# Supplementary material for: Context-dependent medicinal effects of anabasine and infection-dependent toxicity in bumble bees
Source: PLoS One. 2017 Aug 23;12(8):e0183729. doi: 10.1371/journal.pone.0183729 (PMC5568382; doi:10.1371/journal.pone.0183729)
Supplement: S1 Appendix — (XLSX) [file pone.0183729.s001.xlsx]

## Sheet: sumtable-neat
S1 Appendix: Effects of anabasine in experiments reported here and 4 previously published experiments
Trial (number of bees)	Anabasine concentration	Crithidia lineage	Duration of pre-inoculation starvation	Prior exposure to nestmates	Social context	Conditons	Duration	Infection	Consumption	Mortality	Performance
Parasite Variation (n=602)	5 ppm	4 from 2015	2-3 h	Yes: 2 d in colony pre-inoculation	Individual bee	Incubator (28°C)	7 d	Parasite lineages varied in infectivity, but no effect of anabasine on any lineage	Not measured	Low overall, no effects of anabasine	N/A
Host Preference (n=79)	5 ppm (2 ppm for nicotine preference experiment)	2013 (Norwich VT)	2-3 h	Yes: bees of mixed ages removed from colony	Individual bee	Dark cabinet (~27°C)	24 h trial on anabasine-and nicotine-naïve bees at 7 d post-infection	N/A	Choice trial: Sucrose solution preferred to anabasine- or nicotine-containing solutions, regardless of infection treatment	N/A	N/A
Life History (n=87 groups of 3 bees each)	5 ppm	2013 (Amherst MA)	2-3 h	No: bees removed from colony while in puparia	3-bee cohort	Dark cabinet (~27°C)	Up to 35 d, depending on survival	No effect of anabasine on infection	No-choice trial: No significant effects of infection or anabasine treatment on nectar consumption. Infected bees consumed less pollen.	Anabasine improved survival in uninfected bees, but reduced survival in infected bees.	Anabasine tended to increase egg-laying & honeypot production in uninfected bees, but reduce egg-laying and honeypot construction in infected bees.
Pollen Deprivation (n=182)	5 ppm	2013 (Amherst MA)	2-3 h	No: bees removed from colony while in puparia	Individual bee	Incubator (28°C)	7 d	Anabasine reduced infection; strength of effect varied across bee colonies	No-choice trial: Anabasine increased nectar consumption in uninfected bees, but decreased consumption in infected bees.	Low overall, no significant effects of anabasine	N/A
Thorburn et al. 2015, "Variable" conditions experiment (n = 178)	5 ppm, also 2 ppm nicotine and 5 ppm anabasine + 2 ppm nicotine	2013 (Amherst MA)	2-3 h	No: bees removed from colony while in puparia	Individual bee	Lab bench	7 d	Anabasine and nicotine reduced infection alone, but not in combination	Not measured	No effects of anabasine; nicotine (2 ppm) reduced survival	N/A
Thorburn et al. 2015, "Stable" conditions experiment (n = 339)	5 ppm, also 2 ppm nicotine and 5 ppm anabasine + 2 ppm nicotine	2013 (Amherst MA)	2-3 h	No: bees removed from colony while in puparia	Individual bee	Incubator (28°C)	7 d	Infection increased significantly by nicotine and non-significantly by anabasine, but unaffected by nicotine + anabasine combination	Not measured	No effects of anabasine, nicotine, or their combination	N/A
Anthony et al. 2015 (n = 131)	0, 1.8, 3.6, and 7.2 ppm	2011 (Amherst MA)	Overnight (~16 h)	No: bees removed from colony while in puparia	Individual bee	Lab bench	Bees dissected at death (up to 75 d)	Only 7.2 ppm reduced infection	Not measured	No effects of anabasine	N/A
Richardson et al. 2015, individual bees (n = 135)	5 ppm	2011 (Vermont)	Overnight (~16 h)	No: bees removed from colony while in puparia	Individual bee	Dark cabinet (~27°C)	7 d	Anabasine reduced infection	Not measured	No effects of anabasine	N/A
Richardson et al. 2015, microcolonies (n=12-16 groups of 3 bees each in each of 4 treatments)	20 ppm	2011 (Vermont)	Overnight (~16 h)	No: bees removed from colony while in puparia	3-bee cohort	Dark cabinet (~27°C)	28 d	Anabasine reduced infection	No-choice trial: Anabasine increased nectar consumption in both uninfected and infected bees	Anabasine reduced survival in uninfected bees, but increased survival in infected bees	Anabasine non-significantly reduced overall rate of egg production
References
Anthony, W.E., Palmer-Young, E.C., Leonard, A.S., Irwin, R.E. & Adler, L.S. 2015. Testing dose-dependent effects of the nectar alkaloid anabasine on trypanosome parasite loads in adult bumble bees. PLoS ONE 10: e0142496.
Richardson, L.L., Adler, L.S., Leonard, A.S., Andicoechea, J., Regan, K.H., Anthony, W.E., et al. 2015. Secondary metabolites in floral nectar reduce parasite infections in bumblebees. Proceedings of the Royal Society of London B: Biological Sciences 282: 20142471.
Thorburn, L.P., Adler, L.S., Irwin, R.E. & Palmer-Young, E.C. 2015. Variable effects of nicotine, anabasine, and their interactions on parasitized bumble bees. F1000Research 4: 880.
