# Supplementary material for: Context-dependent medicinal effects of anabasine and infection-dependent toxicity in bumble bees
Source: PLoS One. 2017 Aug 23;12(8):e0183729. doi: 10.1371/journal.pone.0183729 (PMC5568382; doi:10.1371/journal.pone.0183729)
Supplement: S1 Data — (XLSX) [file pone.0183729.s002.xlsx]

## Sheet: Lineage-variation-data
	Bee.ID	Colony.ID	Treatment	Lineage	Mass	Dead.before.dissection	Time.to.death	Crithidia.count
1	1	E1	Control	SG	0.1506	0	7	218
2	2	E1	Anabasine	VT	0.1349	0	7	21
3	3	E1	Control	SS	0.1648	0	7	28
4	4	E1	Anabasine	SS	0.1426	1	3	NA
5	5	E1	Control	SG	0.0942	0	7	38
6	6	E1	Anabasine	SG	0.1322	1	2	NA
7	7	E1	Control	SG	0.1791	0	7	2
8	8	E1	Anabasine	VT	0.1802	0	7	3
9	9	E1	Control	VT	0.0986	0	7	48
10	10	E1	Anabasine	VT	0.048	0	7	115
11	81	E2	Control	SG	0.1707	0	7	142
12	82	E2	Anabasine	HF	0.1634	0	7	42
13	83	E2	Control	HF	0.1115	0	7	NA
14	84	E2	Anabasine	HF	0.0985	0	7	27
15	85	E2	Control	HF	0.0793	0	7	NA
16	86	E2	Anabasine	HF	0.1588	0	7	10
17	87	E2	Control	HF	0.1596	0	7	206
18	88	E2	Anabasine	HF	0.1479	0	7	11
19	89	E2	Control	HF	0.2113	0	7	34
20	90	E2	Anabasine	SG	0.144	0	7	3
22	92	E2	Anabasine	SG	0.1406	0	7	0
23	93	E2	Control	SG	0.1108	0	7	NA
24	94	E2	Anabasine	SG	0.1454	0	7	3
25	95	E2	Control	SG	0.1231	0	7	0
26	96	E2	Anabasine	SG	0.1442	0	7	0
27	97	E2	Control	VT	0.3202	0	7	3
28	98	E2	Anabasine	VT	0.2208	0	7	0
29	99	E2	Control	SS	0.2076	0	7	0
30	100	E2	Anabasine	SG	0.199	0	7	31
31	101	E2	Control	SG	0.1932	0	7	11
32	102	E2	Anabasine	SG	0.3457	0	7	NA
33	103	E2	Control	SG	0.2843	0	7	NA
35	105	E2	Control	HF	0.1587	0	7	77
36	106	E2	Anabasine	SG	0.143	0	7	47
37	107	E2	Control	SG	0.2138	0	7	73
38	108	E2	Anabasine	HF	0.2193	0	7	3
39	109	E2	Control	HF	0.1523	0	7	20
40	110	E2	Anabasine	HF	0.2513	0	7	13
41	111	E2	Control	HF	0.2208	0	7	11
42	112	E2	Anabasine	HF	0.1482	0	7	9
43	113	E2	Control	HF	0.2171	1	2	NA
44	114	E2	Anabasine	SS	0.3103	0	7	2
45	115	E2	Control	SS	0.2267	0	7	4
46	116	E2	Anabasine	SS	0.2115	0	7	310
47	117	E2	Control	SS	0.1922	0	7	NA
48	118	E2	Anabasine	SS	0.1868	0	7	1
49	119	E2	Control	HF	0.1124	0	7	8
50	120	E2	Anabasine	SG	0.1851	0	7	0
51	121	E2	Control	SG	0.1524	0	7	1
52	122	E2	Anabasine	SG	0.1376	0	7	177
53	123	E2	Control	VT	0.1893	0	7	0
54	124	E2	Anabasine	VT	0.1896	1	6	NA
55	161	E3	Control	SS	0.337	0	7	NA
56	162	E3	Anabasine	SG	0.14	0	7	384
57	163	E3	Control	HF	0.2188	0	7	NA
58	164	E3	Anabasine	HF	0.1737	0	7	52
59	165	E3	Control	HF	0.1613	0	7	NA
60	166	E3	Anabasine	HF	0.2432	0	7	28
61	167	E3	Control	HF	0.1391	0	7	NA
62	168	E3	Anabasine	HF	0.146	0	7	340
63	169	E3	Control	SS	0.1663	0	7	26
64	170	E3	Anabasine	SS	0.1543	1	7	NA
65	171	E3	Control	SS	0.1995	0	7	NA
66	172	E3	Anabasine	SS	0.1916	0	7	NA
67	173	E3	Control	SG	0.1481	0	7	17
68	174	E3	Anabasine	SG	0.2002	0	7	9
69	175	E3	Control	SG	0.1934	0	7	17
70	176	E3	Anabasine	VT	0.121	0	7	7
71	177	E3	Control	VT	0.1271	0	7	16
72	178	E3	Anabasine	HF	0.1168	0	7	37
74	180	E3	Anabasine	HF	0.2051	0	7	0
75	181	E3	Control	HF	0.1775	0	7	10
76	182	E3	Anabasine	SS	0.1863	0	7	38
77	183	E3	Control	SS	0.147	0	7	28
78	184	E3	Anabasine	SS	0.1878	0	7	0
79	185	E3	Control	SG	0.2022	0	7	2
80	186	E3	Anabasine	SG	0.1311	0	7	59
81	187	E3	Control	SG	0.2111	1	3	NA
82	188	E3	Anabasine	SG	0.1952	0	7	1
83	189	E3	Control	SG	0.1253	1	2	NA
84	190	E3	Anabasine	SG	0.1358	1	3	NA
85	191	E3	Control	SG	0.2138	0	7	0
86	192	E3	Anabasine	VT	0.087	0	7	NA
87	193	E3	Control	HF	0.1274	0	7	13
88	194	E3	Anabasine	HF	0.0915	0	6	NA
89	195	E3	Control	HF	0.0924	0	7	NA
90	196	E3	Anabasine	HF	0.0988	0	7	20
91	197	E3	Control	SS	0.0758	1	22	NA
92	198	E3	Anabasine	SS	0.3877	0	7	NA
93	199	E3	Control	SS	0.1325	0	7	61
94	200	E3	Anabasine	SG	0.147	0	7	7
95	201	E3	Control	SG	0.132	1	4	NA
97	203	E3	Control	SG	0.1633	0	7	8
98	204	E3	Anabasine	SG	0.1772	0	7	2
99	205	E3	Control	SG	0.16	0	7	109
100	206	E3	Anabasine	SG	0.0725	0	7	6
101	207	E3	Control	SG	0.0893	0	7	23
102	208	E3	Anabasine	SG	0.0884	0	7	17
103	209	E3	Control	SG	0.1877	0	7	0
104	210	E3	Anabasine	SG	0.0906	0	7	0
106	212	E3	Anabasine	SG	0.1065	0	7	37
107	213	E3	Control	VT	0.1288	0	7	2
108	214	E3	Anabasine	VT	0.1108	0	7	3
109	215	E3	Control	SS	0.073	0	7	61
110	216	E3	Anabasine	VT	0.0719	0	7	NA
111	217	E3	Control	VT	0.0765	0	7	215
112	218	E3	Anabasine	VT	0.1245	0	7	NA
113	219	E3	Control	VT	0.094	0	7	45
114	241	E4	Control	HF	0.0633	1	3	NA
115	242	E4	Anabasine	SG	0.17	1	4	NA
116	243	E4	Control	SG	0.1503	0	7	463
117	244	E4	Anabasine	SG	0.1491	0	7	123
118	245	E4	Control	SG	0.1035	0	7	114
119	246	E4	Anabasine	VT	0.1981	0	7	48
120	247	E4	Control	VT	0.1921	0	7	204
121	248	E4	Anabasine	SS	0.3549	0	7	NA
122	249	E4	Control	SG	0.2264	0	7	18
123	250	E4	Anabasine	VT	0.1164	0	7	18
124	251	E4	Control	VT	0.145	0	7	9
125	252	E4	Anabasine	VT	0.0914	0	7	23
127	254	E4	Anabasine	VT	0.088	1	5	NA
128	255	E4	Control	VT	0.1165	0	7	37
129	256	E4	Anabasine	HF	0.2186	0	7	10
130	257	E4	Control	SG	0.2543	0	7	28
132	259	E4	Control	SG	0.2621	0	7	1
133	260	E4	Anabasine	SG	0.233	0	7	21
135	262	E4	Anabasine	SG	0.2225	0	7	52
136	263	E4	Control	VT	0.1916	0	7	17
138	265	E4	Control	HF	0.2911	0	7	15
139	266	E4	Anabasine	SS	0.167	0	7	1
140	267	E4	Control	VT	0.2003	0	7	NA
142	269	E4	Control	VT	0.2811	0	7	3
143	270	E4	Anabasine	SS	0.2417	0	7	0
144	320	E5	Anabasine	HF	0.111	0	7	35
145	321	E5	Control	HF	0.1261	0	7	0
146	322	E5	Anabasine	HF	0.1714	1	3	NA
147	323	E5	Control	SS	0.0739	1	6	NA
148	324	E5	Anabasine	SS	0.1099	1	1	NA
149	325	E5	Control	SS	0.1112	0	7	23
150	326	E5	Anabasine	HF	0.14	0	7	21
151	327	E5	Control	HF	0.1241	0	7	1
152	328	E5	Anabasine	HF	0.1972	0	7	1
153	329	E5	Control	SS	0.166	0	7	0
154	330	E5	Anabasine	SS	0.2577	0	7	0
155	331	E5	Control	SS	0.1611	0	7	71
156	332	E5	Anabasine	SS	0.1743	0	7	0
157	333	E5	Control	SS	0.1141	0	7	1
158	334	E5	Anabasine	SS	0.166	0	7	0
159	335	E5	Control	SG	0.0783	1	1	NA
160	336	E5	Anabasine	SG	0.1001	1	4	NA
161	337	E5	Control	SG	0.0928	0	7	17
162	338	E5	Anabasine	SG	0.0882	1	4	NA
163	339	E5	Control	SG	0.118	0	7	10
164	340	E5	Anabasine	SG	0.3343	0	7	1
165	341	E5	Control	SG	0.0831	0	7	13
166	342	E5	Anabasine	SG	0.0537	0	7	102
167	343	E5	Control	VT	0.0894	0	7	0
168	344	E5	Anabasine	VT	0.1406	0	7	1
169	346	E5	Anabasine	HF	0.1442	0	7	21
170	347	E5	Control	HF	0.1428	0	7	74
171	348	E5	Anabasine	HF	0.1663	0	7	0
172	349	E5	Control	HF	0.1862	0	7	44
173	350	E5	Anabasine	HF	0.076	0	7	122
174	351	E5	Control	HF	0.111	0	7	2
175	352	E5	Anabasine	HF	0.1123	0	7	8
176	353	E5	Control	HF	0.1431	0	7	135
177	354	E5	Anabasine	HF	0.1107	1	2	NA
178	355	E5	Control	SS	0.1138	0	7	14
179	356	E5	Anabasine	SG	0.076	1	1	NA
180	357	E5	Control	SG	0.1608	1	1	NA
181	358	E5	Anabasine	SG	0.1541	0	7	NA
182	359	E5	Control	SG	0.1508	0	7	NA
183	360	E5	Anabasine	SG	0.1277	0	7	NA
184	361	E5	Control	SG	0.2162	0	7	NA
185	362	E5	Anabasine	SG	0.2294	0	7	NA
186	363	E5	Control	SG	0.1907	0	7	NA
187	364	E5	Anabasine	VT	0.1624	0	7	14
188	365	E5	Control	VT	0.145	0	7	9
189	366	E5	Anabasine	VT	0.1752	0	7	4
190	367	E5	Control	VT	0.1667	0	7	49
191	368	E5	Anabasine	VT	0.1769	0	7	8
192	369	E5	Control	VT	0.1867	0	7	6
193	370	E5	Anabasine	HF	0.1542	0	7	55
194	371	E5	Control	HF	0.1765	0	7	79
195	372	E5	Anabasine	HF	0.0988	0	7	13
196	373	E5	Control	SS	0.2816	0	7	1
197	374	E5	Anabasine	SS	0.2563	0	7	4
198	375	E5	Control	SS	0.2585	0	7	18
199	376	E5	Anabasine	SS	0.1825	0	7	7
200	377	E5	Control	SS	0.2246	1	1	NA
201	378	E5	Anabasine	SG	0.1063	0	7	4
202	379	E5	Control	SG	0.1578	0	7	10
203	380	E5	Anabasine	HF	0.1215	0	7	96
209	386	E5	Anabasine	SS	0.1183	0	7	0
210	387	E5	Control	SS	0.158	0	7	10
211	388	E5	Anabasine	SS	0.1574	0	7	6
213	390	E5	Anabasine	SG	0.1104	0	7	96
214	391	E5	Control	SG	0.1128	0	7	31
215	392	E5	Anabasine	SG	0.1381	0	7	0
216	393	E5	Control	SG	0.1661	0	7	25
217	394	E5	Anabasine	SG	0.1823	0	7	0
218	395	E5	Control	SG	0.1288	0	7	83
219	396	E5	Anabasine	SG	0.1818	0	7	41
220	397	E5	Control	SG	0.2513	0	7	17
221	398	E5	Anabasine	SG	0.179	0	7	15
222	399	E5	Control	SG	0.1691	0	7	106
223	400	E5	Anabasine	VT	0.1385	0	7	0
224	401	E5	Control	VT	0.1242	0	7	0
225	402	E5	Anabasine	VT	0.1427	0	7	0
226	403	E5	Control	VT	0.0791	0	7	90
227	404	E5	Anabasine	VT	0.1926	0	7	0
228	405	E5	Control	VT	0.2131	0	7	1
229	406	E5	Anabasine	VT	0.1303	0	7	0
230	408	E5	Anabasine	VT	0.117	0	7	0
231	409	E5	Control	VT	0.0912	0	7	1
233	411	E5	Control	SG	0.2025	0	7	NA
234	412	E5	Anabasine	SG	0.1633	0	7	NA
235	413	E5	Control	SG	0.0968	0	7	NA
236	414	E5	Anabasine	SG	0.1696	0	7	NA
237	415	E5	Control	SG	0.1494	0	7	NA
238	416	E5	Anabasine	SG	0.128	0	7	NA
239	417	E5	Control	SG	0.1161	0	7	NA
240	418	E5	Anabasine	VT	0.1188	0	7	0
242	420	E5	Anabasine	VT	0.1019	0	7	NA
244	422	E6	Anabasine	SS	0.0991	1	2	NA
245	423	E6	Control	SS	0.0758	1	1	NA
246	424	E6	Anabasine	VT	0.1035	0	7	0
247	425	E6	Control	HF	0.1151	0	7	20
248	426	E6	Anabasine	HF	0.1295	0	7	4
249	427	E6	Control	HF	0.1365	0	7	26
250	428	E6	Anabasine	HF	0.0876	0	7	43
251	429	E6	Control	HF	0.0883	0	7	29
252	430	E6	Anabasine	HF	0.075	0	7	43
253	431	E6	Control	HF	0.1224	0	7	14
263	441	E6	Control	SS	0.1764	0	7	91
264	442	E6	Anabasine	SS	0.195	0	7	18
265	443	E6	Control	VT	0.1727	0	7	0
266	444	E6	Anabasine	VT	0.1097	1	2	NA
267	445	E6	Control	SS	0.1555	0	7	12
268	446	E6	Anabasine	SS	0.1264	0	7	44
269	447	E6	Control	VT	0.1408	0	7	0
270	448	E6	Anabasine	HF	0.1859	0	7	123
271	449	E6	Control	HF	0.1143	0	7	67
272	450	E6	Anabasine	HF	0.0939	0	7	0
273	451	E6	Control	HF	0.1629	0	7	49
274	452	E6	Anabasine	HF	0.1883	0	7	13
275	453	E6	Control	HF	0.1622	0	7	81
276	454	E6	Anabasine	HF	0.142	0	7	41
277	455	E6	Control	HF	0.1754	0	7	7
278	456	E6	Anabasine	SS	0.1423	0	7	67
279	457	E6	Control	SS	0.1233	0	7	10
280	458	E6	Anabasine	SS	0.1222	0	7	9
281	459	E6	Control	VT	0.1322	1	1	NA
282	460	E6	Anabasine	HF	0.1296	0	7	8
283	461	E6	Control	HF	0.2081	0	7	4
284	462	E6	Anabasine	HF	0.1258	0	7	16
285	463	E6	Control	HF	0.194	0	7	16
287	465	E6	Control	SS	0.1584	0	7	22
288	466	E6	Anabasine	SG	0.1084	0	7	34
289	467	E6	Control	SG	0.1524	0	7	3
290	468	E6	Anabasine	SG	0.0898	0	7	40
291	469	E6	Control	VT	0.1222	0	7	0
292	470	E6	Anabasine	VT	0.1042	0	7	0
293	471	E6	Control	VT	0.1306	1	2	NA
294	472	E6	Anabasine	VT	0.095	1	5	NA
295	473	E6	Control	HF	0.0844	0	7	34
296	474	E6	Anabasine	HF	0.1357	0	7	48
297	475	E6	Control	HF	0.1133	0	7	151
298	476	E6	Anabasine	HF	0.0976	0	7	50
299	477	E6	Control	HF	0.0861	0	7	111
300	478	E6	Anabasine	HF	0.1088	0	7	28
301	479	E6	Control	SS	0.152	0	7	NA
302	480	E6	Anabasine	HF	0.2403	0	7	NA
303	481	E6	Control	SS	0.1771	0	7	70
304	482	E6	Anabasine	SS	0.2707	0	7	5
305	483	E6	Control	SS	0.2172	0	7	NA
306	484	E6	Anabasine	SS	0.077	0	7	168
307	485	E6	Control	HF	0.2426	0	7	NA
308	501	E7	Control	SS	0.1211	0	7	NA
309	502	E7	Anabasine	SS	0.1612	0	7	NA
310	503	E7	Control	SS	0.1596	0	7	3
311	504	E7	Anabasine	SS	0.1449	0	7	19
312	505	E7	Control	SG	0.1101	0	7	4
313	506	E7	Anabasine	SG	0.0584	0	7	62
314	507	E7	Control	HF	0.0713	0	7	NA
315	508	E7	Anabasine	HF	0.1211	1	3	NA
316	509	E7	Control	HF	0.056	0	7	24
317	510	E7	Anabasine	HF	0.1232	0	7	7
318	581	E8	Control	SS	0.0834	1	1	NA
319	582	E8	Anabasine	SS	0.1048	1	4	NA
320	583	E8	Control	SS	0.1316	0	7	27
321	584	E8	Anabasine	SG	0.1433	0	7	2
322	585	E8	Control	SG	0.2251	0	7	14
323	586	E8	Anabasine	VT	0.1357	1	5	NA
324	587	E8	Control	VT	0.1647	0	7	1
325	588	E8	Anabasine	HF	0.2386	0	7	167
326	589	E8	Control	HF	0.286	0	7	1
327	590	E8	Anabasine	HF	0.1678	0	7	45
328	591	E8	Control	HF	0.2304	0	7	1
329	592	E8	Anabasine	HF	0.2004	0	7	11
330	593	E8	Control	HF	0.1884	0	7	3
331	594	E8	Anabasine	HF	0.183	0	7	51
332	595	E8	Control	HF	0.1511	0	7	NA
333	596	E8	Anabasine	HF	0.1493	0	7	1
334	597	E8	Control	HF	0.1681	0	7	5
335	598	E8	Anabasine	HF	0.1133	0	7	51
337	600	E8	Anabasine	SG	0.0909	0	7	21
338	601	E8	Control	VT	0.0972	1	6	NA
339	602	E8	Anabasine	VT	0.1067	0	7	0
340	603	E8	Control	VT	0.0938	0	7	NA
343	606	E8	Anabasine	SS	0.1461	0	7	NA
344	607	E8	Control	SS	0.1396	0	7	NA
345	608	E8	Anabasine	SG	0.2491	0	7	NA
346	609	E8	Control	SG	0.175	0	7	NA
347	610	E8	Anabasine	SG	0.1612	0	7	NA
348	611	E8	Control	VT	0.0694	0	7	8
350	613	E8	Control	SS	0.2813	0	7	NA
351	614	E8	Anabasine	SS	0.083	0	7	27
352	615	E8	Control	VT	0.1919	0	7	0
354	617	E8	Control	VT	0.1678	0	7	0
355	618	E8	Anabasine	VT	0.1675	0	7	5
356	619	E8	Control	HF	0.2013	0	7	3
357	620	E8	Anabasine	HF	0.1685	0	7	1
359	622	E8	Anabasine	HF	0.1478	0	7	8
360	623	E8	Control	HF	0.1541	0	7	4
361	624	E8	Anabasine	HF	0.1936	0	7	11
362	625	E8	Control	HF	0.1253	0	7	35
363	626	E8	Anabasine	HF	0.1255	0	7	11
364	627	E8	Control	SG	0.142	0	7	1
365	628	E8	Anabasine	VT	0.1737	0	7	0
366	629	E8	Control	HF	0.1405	0	7	3
367	630	E8	Anabasine	SS	0.1573	1	3	NA
368	631	E8	Control	NA	0.1502	0	7	NA
370	633	E8	Control	NA	0.1902	0	7	NA
372	661	E5	Control	VT	0.1643	0	7	0
373	662	E5	Anabasine	VT	0.0767	0	7	0
374	663	E5	Control	VT	0.1151	0	7	0
375	664	E5	Anabasine	VT	0.1176	0	7	0
376	665	E5	Control	VT	0.159	0	7	0
377	666	E5	Anabasine	VT	0.0941	0	7	20
378	667	E5	Control	VT	0.0875	0	7	0
379	668	E5	Anabasine	VT	0.1046	0	7	0
380	669	E5	Control	HF	0.0433	0	7	6
382	671	E5	Control	NA	0.14	0	7	NA
383	672	E5	Anabasine	VT	0.1021	0	7	0
384	673	E5	Control	NA	0.1308	0	7	NA
385	674	E5	Anabasine	HF	0.1632	0	7	NA
386	675	E5	Control	HF	0.1616	0	7	NA
387	676	E5	Anabasine	HF	0.126	0	7	76
388	677	E5	Control	HF	0.1549	0	7	20
389	691	E9	Control	SS	0.0588	0	7	235
390	692	E9	Anabasine	SS	0.1429	0	7	0
391	693	E9	Control	SG	0.1338	0	7	101
392	694	E9	Anabasine	SG	0.1694	0	7	137
393	695	E9	Control	SG	0.0905	0	7	152
394	696	E9	Anabasine	SG	0.0983	0	7	33
395	697	E9	Control	VT	0.114	0	7	0
397	699	E9	Control	HF	0.154	0	7	305
398	700	E9	Anabasine	HF	0.1636	1	3	NA
399	701	E9	Control	HF	0.1704	0	7	123
400	702	E9	Anabasine	HF	0.1403	0	7	189
402	704	E9	Anabasine	SS	0.1568	0	7	1
403	705	E9	Control	SS	0.1771	0	7	1
404	706	E9	Anabasine	VT	0.2042	0	7	143
405	707	E9	Control	VT	0.2351	0	7	141
406	708	E9	Anabasine	HF	0.2186	0	7	13
407	709	E9	Control	HF	0.1717	0	7	11
409	711	E9	Control	HF	0.1553	0	7	0
410	712	E9	Anabasine	SS	0.2239	0	7	NA
411	713	E9	Control	SS	0.1616	0	7	96
412	714	E9	Anabasine	SS	0.1926	0	7	12
413	715	E9	Control	SS	0.238	0	7	0
414	716	E9	Anabasine	SG	0.1866	0	7	53
415	717	E9	Control	SG	0.1802	0	7	NA
416	718	E9	Anabasine	SG	0.237	0	7	NA
417	719	E9	Control	SG	0.2364	0	7	150
418	720	E9	Anabasine	VT	0.1782	0	7	3
419	721	E9	Control	VT	0.1421	0	7	8
420	722	E9	Anabasine	VT	0.1377	0	7	0
421	723	E9	Control	VT	0.1442	0	7	127
422	724	E9	Anabasine	SS	0.1888	0	7	23
423	725	E9	Control	SS	0.3072	0	7	NA
424	726	E9	Anabasine	SS	0.164	0	7	27
426	728	E9	Anabasine	SG	0.1511	0	7	13
427	729	E9	Control	SS	0.1601	0	7	3
428	730	E9	Anabasine	HF	0.1703	0	7	27
429	731	E9	Control	HF	0.2194	0	7	73
430	752	E10	Anabasine	VT	0.1213	0	7	0
432	754	E10	Anabasine	HF	0.0849	1	3	NA
433	755	E10	Control	HF	0.1351	0	7	215
434	756	E10	Anabasine	HF	0.124	0	7	133
435	757	E10	Control	HF	0.1209	0	7	11
436	758	E10	Anabasine	HF	0.2252	0	7	42
437	759	E10	Control	SS	0.1948	0	7	0
438	760	E10	Anabasine	SS	0.2156	0	7	0
439	761	E10	Control	SS	0.1078	0	7	164
440	762	E10	Anabasine	SS	0.1446	0	7	0
441	763	E10	Control	SS	0.0725	0	7	1
442	764	E10	Anabasine	SS	0.2137	0	7	5
443	765	E10	Control	SS	0.1507	0	7	0
444	766	E10	Anabasine	SG	0.2184	0	7	0
446	768	E10	Anabasine	SG	0.1624	0	7	10
447	769	E10	Control	SG	0.1626	0	7	9
448	770	E10	Anabasine	SG	0.1816	0	7	38
449	771	E10	Control	SG	0.1645	0	7	1
450	772	E10	Anabasine	SG	0.1403	0	7	23
451	773	E10	Control	SG	0.1495	0	7	2
452	774	E10	Anabasine	HF	0.2246	0	7	0
453	775	E10	Control	HF	0.1967	0	7	3
454	776	E10	Anabasine	HF	0.1748	0	7	0
455	777	E10	Control	SS	0.2377	0	7	7
456	778	E10	Anabasine	SS	0.2292	0	7	30
457	779	E10	Control	SS	0.21	0	7	NA
458	780	E10	Anabasine	SG	0.1996	0	7	17
459	781	E10	Control	SG	0.2038	0	7	1
460	782	E10	Anabasine	SG	0.1505	0	7	196
461	783	E10	Control	SG	0.1317	0	7	NA
462	784	E10	Anabasine	VT	0.2334	0	7	191
463	785	E10	Control	SS	0.0946	0	7	0
464	786	E10	Anabasine	SG	0.2194	0	7	27
465	787	E10	Control	VT	0.2499	0	7	2
466	788	E10	Anabasine	VT	0.2193	0	7	1
467	789	E10	Control	VT	0.25	0	7	0
468	790	E10	Anabasine	VT	0.2423	0	7	0
469	791	E10	Control	VT	0.2508	0	7	0
470	792	E10	Anabasine	VT	0.02778	0	7	35
471	793	E10	Control	VT	0.206	0	7	21
473	795	E10	Control	VT	0.1931	0	7	194
474	796	E10	Anabasine	VT	0.2504	0	7	19
476	798	E10	Anabasine	VT	0.1893	0	7	9
477	799	E10	Control	SG	0.2075	0	7	NA
478	800	E10	Anabasine	HF	0.3444	0	7	NA
479	801	E10	Control	SS	0.1842	0	7	NA
480	802	E10	Anabasine	SS	0.1497	0	7	NA
481	803	E10	Control	SS	0.1558	0	7	NA
482	804	E10	Anabasine	SG	0.1729	0	7	NA
483	811	E11	Control	VT	0.1569	0	7	9
484	812	E11	Anabasine	VT	0.2109	1	2	NA
485	813	E11	Control	NA	0.1936	1	2	NA
486	814	E11	Anabasine	SG	0.0695	0	7	14
487	815	E11	Control	SG	0.0743	1	1	NA
488	816	E11	Anabasine	VT	0.1451	0	7	24
489	817	E11	Control	VT	0.13	0	7	0
490	818	E11	Anabasine	VT	0.1744	0	7	43
491	819	E11	Control	VT	0.1511	0	7	1
492	820	E11	Anabasine	HF	0.1105	1	2	NA
493	821	E11	Control	SS	0.1734	0	7	84
494	822	E11	Anabasine	SS	0.2096	0	7	19
495	823	E11	Control	SS	0.2354	0	7	5
496	824	E11	Anabasine	SS	0.1608	0	7	18
497	825	E11	Control	SS	0.1823	0	7	4
498	826	E11	Anabasine	SG	0.2208	0	7	107
499	827	E11	Control	SG	0.0862	0	7	34
500	828	E11	Anabasine	SG	0.1304	0	7	3
501	829	E11	Control	SG	0.1703	0	7	72
502	830	E11	Anabasine	SG	0.2737	0	7	29
503	831	E11	Control	SG	0.1224	0	7	5
504	832	E11	Anabasine	SG	0.1046	0	7	74
505	833	E11	Control	VT	0.1353	0	7	35
506	834	E11	Anabasine	VT	0.2339	0	7	14
507	835	E11	Control	VT	0.339	0	7	0
508	836	E11	Anabasine	VT	0.1594	0	7	103
509	837	E11	Control	VT	0.1443	0	7	16
510	838	E11	Anabasine	VT	0.1438	0	7	1
511	839	E11	Control	VT	0.1597	0	7	7
512	840	E11	Anabasine	HF	0.1686	0	7	0
513	841	E11	Control	HF	0.2052	0	7	3
514	842	E11	Anabasine	HF	0.1142	0	7	4
515	843	E11	Control	HF	0.1674	0	7	27
516	844	E11	Anabasine	HF	0.204	0	7	8
517	845	E11	Control	HF	0.1587	0	7	14
518	846	E11	Anabasine	HF	0.1369	0	7	0
519	847	E11	Control	HF	0.2136	0	7	24
522	850	E11	Anabasine	SS	0.1842	0	7	0
523	851	E11	Control	SS	0.1051	0	7	95
524	852	E11	Anabasine	SS	0.1002	0	7	47
525	853	E11	Control	SS	0.1374	0	7	23
526	854	E11	Anabasine	SG	0.1736	0	7	80
527	855	E11	Control	SG	0.1683	0	7	54
528	856	E11	Anabasine	SG	0.1447	0	7	38
529	857	E11	Control	SG	0.2394	0	7	133
530	858	E11	Anabasine	SG	0.0977	0	7	65
531	859	E11	Control	SG	0.1168	0	7	59
532	860	E11	Anabasine	SG	0.1545	0	7	66
533	861	E11	Control	SG	0.1581	0	7	40
534	862	E11	Anabasine	SG	0.138	0	7	44
535	863	E11	Control	SG	0.1759	0	7	89
536	864	E11	Anabasine	SG	0.1192	0	7	57
537	865	E11	Control	SG	0.1451	0	7	48
538	866	E11	Anabasine	HF	0.1643	0	7	NA
539	867	E11	Control	HF	0.1637	0	7	1
540	868	E11	Anabasine	HF	0.1205	0	7	63
541	869	E12	Control	SG	0.1282	0	7	48
542	870	E12	Anabasine	SG	0.1232	0	7	0
543	871	E12	Control	SG	0.0987	0	7	28
544	872	E12	Anabasine	SG	0.0777	0	7	97
545	873	E12	Control	SG	0.0924	0	7	199
548	876	E12	Anabasine	VT	0.1352	0	7	0
549	877	E12	Control	NA	0.201	1	1	NA
550	878	E12	Anabasine	SS	0.2011	0	7	18
551	879	E12	Control	SS	0.2035	0	7	17
552	880	E12	Anabasine	SS	0.1863	1	1	NA
553	881	E12	Control	SS	0.2526	0	7	0
554	882	E12	Anabasine	SS	0.1432	0	7	33
555	883	E12	Control	SS	0.0928	1	1	NA
556	884	E12	Anabasine	SG	0.244	0	7	33
557	885	E12	Control	SG	0.1207	0	7	50
558	886	E12	Anabasine	SG	0.164	0	7	61
559	887	E12	Control	SG	0.2127	0	7	31
560	888	E12	Anabasine	SG	0.2161	0	7	28
562	890	E12	Anabasine	SG	0.1276	0	7	55
563	891	E12	Control	SG	0.1796	0	7	109
564	892	E12	Anabasine	SG	0.2553	0	7	80
565	893	E12	Control	SG	0.1432	0	7	12
566	894	E12	Anabasine	SG	0.1284	0	7	27
567	895	E12	Control	SG	0.0862	0	7	48
568	896	E12	Anabasine	SG	0.1145	0	7	41
569	897	E12	Control	SG	0.1576	1	2	NA
570	898	E12	Anabasine	SG	0.1021	0	7	71
571	899	E12	Control	SG	0.1182	1	1	NA
572	900	E12	Anabasine	SG	0.1149	0	7	35
573	901	E12	Control	SG	0.0763	0	7	76
574	902	E12	Anabasine	VT	0.2681	0	7	1
575	903	E12	Control	SG	0.1313	0	7	0
576	904	E12	Anabasine	SG	0.1329	0	7	0
577	905	E12	Control	HF	0.2183	0	7	0
578	906	E12	Anabasine	SS	0.2325	0	7	14
580	908	E12	Anabasine	SS	0.3218	0	7	0
581	909	E12	Control	SG	0.1637	0	7	159
582	910	E12	Anabasine	SG	0.1959	0	7	59
583	911	E12	Control	SG	0.2378	0	7	12
584	912	E12	Anabasine	SG	0.2425	0	7	45
585	913	E12	Control	SG	0.1655	0	7	89
586	914	E12	Anabasine	HF	0.1388	0	7	140
587	915	E12	Control	HF	0.1202	0	7	23
588	916	E12	Anabasine	VT	0.1842	0	7	2
589	917	E12	Control	VT	0.1809	0	7	42
590	918	E12	Anabasine	VT	0.1801	0	7	94
591	919	E12	Control	HF	0.2229	0	7	4
592	920	E12	Anabasine	HF	0.233	0	7	11
593	921	E12	Control	SG	0.1646	0	7	126
594	922	E12	Anabasine	VT	0.1635	0	7	37
595	941	E11	Control	HF	0.1059	0	7	15
596	942	E11	Anabasine	HF	0.1038	0	7	14
598	944	E11	Anabasine	HF	0.1661	0	7	NA
599	946	E11	Anabasine	HF	0.138	0	7	54
600	947	E11	Control	HF	0.1548	0	7	0
601	948	E11	Anabasine	HF	0.1713	0	7	64
602	949	E11	Control	SS	0.2064	0	7	117
603	950	E11	Anabasine	SS	0.2246	0	7	15
604	951	E11	Control	SS	0.2274	0	7	117
605	952	E11	Anabasine	SS	0.1096	0	7	39
606	953	E11	Control	SS	0.1148	0	7	87
607	954	E11	Anabasine	SG	0.1994	0	7	39
608	955	E11	Control	SG	0.2246	0	7	NA
609	956	E11	Anabasine	VT	0.199	0	7	32
610	957	E11	Control	VT	0.2291	0	7	17
611	958	E11	Anabasine	VT	0.136	0	7	52
612	959	E11	Control	VT	0.1681	0	7	39
613	960	E11	Anabasine	VT	0.2495	0	7	39
614	961	E11	Control	VT	0.2057	0	7	34
615	962	E11	Anabasine	HF	0.1906	0	7	4
616	963	E11	Control	HF	0.1596	0	7	1
617	964	E11	Anabasine	HF	0.1802	0	7	59
618	965	E11	Control	HF	0.1831	0	7	NA
619	966	E11	Anabasine	SS	0.1476	0	7	33
620	967	E11	Control	SS	0.1355	0	7	3
622	969	E11	Control	SS	0.2072	0	7	90
623	970	E11	Anabasine	SS	0.1547	0	7	NA
624	971	E11	Control	SS	0.2296	1	3	NA
625	972	E11	Anabasine	SS	0.239	0	7	89
626	973	E11	Control	SS	0.186	0	7	9
627	974	E11	Anabasine	SS	0.1518	0	7	51
628	975	E11	Control	SS	0.1327	0	7	244
629	976	E11	Anabasine	SS	0.1176	0	7	301
630	977	E11	Control	SS	0.0815	0	7	91
631	978	E11	Anabasine	SS	0.1745	0	7	500+
632	979	E11	Control	SS	0.1245	0	7	105
633	980	E11	Anabasine	SS	0.1387	0	7	71
634	981	E11	Control	SS	0.1243	0	7	233
635	982	E11	Anabasine	SS	0.1336	0	7	266
636	983	E11	Control	SS	0.1123	0	7	90
637	984	E11	Anabasine	SS	0.0989	0	7	294
638	985	E11	Control	SS	0.1204	0	7	78
639	986	E11	Anabasine	SS	0.1038	0	7	194
640	987	E11	Control	HF	0.1262	0	7	27
641	988	E11	Anabasine	HF	0.194	0	7	28
642	989	E11	Control	HF	0.1991	0	7	24
643	990	E11	Anabasine	SS	0.2166	0	7	112
644	991	E11	Control	SS	0.2082	0	7	16
645	992	E11	Anabasine	SS	0.1004	0	7	4
646	993	E11	Control	SS	0.1536	0	7	58
647	994	E11	Anabasine	SS	0.1733	0	7	1
648	995	E11	Control	SS	0.2415	0	7	62
649	996	E11	Anabasine	SS	0.2001	0	7	38
650	997	E11	Control	SS	0.2225	0	7	27
651	998	E11	Anabasine	SS	0.219	0	7	23
652	999	E11	Control	SS	0.149	0	7	114
653	1000	E11	Anabasine	SS	0.2455	0	7	70
654	1001	E11	Control	SG	0.2453	0	7	NA
655	1002	E11	Anabasine	SG	0.2749	0	7	NA
656	1003	E11	Control	SG	0.2312	0	7	NA
657	1004	E11	Anabasine	SG	0.1688	0	7	NA

## Sheet: Anabasine preference
Bee	Date	Colony	Infection	Crithidia.count	Exclude.bc.treatment.incorrect	Marginal.cell.mm	Dead.before.trial	Anabasine.treatment	Net.consumption.g
1	7/25/14	74	C	0		3.1	no	Anabasine	0.232125
1	7/25/14	74	C	0		3.1	no	Sucrose	0.22002
2	7/25/14	74	C	0		.	no	Anabasine	0.349725
2	7/25/14	74	C	0		.	no	Sucrose	0.49692
3	7/25/14	74	C	0		.	no	Anabasine	0.341625
3	7/25/14	74	C	0		.	no	Sucrose	0.04792
4	7/25/14	74	C	0		.	no	Anabasine	0.364225
4	7/25/14	74	C	0		.	no	Sucrose	0.25422
5	7/25/14	74	C	.		2.7	Dead	Anabasine	.
5	7/25/14	74	C	.		2.7	Dead	Sucrose	.
6	7/25/14	74	C	0		3.2	no	Anabasine	0.020725
6	7/25/14	74	C	0		3.2	no	Sucrose	0.42652
7	7/25/14	74	C	0		.	no	Anabasine	0.289025
7	7/25/14	74	C	0		.	no	Sucrose	0.12112
8	7/25/14	74	C	.		2.55	Dead	Anabasine	.
8	7/25/14	74	C	.		2.55	Dead	Sucrose	.
9	7/25/14	74	C	0		.	no	Anabasine	0.144125
9	7/25/14	74	C	0		.	no	Sucrose	0.50962
10	7/25/14	74	C	0		.	no	Anabasine	0.224525
10	7/25/14	74	C	0		.	no	Sucrose	0.25122
11	7/25/14	74	I	0	Exclude	.	no	Anabasine	0.012625
11	7/25/14	74	I	0	Exclude	.	no	Sucrose	0.24872
12	7/25/14	74	I	2		.	no	Anabasine	0.300925
12	7/25/14	74	I	2		.	no	Sucrose	0.09162
13	7/25/14	74	I	1		2.55	no	Anabasine	0.159825
13	7/25/14	74	I	1		2.55	no	Sucrose	0.11752
14	7/25/14	74	I	35		2.65	no	Anabasine	0.338025
14	7/25/14	74	I	35		2.65	no	Sucrose	0.03442
15	7/25/14	74	I	0	Exclude	.	no	Anabasine	0.055825
15	7/25/14	74	I	0	Exclude	.	no	Sucrose	0.15792
16	7/25/14	74	I	1		.	no	Anabasine	0.152325
16	7/25/14	74	I	1		.	no	Sucrose	0.48062
17	7/25/14	74	I	0	Exclude	.	no	Anabasine	0.351125
17	7/25/14	74	I	0	Exclude	.	no	Sucrose	-0.02448
18	7/25/14	74	I	0	Exclude	.	no	Anabasine	0.059625
18	7/25/14	74	I	0	Exclude	.	no	Sucrose	0.19582
19	7/25/14	74	I	0	Exclude	.	no	Anabasine	0.278525
19	7/25/14	74	I	0	Exclude	.	no	Sucrose	0.15752
20	7/25/14	74	I	1		.	no	Anabasine	0.032125
20	7/25/14	74	I	1		.	no	Sucrose	0.68472
21	7/25/14	74	I	0	Exclude	.	no	Anabasine	0.249125
21	7/25/14	74	I	0	Exclude	.	no	Sucrose	0.64792
22	7/25/14	74	I	14		2.6	no	Anabasine	0.114825
22	7/25/14	74	I	14		2.6	no	Sucrose	0.36082
23	7/25/14	74	I	0	Exclude	2.9	no	Anabasine	0.307125
23	7/25/14	74	I	0	Exclude	2.9	no	Sucrose	0.08762
24	7/25/14	74	I	0	Exclude	.	no	Anabasine	0.116225
24	7/25/14	74	I	0	Exclude	.	no	Sucrose	0.45962
25	7/25/14	74	I	1		.	no	Anabasine	0.082125
25	7/25/14	74	I	1		.	no	Sucrose	0.52482
26	7/28/14	75	C	0	Exclude	2.6	no	Anabasine	0.55372
26	7/28/14	75	C	0	Exclude	2.6	no	Sucrose	-1.01348
27	7/28/14	75	C	0		2.75	no	Anabasine	0.51352
27	7/28/14	75	C	0		2.75	no	Sucrose	0.06942
28	7/28/14	75	C	0		2.5	no	Anabasine	0.35612
28	7/28/14	75	C	0		2.5	no	Sucrose	0.70522
29	7/28/14	75	C	0		2.35	no	Anabasine	0.03612
29	7/28/14	75	C	0		2.35	no	Sucrose	0.34692
30	7/28/14	75	C	0		2.5	no	Anabasine	0.03472
30	7/28/14	75	C	0		2.5	no	Sucrose	0.46912
31	7/28/14	75	C	0		3	no	Anabasine	0.47832
31	7/28/14	75	C	0		3	no	Sucrose	0.46292
32	7/28/14	75	C	0		3.15	no	Anabasine	0.36012
32	7/28/14	75	C	0		3.15	no	Sucrose	0.42432
33	7/28/14	75	C	.		2.65	Dead	Anabasine	.
33	7/28/14	75	C	.		2.65	Dead	Sucrose	.
34	7/28/14	75	C	0		2.55	no	Anabasine	0.21682
34	7/28/14	75	C	0		2.55	no	Sucrose	0.27752
35	7/28/14	75	C	0		2.7	no	Anabasine	0.14192
35	7/28/14	75	C	0		2.7	no	Sucrose	0.46512
36	7/28/14	75	I	0	Exclude	2.35	no	Anabasine	0.03512
36	7/28/14	75	I	0	Exclude	2.35	no	Sucrose	0.30202
37	7/28/14	75	I	1		2.45	no	Anabasine	0.18212
37	7/28/14	75	I	1		2.45	no	Sucrose	0.21212
38	7/28/14	75	I	8		2.7	no	Anabasine	0.52002
38	7/28/14	75	I	8		2.7	no	Sucrose	0.76872
39	7/28/14	75	I	8		2.45	no	Anabasine	0.09592
39	7/28/14	75	I	8		2.45	no	Sucrose	0.32582
40	7/28/14	75	I	2		2.45	no	Anabasine	0.16962
40	7/28/14	75	I	2		2.45	no	Sucrose	0.11062
41	7/28/14	75	I	6		2.9	no	Anabasine	0.13272
41	7/28/14	75	I	6		2.9	no	Sucrose	0.46372
42	7/28/14	75	I	5		2.1	no	Anabasine	0.08602
42	7/28/14	75	I	5		2.1	no	Sucrose	0.14242
43	7/28/14	75	I	5		2.4	no	Anabasine	0.19122
43	7/28/14	75	I	5		2.4	no	Sucrose	0.20932
44	7/28/14	75	I	11		2.65	no	Anabasine	0.47072
44	7/28/14	75	I	11		2.65	no	Sucrose	0.03912
45	7/28/14	75	I	17		2.5	no	Anabasine	0.04912
45	7/28/14	75	I	17		2.5	no	Sucrose	0.17922
46	7/28/14	75	I	2		2.5	no	Anabasine	0.31422
46	7/28/14	75	I	2		2.5	no	Sucrose	0.09102
47	7/28/14	75	I	0	Exclude	2.9	no	Anabasine	0.01802
47	7/28/14	75	I	0	Exclude	2.9	no	Sucrose	0.61192
48	7/28/14	75	I	1		2.05	no	Anabasine	0.27382
48	7/28/14	75	I	1		2.05	no	Sucrose	0.08752
49	7/28/14	75	I	2		2.65	no	Anabasine	0.01612
49	7/28/14	75	I	2		2.65	no	Sucrose	0.39122
50	7/28/14	75	I	49		2.65	no	Anabasine	0.38382
50	7/28/14	75	I	49		2.65	no	Sucrose	0.14512
51	8/2/14	78	C	6	Exclude	2.7	no	Anabasine	0.01744
51	8/2/14	78	C	6	Exclude	2.7	no	Sucrose	0.4859
52	8/2/14	78	C	3	Exclude	2.25	no	Anabasine	0.37534
52	8/2/14	78	C	3	Exclude	2.25	no	Sucrose	0.0638
53	8/2/14	78	C	0	Exclude	2.55	no	Anabasine	0.10244
53	8/2/14	78	C	0	Exclude	2.55	no	Sucrose	0.326
54	8/2/14	78	C	0		2.65	no	Anabasine	0.30194
54	8/2/14	78	C	0		2.65	no	Sucrose	0.2785
55	8/2/14	78	C	0		2.7	no	Anabasine	0.11774
55	8/2/14	78	C	0		2.7	no	Sucrose	0.1771
56	8/2/14	78	C	0		2.45	no	Anabasine	0.19604
56	8/2/14	78	C	0		2.45	no	Sucrose	0.2921
57	8/2/14	78	C	4	Exclude	2.65	no	Anabasine	0.48754
57	8/2/14	78	C	4	Exclude	2.65	no	Sucrose	0.1057
58	8/2/14	78	C	8	Exclude	2.5	no	Anabasine	0.32164
58	8/2/14	78	C	8	Exclude	2.5	no	Sucrose	0.9961
59	8/2/14	78	C	0		2.75	no	Anabasine	0.06214
59	8/2/14	78	C	0		2.75	no	Sucrose	0.357
60	8/2/14	78	C	0		2.55	no	Anabasine	0.08864
60	8/2/14	78	C	0		2.55	no	Sucrose	0.1902
61	8/2/14	78	I	.		2.45	Dead	Anabasine	.
61	8/2/14	78	I	.		2.45	Dead	Sucrose	.
62	8/2/14	78	I	27		2.5	no	Anabasine	0.05534
62	8/2/14	78	I	27		2.5	no	Sucrose	0.3906
63	8/2/14	78	I	23		2.6	no	Anabasine	0.34724
63	8/2/14	78	I	23		2.6	no	Sucrose	0.2065
64	8/2/14	78	I	5		2.8	no	Anabasine	0.18694
64	8/2/14	78	I	5		2.8	no	Sucrose	0.5009
65	8/2/14	78	I	50		2.3	no	Anabasine	0.26724
65	8/2/14	78	I	50		2.3	no	Sucrose	0.1762
66	8/2/14	78	I	.		2.4	Dead	Anabasine	.
66	8/2/14	78	I	.		2.4	Dead	Sucrose	.
67	8/2/14	78	I	14		2.7	no	Anabasine	0.38634
67	8/2/14	78	I	14		2.7	no	Sucrose	0.0335
68	8/2/14	78	I	.		2.65	Dead	Anabasine	.
68	8/2/14	78	I	.		2.65	Dead	Sucrose	.
69	8/2/14	78	I	.		2.6	Dead	Anabasine	.
69	8/2/14	78	I	.		2.6	Dead	Sucrose	.
70	8/2/14	78	I	5		2.6	no	Anabasine	0.51634
70	8/2/14	78	I	5		2.6	no	Sucrose	-0.0024
71	8/2/14	78	I	4		2.5	no	Anabasine	0.08414
71	8/2/14	78	I	4		2.5	no	Sucrose	0.0544
72	8/2/14	78	I	3		2.65	no	Anabasine	0.11864
72	8/2/14	78	I	3		2.65	no	Sucrose	0.1484
73	8/2/14	78	I	.		2.05	Dead	Anabasine	.
73	8/2/14	78	I	.		2.05	Dead	Sucrose	.
74	8/2/14	78	I	3		2.35	no	Anabasine	0.29054
74	8/2/14	78	I	3		2.35	no	Sucrose	0.1698
75	8/2/14	78	I	.		2.25	Dead	Anabasine	0.02734
75	8/2/14	78	I	.		2.25	Dead	Sucrose	0.011
76	8/5/14	79	C	0		2.45	no	Anabasine	0.24798
76	8/5/14	79	C	0		2.45	no	Sucrose	0.16308
77	8/5/14	79	C	0		2.5	no	Anabasine	0.09308
77	8/5/14	79	C	0		2.5	no	Sucrose	0.24258
78	8/5/14	79	C	0		2.3	no	Anabasine	0.07598
78	8/5/14	79	C	0		2.3	no	Sucrose	0.33718
79	8/5/14	79	C	0		2.9	no	Anabasine	-0.00632
79	8/5/14	79	C	0		2.9	no	Sucrose	-0.00162
80	8/5/14	79	C	0		2.35	no	Anabasine	-0.00582
80	8/5/14	79	C	0		2.35	no	Sucrose	0.00338
81	8/5/14	79	C	0		2.35	no	Anabasine	0.05358
81	8/5/14	79	C	0		2.35	no	Sucrose	0.17738
82	8/5/14	79	C	0		2.7	no	Anabasine	-0.00062
82	8/5/14	79	C	0		2.7	no	Sucrose	0.43008
83	8/5/14	79	C	0		2.55	no	Anabasine	0.28548
83	8/5/14	79	C	0		2.55	no	Sucrose	0.26858
84	8/5/14	79	C	0		2.4	no	Anabasine	0.04388
84	8/5/14	79	C	0		2.4	no	Sucrose	0.28438
85	8/5/14	79	C	.		2.7	Dead	Anabasine	.
85	8/5/14	79	C	.		2.7	Dead	Sucrose	.
86	8/5/14	79	I	0		2.85	no	Anabasine	0.11658
86	8/5/14	79	I	0		2.85	no	Sucrose	0.46048
87	8/5/14	79	I	.		2.8	Dead	Anabasine	.
87	8/5/14	79	I	.		2.8	Dead	Sucrose	.
88	8/5/14	79	I	17		2.2	no	Anabasine	0.07408
88	8/5/14	79	I	17		2.2	no	Sucrose	0.27218
89	8/5/14	79	I	2		2.75	no	Anabasine	0.05498
89	8/5/14	79	I	2		2.75	no	Sucrose	0.24708
90	8/5/14	79	I	.		2.65	Dead	Anabasine	.
90	8/5/14	79	I	.		2.65	Dead	Sucrose	.
91	8/5/14	79	I	7		2.8	no	Anabasine	0.15348
91	8/5/14	79	I	7		2.8	no	Sucrose	0.50638
92	8/5/14	79	I	.		2.6	Dead	Anabasine	.
92	8/5/14	79	I	.		2.6	Dead	Sucrose	.
93	8/5/14	79	I	89		2.45	no	Anabasine	0.05988
93	8/5/14	79	I	89		2.45	no	Sucrose	0.09378
94	8/5/14	79	I	.		2.65	Dead	Anabasine	.
94	8/5/14	79	I	.		2.65	Dead	Sucrose	.
95	8/5/14	79	I	7		2.8	no	Anabasine	0.21018
95	8/5/14	79	I	7		2.8	no	Sucrose	0.10978
96	8/5/14	79	I	.		2.5	Dead	Anabasine	.
96	8/5/14	79	I	.		2.5	Dead	Sucrose	.
97	8/5/14	79	I	35		2.55	no	Anabasine	0.00668
97	8/5/14	79	I	35		2.55	no	Sucrose	0.27428
98	8/5/14	79	I	40		2.55	no	Anabasine	0.00158
98	8/5/14	79	I	40		2.55	no	Sucrose	0.35378
99	8/5/14	79	I	16		2.3	no	Anabasine	0.00168
99	8/5/14	79	I	16		2.3	no	Sucrose	-0.00182
100	8/5/14	79	I	41		2.45	no	Anabasine	0.06778
100	8/5/14	79	I	41		2.45	no	Sucrose	0.04748
101	8/8/14	80	C	0		2.7	no	Anabasine	0.20582
101	8/8/14	80	C	0		2.7	no	Sucrose	0.23804
102	8/8/14	80	C	0		3.05	no	Anabasine	0.61542
102	8/8/14	80	C	0		3.05	no	Sucrose	0.03514
103	8/8/14	80	C	0		2.85	no	Anabasine	0.35272
103	8/8/14	80	C	0		2.85	no	Sucrose	0.17884
104	8/8/14	80	C	0		2.75	no	Anabasine	0.23762
104	8/8/14	80	C	0		2.75	no	Sucrose	0.29664
105	8/8/14	80	C	0		2.45	no	Anabasine	0.15272
105	8/8/14	80	C	0		2.45	no	Sucrose	0.16884
106	8/8/14	80	C	0		3.2	no	Anabasine	0.08852
106	8/8/14	80	C	0		3.2	no	Sucrose	0.57494
107	8/8/14	80	C	.		2.8	Dead	Anabasine	.
107	8/8/14	80	C	.		2.8	Dead	Sucrose	.
108	8/8/14	80	C	0		2.55	no	Anabasine	0.18442
108	8/8/14	80	C	0		2.55	no	Sucrose	0.21454
109	8/8/14	80	C	.		2.75	Dead	Anabasine	.
109	8/8/14	80	C	.		2.75	Dead	Sucrose	.
110	8/8/14	80	C	0		2.65	no	Anabasine	0.28802
110	8/8/14	80	C	0		2.65	no	Sucrose	0.16174
111	8/8/14	80	I	0		2.75	no	Anabasine	0.00432
111	8/8/14	80	I	0		2.75	no	Sucrose	0.34184
112	8/8/14	80	I	19		2.2	no	Anabasine	0.05052
112	8/8/14	80	I	19		2.2	no	Sucrose	0.03164
113	8/8/14	80	I	1		2.7	no	Anabasine	0.00122
113	8/8/14	80	I	1		2.7	no	Sucrose	0.02714
114	8/8/14	80	I	3		2.75	no	Anabasine	0.37112
114	8/8/14	80	I	3		2.75	no	Sucrose	0.16744
115	8/8/14	80	I	5		2.9	no	Anabasine	0.19252
115	8/8/14	80	I	5		2.9	no	Sucrose	0.32414
116	8/8/14	80	I	0	Exclude	2.65	no	Anabasine	0.04402
116	8/8/14	80	I	0	Exclude	2.65	no	Sucrose	0.52964
117	8/8/14	80	I	.		3.05	Dead	Anabasine	.
117	8/8/14	80	I	.		3.05	Dead	Sucrose	.
118	8/8/14	80	I	17		2.8	no	Anabasine	0.08032
118	8/8/14	80	I	17		2.8	no	Sucrose	0.37434
119	8/8/14	80	I	7		2.6	no	Anabasine	0.13852
119	8/8/14	80	I	7		2.6	no	Sucrose	0.14384
120	8/8/14	80	I	14		2.7	no	Anabasine	0.31472
120	8/8/14	80	I	14		2.7	no	Sucrose	0.13574
121	8/8/14	80	I	1		2.4	no	Anabasine	0.14712
121	8/8/14	80	I	1		2.4	no	Sucrose	0.17974
122	8/8/14	80	I	11		2.45	no	Anabasine	0.01222
122	8/8/14	80	I	11		2.45	no	Sucrose	0.27094
123	8/8/14	80	I	1		2.95	no	Anabasine	0.27742
123	8/8/14	80	I	1		2.95	no	Sucrose	0.27024
124	8/8/14	80	I	12		2.4	no	Anabasine	0.02312
124	8/8/14	80	I	12		2.4	no	Sucrose	0.04964
125	8/8/14	80	I	0	Exclude	2.35	no	Anabasine	0.04052
125	8/8/14	80	I	0	Exclude	2.35	no	Sucrose	0.12234

## Sheet: Nicotine preference
Bee	Date	Colony	Infection	Crithidia.count	Exclude.bc.treatment.incorrect	Marginal.cell.mm	Dead.before.trial	Nicotine.treatment	Net.consumption.g
1	1/16/15	3	C	0		2.4	no	Nicotine	0.15208
1	1/16/15	3	C	0		2.4	no	Sucrose	0.06742
2	1/16/15	3	C	0		.	no	Nicotine	0.05478
2	1/16/15	3	C	0		.	no	Sucrose	0.45892
3	1/16/15	3	C	0		2.7	no	Nicotine	0.14668
3	1/16/15	3	C	0		2.7	no	Sucrose	0.13712
4	1/16/15	3	C	0		2.7	no	Nicotine	0.23068
4	1/16/15	3	C	0		2.7	no	Sucrose	0.20932
5	1/16/15	3	C	0		.	no	Nicotine	0.12508
5	1/16/15	3	C	0		.	no	Sucrose	0.15542
6	1/16/15	3	C	0		2.2	no	Nicotine	0.14828
6	1/16/15	3	C	0		2.2	no	Sucrose	0.30852
7	1/16/15	3	C	0		.	no	Nicotine	1.07108
7	1/16/15	3	C	0		.	no	Sucrose	0.57862
8	1/16/15	3	C	0		2.6	no	Nicotine	0.07878
8	1/16/15	3	C	0		2.6	no	Sucrose	0.24852
9	1/16/15	3	C	0		.	no	Nicotine	0.07098
9	1/16/15	3	C	0		.	no	Sucrose	0.35342
10	1/16/15	3	C	0		2.7	no	Nicotine	0.14178
10	1/16/15	3	C	0		2.7	no	Sucrose	0.30122
11	1/16/15	3	C	0		2.7	no	Nicotine	0.21458
11	1/16/15	3	C	0		2.7	no	Sucrose	0.26802
12	1/16/15	3	C	0		2.6	no	Nicotine	0.07628
12	1/16/15	3	C	0		2.6	no	Sucrose	0.23512
13	1/16/15	3	C	0		2.75	no	Nicotine	0.38618
13	1/16/15	3	C	0		2.75	no	Sucrose	0.17012
14	1/16/15	3	C	0		2.95	no	Nicotine	0.20528
14	1/16/15	3	C	0		2.95	no	Sucrose	0.40602
15	1/16/15	3	C	0		.	no	Nicotine	0.29868
15	1/16/15	3	C	0		.	no	Sucrose	0.15022
16	1/16/15	3	I	99		2.3	no	Nicotine	0.02308
16	1/16/15	3	I	99		2.3	no	Sucrose	0.25312
17	1/16/15	3	I	46		2.25	no	Nicotine	0.22038
17	1/16/15	3	I	46		2.25	no	Sucrose	0.21262
18	1/16/15	3	I	.		2.7	Dead	Nicotine	.
18	1/16/15	3	I	.		2.7	Dead	Sucrose	.
19	1/16/15	3	I	7		2.8	no	Nicotine	0.14028
19	1/16/15	3	I	7		2.8	no	Sucrose	0.24882
20	1/16/15	3	I	0	Exclude	.	no	Nicotine	0.21838
20	1/16/15	3	I	0	Exclude	.	no	Sucrose	0.09492
21	1/16/15	3	I	13		2.7	no	Nicotine	0.16288
21	1/16/15	3	I	13		2.7	no	Sucrose	0.19062
22	1/16/15	3	I	33		2.5	no	Nicotine	0.10068
22	1/16/15	3	I	33		2.5	no	Sucrose	0.21372
23	1/16/15	3	I	18		.	no	Nicotine	0.05738
23	1/16/15	3	I	18		.	no	Sucrose	0.34112
24	1/16/15	3	I	18		3.15	no	Nicotine	0.29208
24	1/16/15	3	I	18		3.15	no	Sucrose	0.43102
25	1/16/15	3	I	1		2.8	no	Nicotine	0.14588
25	1/16/15	3	I	1		2.8	no	Sucrose	0.25412
26	1/16/15	3	I	28		2.7	no	Nicotine	0.18188
26	1/16/15	3	I	28		2.7	no	Sucrose	0.35662
27	1/16/15	3	I	11		2.9	no	Nicotine	0.16438
27	1/16/15	3	I	11		2.9	no	Sucrose	0.20852
28	1/16/15	3	I	154		2.6	no	Nicotine	0.23928
28	1/16/15	3	I	154		2.6	no	Sucrose	0.07162
29	1/16/15	3	I	1		2.9	no	Nicotine	0.08718
29	1/16/15	3	I	1		2.9	no	Sucrose	0.34812
30	1/16/15	3	I	16		2.7	no	Nicotine	0.30678
30	1/16/15	3	I	16		2.7	no	Sucrose	0.10312
31	1/16/15	3	I	17		3.1	no	Nicotine	0.22828
31	1/16/15	3	I	17		3.1	no	Sucrose	0.20732
32	1/16/15	3	I	8		.	no	Nicotine	0.27648
32	1/16/15	3	I	8		.	no	Sucrose	0.28702
33	1/16/15	3	I	0	Exclude	.	no	Nicotine	0.19328
33	1/16/15	3	I	0	Exclude	.	no	Sucrose	0.27592
34	1/16/15	3	I	1		.	no	Nicotine	0.27108
34	1/16/15	3	I	1		.	no	Sucrose	0.28502
35	1/16/15	3	I	27		2.9	no	Nicotine	0.18248
35	1/16/15	3	I	27		2.9	no	Sucrose	0.29282
36	1/23/15	2	C	0		2.8	no	Nicotine	0.523271
36	1/23/15	2	C	0		2.8	no	Sucrose	0.127871
37	1/23/15	2	C	0		3.1	no	Nicotine	0.316171
37	1/23/15	2	C	0		3.1	no	Sucrose	0.446371
38	1/23/15	2	C	0		3.15	no	Nicotine	0.407071
38	1/23/15	2	C	0		3.15	no	Sucrose	0.263771
39	1/23/15	2	C	0		2.85	no	Nicotine	0.297371
39	1/23/15	2	C	0		2.85	no	Sucrose	0.373071
40	1/23/15	2	C	.		2.4	Dead	Nicotine	.
40	1/23/15	2	C	.		2.4	Dead	Sucrose	.
41	1/23/15	2	C	0		2.6	no	Nicotine	0.289471
41	1/23/15	2	C	0		2.6	no	Sucrose	0.306771
42	1/23/15	2	C	0		2.7	no	Nicotine	0.234271
42	1/23/15	2	C	0		2.7	no	Sucrose	0.219871
43	1/23/15	2	C	0		2.5	no	Nicotine	0.105771
43	1/23/15	2	C	0		2.5	no	Sucrose	0.396671
44	1/23/15	2	C	0		2.8	no	Nicotine	0.201371
44	1/23/15	2	C	0		2.8	no	Sucrose	0.346371
45	1/23/15	2	C	0		2.3	no	Nicotine	0.0556714
45	1/23/15	2	C	0		2.3	no	Sucrose	0.229671
46	1/23/15	2	C	0		2.8	no	Nicotine	0.568971
46	1/23/15	2	C	0		2.8	no	Sucrose	0.234571
47	1/23/15	2	C	0		2.65	no	Nicotine	0.215171
47	1/23/15	2	C	0		2.65	no	Sucrose	0.327471
48	1/23/15	2	C	0		2.6	no	Nicotine	0.348271
48	1/23/15	2	C	0		2.6	no	Sucrose	0.230171
49	1/23/15	2	C	0		2.45	no	Nicotine	0.231071
49	1/23/15	2	C	0		2.45	no	Sucrose	0.516671
50	1/23/15	2	C	0		2.85	no	Nicotine	0.397271
50	1/23/15	2	C	0		2.85	no	Sucrose	0.427271
51	1/23/15	2	I	32		2.7	no	Nicotine	0.290771
51	1/23/15	2	I	32		2.7	no	Sucrose	0.117571
52	1/23/15	2	I	0	Exclude	2.5	no	Nicotine	0.415871
52	1/23/15	2	I	0	Exclude	2.5	no	Sucrose	0.144171
53	1/23/15	2	I	.		2.6	Dead	Nicotine	.
53	1/23/15	2	I	.		2.6	Dead	Sucrose	.
54	1/23/15	2	I	13		2.9	no	Nicotine	0.361771
54	1/23/15	2	I	13		2.9	no	Sucrose	0.291271
55	1/23/15	2	I	0	Exclude	2.8	no	Nicotine	0.109771
55	1/23/15	2	I	0	Exclude	2.8	no	Sucrose	0.204871
56	1/23/15	2	I	1		2.5	no	Nicotine	0.0274714
56	1/23/15	2	I	1		2.5	no	Sucrose	0.522571
57	1/23/15	2	I	.		2.8	Dead	Nicotine	.
57	1/23/15	2	I	.		2.8	Dead	Sucrose	.
58	1/23/15	2	I	14		2	no	Nicotine	0.551071
58	1/23/15	2	I	14		2	no	Sucrose	0.0294714
59	1/23/15	2	I	0	Exclude	2.8	no	Nicotine	0.179071
59	1/23/15	2	I	0	Exclude	2.8	no	Sucrose	0.155671
60	1/23/15	2	I	0	Exclude	2.3	no	Nicotine	0.0498714
60	1/23/15	2	I	0	Exclude	2.3	no	Sucrose	0.183971
61	1/23/15	2	I	.		2.5	Dead	Nicotine	.
61	1/23/15	2	I	.		2.5	Dead	Sucrose	.
62	1/23/15	2	I	0	Exclude	2.7	no	Nicotine	0.249171
62	1/23/15	2	I	0	Exclude	2.7	no	Sucrose	0.394971
63	1/23/15	2	I	0	Exclude	2.05	no	Nicotine	0.198771
63	1/23/15	2	I	0	Exclude	2.05	no	Sucrose	0.393971
64	1/23/15	2	I	25		2.75	no	Nicotine	0.455271
64	1/23/15	2	I	25		2.75	no	Sucrose	0.121171
65	1/23/15	2	I	42		2.8	no	Nicotine	0.457371
65	1/23/15	2	I	42		2.8	no	Sucrose	0.352071
66	1/23/15	2	I	18		2.5	no	Nicotine	0.102171
66	1/23/15	2	I	18		2.5	no	Sucrose	0.398171
67	1/23/15	2	I	0	Exclude	2.65	no	Nicotine	0.494071
67	1/23/15	2	I	0	Exclude	2.65	no	Sucrose	0.278371
68	1/23/15	2	I	0	Exclude	3	no	Nicotine	0.290271
68	1/23/15	2	I	0	Exclude	3	no	Sucrose	0.200671
69	1/23/15	2	I	3		2.65	no	Nicotine	0.271871
69	1/23/15	2	I	3		2.65	no	Sucrose	0.270371
70	1/23/15	2	I	13		2.6	no	Nicotine	0.441871
70	1/23/15	2	I	13		2.6	no	Sucrose	0.228271
71	2/5/15	6	C	0		2.5	no	Nicotine	0.0936462
71	2/5/15	6	C	0		2.5	no	Sucrose	0.186969
72	2/5/15	6	C	0		2.5	no	Nicotine	0.0724462
72	2/5/15	6	C	0		2.5	no	Sucrose	0.0930692
73	2/5/15	6	C	0		2.8	no	Nicotine	0.262146
73	2/5/15	6	C	0		2.8	no	Sucrose	0.221069
74	2/5/15	6	C	0		3	no	Nicotine	0.210146
74	2/5/15	6	C	0		3	no	Sucrose	0.345469
75	2/5/15	6	C	0		2.7	no	Nicotine	0.120846
75	2/5/15	6	C	0		2.7	no	Sucrose	0.196169
76	2/5/15	6	C	.		2.45	Dead	Nicotine	.
76	2/5/15	6	C	.		2.45	Dead	Sucrose	.
77	2/5/15	6	C	0		2.5	no	Nicotine	-0.0159538
77	2/5/15	6	C	0		2.5	no	Sucrose	0.270669
78	2/5/15	6	C	.		2.4	Dead	Nicotine	.
78	2/5/15	6	C	.		2.4	Dead	Sucrose	.
79	2/5/15	6	C	0		3	no	Nicotine	0.264746
79	2/5/15	6	C	0		3	no	Sucrose	0.415369
80	2/5/15	6	C	.		2.5	Dead	Nicotine	.
80	2/5/15	6	C	.		2.5	Dead	Sucrose	.
81	2/5/15	6	C	0		2.9	no	Nicotine	0.00324615
81	2/5/15	6	C	0		2.9	no	Sucrose	0.323869
82	2/5/15	6	C	.		2.6	Dead	Nicotine	.
82	2/5/15	6	C	.		2.6	Dead	Sucrose	.
83	2/5/15	6	C	.		2.3	Dead	Nicotine	.
83	2/5/15	6	C	.		2.3	Dead	Sucrose	.
84	2/5/15	6	C	0		2.45	no	Nicotine	0.221446
84	2/5/15	6	C	0		2.45	no	Sucrose	0.0156692
85	2/5/15	6	C	0		2.7	no	Nicotine	0.0309462
85	2/5/15	6	C	0		2.7	no	Sucrose	0.584569
86	2/5/15	6	I	31		2.7	no	Nicotine	0.0959462
86	2/5/15	6	I	31		2.7	no	Sucrose	0.347669
87	2/5/15	6	I	3		2.55	no	Nicotine	-0.00345385
87	2/5/15	6	I	3		2.55	no	Sucrose	0.0654692
88	2/5/15	6	I	25		2.8	no	Nicotine	0.125946
88	2/5/15	6	I	25		2.8	no	Sucrose	0.214769
89	2/5/15	6	I	0	Exclude	2.95	no	Nicotine	0.113246
89	2/5/15	6	I	0	Exclude	2.95	no	Sucrose	0.183269
90	2/5/15	6	I	9		2.8	no	Nicotine	0.0318462
90	2/5/15	6	I	9		2.8	no	Sucrose	0.103069
91	2/5/15	6	I	7		2.8	no	Nicotine	0.0542462
91	2/5/15	6	I	7		2.8	no	Sucrose	0.282769
92	2/5/15	6	I	23		2.6	no	Nicotine	0.0244462
92	2/5/15	6	I	23		2.6	no	Sucrose	0.195469
93	2/5/15	6	I	27		2.8	no	Nicotine	0.105846
93	2/5/15	6	I	27		2.8	no	Sucrose	0.411969
94	2/5/15	6	I	29		2.9	no	Nicotine	0.301846
94	2/5/15	6	I	29		2.9	no	Sucrose	0.383569
95	2/5/15	6	I	1		3.25	no	Nicotine	0.362946
95	2/5/15	6	I	1		3.25	no	Sucrose	0.401569
96	2/5/15	6	I	.		3.1	Dead	Nicotine	.
96	2/5/15	6	I	.		3.1	Dead	Sucrose	.
97	2/5/15	6	I	40		2.9	no	Nicotine	-0.00795385
97	2/5/15	6	I	40		2.9	no	Sucrose	0.730469
98	2/5/15	6	I	0	Exclude	2.25	no	Nicotine	0.0458462
98	2/5/15	6	I	0	Exclude	2.25	no	Sucrose	0.135169
99	2/5/15	6	I	.		2.55	Dead	Nicotine	.
99	2/5/15	6	I	.		2.55	Dead	Sucrose	.
100	2/5/15	6	I	29		2.9	no	Nicotine	0.169346
100	2/5/15	6	I	29		2.9	no	Sucrose	0.300969
101	2/5/15	6	I	.		2.6	Dead	Nicotine	.
101	2/5/15	6	I	.		2.6	Dead	Sucrose	.
102	2/5/15	6	I	1		2.8	no	Nicotine	0.184646
102	2/5/15	6	I	1		2.8	no	Sucrose	0.00596923
103	2/5/15	6	I	.		2.5	Dead	Nicotine	.
103	2/5/15	6	I	.		2.5	Dead	Sucrose	.
104	2/5/15	6	I	39		2.35	no	Nicotine	0.164946
104	2/5/15	6	I	39		2.35	no	Sucrose	0.196669
105	2/5/15	6	I	29		2.75	no	Nicotine	0.297746
105	2/5/15	6	I	29		2.75	no	Sucrose	0.0624692

## Sheet: Microcolony_egg_honeypot
	Microcolony	Colony	Date.started	Infection.treatment	Anabasine.treatment	Treatment	Date.last.consumption	Date.first.egg.laying	Egg.yesno	days.to.egg.or.death	Days.until.first.egg	Date.first.honey.pot.structure	Honeypot.yesno	Days.to.honeypot.or.death	Days.until.first.honeypot
1	1	46	2014-04-04	Uninfected	Control	CC	2014-05-03	#N/A	0	29	#N/A	#N/A	0	29	#N/A
2	2	45	2014-04-05	Uninfected	Control	CC	2014-04-26	2014-04-12	1	7	7	2014-04-11	1	6	6
3	3	44	2014-04-06	Uninfected	Control	CC	2014-05-05	#N/A	0	29	#N/A	2014-04-13	1	7	7
4	4	47	2014-04-06	Uninfected	Control	CC	2014-04-22	#N/A	0	16	#N/A	#N/A	0	16	#N/A
5	5	47	2014-04-14	Uninfected	Control	CC	2014-05-01	#N/A	0	17	#N/A	#N/A	0	17	#N/A
6	6	45	2014-04-14	Uninfected	Control	CC	2014-05-15	#N/A	0	31	#N/A	#N/A	0	31	#N/A
7	7	47	2014-04-17	Uninfected	Control	CC	2014-05-13	2014-04-28	1	11	11	2014-04-26	1	9	9
8	8	48	2014-04-17	Uninfected	Control	CC	2014-05-17	#N/A	0	30	#N/A	2014-05-11	1	24	24
9	9	47	2014-04-21	Uninfected	Control	CC	2014-05-14	2014-04-29	1	8	8	2014-04-26	1	5	5
10	10	45	2014-04-23	Uninfected	Control	CC	2014-05-18	#N/A	0	25	#N/A	#N/A	0	25	#N/A
11	11	44	2014-04-04	Uninfected	Anabasine	CA	2014-04-26	2014-04-12	1	8	8	2014-04-09	1	5	5
12	12	46	2014-04-04	Uninfected	Anabasine	CA	2014-05-04	#N/A	0	30	#N/A	#N/A	0	30	#N/A
13	13	47	2014-04-04	Uninfected	Anabasine	CA	2014-04-26	2014-04-12	1	8	8	2014-04-09	1	5	5
14	14	46	2014-04-06	Uninfected	Anabasine	CA	2014-05-04	2014-04-20	1	14	14	2014-04-10	1	4	4
15	15	45	2014-04-05	Uninfected	Anabasine	CA	2014-04-26	2014-04-12	1	7	7	2014-04-09	1	4	4
16	16	45	2014-04-10	Uninfected	Anabasine	CA	2014-05-08	2014-04-24	1	14	14	2014-04-23	1	13	13
17	17	47	2014-04-17	Uninfected	Anabasine	CA	2014-05-12	2014-04-28	1	11	11	2014-04-20	1	3	3
18	18	49	2014-04-19	Uninfected	Anabasine	CA	2014-05-13	2014-04-29	1	10	10	2014-05-08	1	19	19
19	19	51	2014-05-12	Uninfected	Anabasine	CA	2014-05-25	#N/A	0	13	#N/A	#N/A	0	13	#N/A
20	20	48	2014-04-18	Uninfected	Anabasine	CA	2014-05-07	2014-04-23	1	5	5	2014-04-20	1	2	2
21	21	46	2014-04-05	Uninfected	Control	CC	2014-04-21	#N/A	0	16	#N/A	#N/A	0	16	#N/A
22	22	44	2014-04-05	Uninfected	Control	CC	2014-04-27	2014-04-13	1	8	8	#N/A	0	22	#N/A
23	23	45	2014-04-16	Infected	Control	IC	2014-05-05	#N/A	0	19	#N/A	#N/A	0	19	#N/A
24	24	47	2014-04-09	Infected	Control	IC	2014-05-05	#N/A	0	26	#N/A	#N/A	0	26	#N/A
25	25	44	2014-04-09	Infected	Control	IC	2014-05-05	#N/A	0	26	#N/A	#N/A	0	26	#N/A
26	27	47	2014-04-11	Uninfected	Anabasine	CA	2014-05-17	#N/A	0	36	#N/A	#N/A	0	36	#N/A
27	28	45	2014-04-11	Uninfected	Anabasine	CA	2014-05-17	#N/A	0	36	#N/A	#N/A	0	36	#N/A
28	29	46	2014-04-13	Infected	Control	IC	2014-05-01	#N/A	0	18	#N/A	#N/A	0	18	#N/A
29	30	45	2014-04-13	Infected	Control	IC	2014-05-12	2014-04-28	1	15	15	#N/A	0	29	#N/A
30	31	44	2014-04-05	Uninfected	Anabasine	CA	2014-04-28	2014-04-14	1	9	9	2014-04-09	1	4	4
31	32	46	2014-04-05	Uninfected	Anabasine	CA	2014-04-27	2014-04-13	1	8	8	2014-04-09	1	4	4
32	33	45	2014-04-07	Infected	Anabasine	IA	2014-05-07	#N/A	0	30	#N/A	2014-04-14	1	7	7
33	34	47	2014-04-07	Infected	Anabasine	IA	2014-04-28	#N/A	0	21	#N/A	#N/A	0	21	#N/A
34	35	45	2014-04-08	Infected	Anabasine	IA	2014-04-16	#N/A	0	8	#N/A	#N/A	0	8	#N/A
35	36	44	2014-04-08	Infected	Anabasine	IA	2014-05-08	#N/A	0	30	#N/A	#N/A	0	30	#N/A
36	37	45	2014-04-09	Infected	Anabasine	IA	2014-05-14	2014-04-30	1	21	21	#N/A	0	35	#N/A
37	38	46	2014-04-11	Uninfected	Control	CC	2014-05-17	#N/A	0	36	#N/A	#N/A	0	36	#N/A
38	39	46	2014-04-13	Infected	Anabasine	IA	2014-05-02	#N/A	0	19	#N/A	#N/A	0	19	#N/A
39	40	45	2014-04-13	Infected	Anabasine	IA	2014-04-24	#N/A	0	11	#N/A	#N/A	0	11	#N/A
40	41	49	2014-04-19	Uninfected	Control	CC	2014-05-16	2014-05-01	1	12	12	2014-05-04	1	15	15
41	42	49	2014-04-22	Uninfected	Control	CC	2014-05-14	2014-04-30	1	8	8	2014-04-25	1	3	3
42	43	45	2014-04-22	Uninfected	Control	CC	2014-05-17	#N/A	0	25	#N/A	2014-05-13	1	21	21
43	44	46	2014-04-25	Uninfected	Control	CC	2014-05-17	#N/A	0	22	#N/A	#N/A	0	22	#N/A
44	45	49	2014-04-25	Uninfected	Control	CC	2014-05-17	#N/A	0	22	#N/A	#N/A	0	22	#N/A
45	46	49	2014-04-25	Uninfected	Control	CC	2014-05-22	#N/A	0	27	#N/A	2014-05-07	1	12	12
46	47	48	2014-04-19	Uninfected	Control	CC	2014-05-09	2014-04-25	1	6	6	2014-04-23	1	4	4
47	48	53	2014-05-19	Uninfected	Control	CC	2014-06-06	#N/A	0	18	#N/A	#N/A	0	18	#N/A
48	49	53	2014-05-19	Infected	Anabasine	IA	2014-06-17	#N/A	0	29	#N/A	#N/A	0	29	#N/A
49	50	53	2014-05-19	Infected	Control	IC	2014-06-03	#N/A	0	15	#N/A	#N/A	0	15	#N/A
50	51	57	2014-05-31	Uninfected	Anabasine	CA	2014-07-01	#N/A	0	31	#N/A	#N/A	0	31	#N/A
51	54	60	2014-06-08	Infected	Anabasine	IA	2014-07-05	#N/A	0	27	#N/A	#N/A	0	27	#N/A
52	55	46	2014-04-22	Uninfected	Anabasine	CA	2014-05-17	#N/A	0	25	#N/A	#N/A	0	25	#N/A
53	56	48	2014-04-20	Uninfected	Anabasine	CA	2014-05-14	2014-04-30	1	10	10	2014-04-22	1	2	2
54	58	57	2014-06-08	Infected	Control	IC	2014-06-29	#N/A	0	21	#N/A	#N/A	0	21	#N/A
55	60	49	2014-04-24	Uninfected	Anabasine	CA	2014-05-16	#N/A	0	22	#N/A	#N/A	0	22	#N/A
56	61	47	2014-04-15	Infected	Control	IC	2014-05-07	2014-04-23	1	8	8	2014-04-17	1	2	2
57	62	47	2014-04-15	Infected	Control	IC	2014-05-12	2014-04-28	1	13	13	2014-05-05	1	20	20
58	63	46	2014-04-16	Infected	Control	IC	2014-04-29	#N/A	0	13	#N/A	#N/A	0	13	#N/A
59	64	47	2014-04-21	Infected	Control	IC	2014-05-16	2014-05-01	1	10	10	2014-04-24	1	3	3
60	65	48	2014-04-21	Infected	Control	IC	2014-05-14	#N/A	0	23	#N/A	#N/A	0	23	#N/A
61	66	51	2014-05-12	Uninfected	Anabasine	CA	2014-06-12	2014-06-11	1	30	30	2014-05-25	1	13	13
62	68	48	2014-04-23	Infected	Control	IC	2014-05-26	2014-05-11	1	18	18	2014-05-21	1	28	28
63	70	46	2014-04-26	Infected	Anabasine	IA	2014-05-13	#N/A	0	17	#N/A	#N/A	0	17	#N/A
64	71	47	2014-04-16	Infected	Anabasine	IA	2014-05-21	2014-05-07	1	21	21	#N/A	0	35	#N/A
65	72	47	2014-04-16	Infected	Anabasine	IA	2014-05-09	2014-04-25	1	9	9	2014-04-21	1	5	5
66	73	48	2014-04-22	Infected	Anabasine	IA	2014-05-12	#N/A	0	20	#N/A	#N/A	0	20	#N/A
67	74	49	2014-04-26	Infected	Anabasine	IA	2014-05-04	2014-04-30	1	4	4	#N/A	0	8	#N/A
68	75	48	2014-04-24	Uninfected	Anabasine	CA	2014-05-17	#N/A	0	23	#N/A	#N/A	0	23	#N/A
69	76	48	2014-04-26	Infected	Control	IC	2014-05-12	#N/A	0	16	#N/A	#N/A	0	16	#N/A
70	77	48	2014-04-26	Infected	Anabasine	IA	2014-04-27	#N/A	0	1	#N/A	#N/A	0	1	#N/A
71	78	48	2014-04-19	Uninfected	Anabasine	CA	2014-05-13	2014-04-29	1	10	10	2014-04-29	1	10	10
72	81	48	2014-05-05	Uninfected	Control	CC	2014-06-07	#N/A	0	33	#N/A	2014-05-27	1	22	22
73	82	51	2014-05-19	Infected	Control	IC	2014-06-13	#N/A	0	25	#N/A	#N/A	0	25	#N/A
74	83	57	2014-05-31	Uninfected	Control	CC	2014-06-14	#N/A	0	14	#N/A	#N/A	0	14	#N/A
75	84	60	2014-06-06	Uninfected	Control	CC	2014-06-17	#N/A	0	11	#N/A	#N/A	0	11	#N/A
76	85	57	2014-05-28	Uninfected	Control	CC	2014-06-05	#N/A	0	8	#N/A	#N/A	0	8	#N/A
77	86	60	2014-06-06	Uninfected	Anabasine	CA	2014-07-08	#N/A	0	32	#N/A	#N/A	0	32	#N/A
78	87	60	2014-06-07	Infected	Anabasine	IA	2014-07-04	#N/A	0	27	#N/A	#N/A	0	27	#N/A
79	90	53	2014-05-19	Uninfected	Anabasine	CA	2014-06-14	2014-05-29	1	10	10	2014-05-28	1	9	9
80	91	49	2014-04-20	Infected	Control	IC	2014-05-12	2014-04-28	1	8	8	2014-04-26	1	6	6
81	92	48	2014-04-19	Uninfected	Control	CC	2014-05-17	2014-05-05	1	16	16	2014-05-08	1	19	19
82	95	51	2014-05-12	Uninfected	Control	CC	2014-05-30	#N/A	0	18	#N/A	#N/A	0	18	#N/A
83	96	51	2014-05-27	Infected	Anabasine	IA	2014-06-12	#N/A	0	16	#N/A	2014-06-05	1	9	9
84	97	51	2014-05-12	Uninfected	Anabasine	CA	2014-06-14	#N/A	0	33	#N/A	#N/A	0	33	#N/A
85	98	47	2014-04-20	Infected	Anabasine	IA	2014-05-17	#N/A	0	27	#N/A	2014-04-26	1	6	6
86	99	46	2014-04-20	Infected	Anabasine	IA	2014-05-16	#N/A	0	26	#N/A	#N/A	0	26	#N/A
87	100	49	2014-04-22	Infected	Anabasine	IA	2014-05-13	2014-04-30	1	8	8	2014-04-28	1	6	6

## Sheet: Microcolony.egg.honeypot
	Microcolony	Colony	Date.started	Infection.treatment	Anabasine.treatment	Treatment	Date.last.consumption	Date.first.egg.laying	Egg.yesno	days.to.egg.or.death	Days.until.first.egg	Date.first.honey.pot.structure	Honeypot.yesno	Days.to.honeypot.or.death	Days.until.first.honeypot	egg.yesno.numeric	honey.yesno.numeric	bigbee	smallbee	dimorph
1	1	46	2014-04-04	Uninfected	Control	CC	2014-05-03	#N/A	0	29	#N/A	#N/A	0	29	#N/A	0	0	2.7	2.2	0.227273
2	2	45	2014-04-05	Uninfected	Control	CC	2014-04-26	2014-04-12	1	7	7	2014-04-11	1	6	6	1	1	2.6	2.1	0.238095
3	3	44	2014-04-06	Uninfected	Control	CC	2014-05-05	#N/A	0	29	#N/A	2014-04-13	1	7	7	0	1	2.6	2	0.3
4	4	47	2014-04-06	Uninfected	Control	CC	2014-04-22	#N/A	0	16	#N/A	#N/A	0	16	#N/A	0	0	3	2.1	0.428571
5	5	47	2014-04-14	Uninfected	Control	CC	2014-05-01	#N/A	0	17	#N/A	#N/A	0	17	#N/A	0	0	2.9	2.5	0.16
6	6	45	2014-04-14	Uninfected	Control	CC	2014-05-15	#N/A	0	31	#N/A	#N/A	0	31	#N/A	0	0	2.4	2.1	0.142857
7	7	47	2014-04-17	Uninfected	Control	CC	2014-05-13	2014-04-28	1	11	11	2014-04-26	1	9	9	1	1	2.9	2.7	0.0740741
8	8	48	2014-04-17	Uninfected	Control	CC	2014-05-17	#N/A	0	30	#N/A	2014-05-11	1	24	24	0	1	2.9	2.6	0.115385
9	9	47	2014-04-21	Uninfected	Control	CC	2014-05-14	2014-04-29	1	8	8	2014-04-26	1	5	5	1	1	3.1	2.6	0.192308
10	10	45	2014-04-23	Uninfected	Control	CC	2014-05-18	#N/A	0	25	#N/A	#N/A	0	25	#N/A	0	0	2.9	2.5	0.16
11	11	44	2014-04-04	Uninfected	Anabasine	CA	2014-04-26	2014-04-12	1	8	8	2014-04-09	1	5	5	1	1	2.8	2.5	0.12
12	12	46	2014-04-04	Uninfected	Anabasine	CA	2014-05-04	#N/A	0	30	#N/A	#N/A	0	30	#N/A	0	0	2.8	2.7	0.037037
13	13	47	2014-04-04	Uninfected	Anabasine	CA	2014-04-26	2014-04-12	1	8	8	2014-04-09	1	5	5	1	1	2.6	2.4	0.0833333
14	14	46	2014-04-06	Uninfected	Anabasine	CA	2014-05-04	2014-04-20	1	14	14	2014-04-10	1	4	4	1	1	3.2	2.8	0.142857
15	15	45	2014-04-05	Uninfected	Anabasine	CA	2014-04-26	2014-04-12	1	7	7	2014-04-09	1	4	4	1	1	2.7	2.5	0.08
16	16	45	2014-04-10	Uninfected	Anabasine	CA	2014-05-08	2014-04-24	1	14	14	2014-04-23	1	13	13	1	1	2.9	2.6	0.115385
17	17	47	2014-04-17	Uninfected	Anabasine	CA	2014-05-12	2014-04-28	1	11	11	2014-04-20	1	3	3	1	1	2.7	2.2	0.227273
18	18	49	2014-04-19	Uninfected	Anabasine	CA	2014-05-13	2014-04-29	1	10	10	2014-05-08	1	19	19	1	1	2.2	2	0.1
19	19	51	2014-05-12	Uninfected	Anabasine	CA	2014-05-25	#N/A	0	13	#N/A	#N/A	0	13	#N/A	0	0	2.6	2.4	0.0833333
20	20	48	2014-04-18	Uninfected	Anabasine	CA	2014-05-07	2014-04-23	1	5	5	2014-04-20	1	2	2	1	1	2.7	2.5	0.08
21	21	46	2014-04-05	Uninfected	Control	CC	2014-04-21	#N/A	0	16	#N/A	#N/A	0	16	#N/A	0	0	3	2.6	0.153846
22	22	44	2014-04-05	Uninfected	Control	CC	2014-04-27	2014-04-13	1	8	8	#N/A	0	22	#N/A	1	0	2.7	2.1	0.285714
23	23	45	2014-04-16	Infected	Control	IC	2014-05-05	#N/A	0	19	#N/A	#N/A	0	19	#N/A	0	0	2.5	2.4	0.0416667
24	24	47	2014-04-09	Infected	Control	IC	2014-05-05	#N/A	0	26	#N/A	#N/A	0	26	#N/A	0	0	3.1	2.7	0.148148
25	25	44	2014-04-09	Infected	Control	IC	2014-05-05	#N/A	0	26	#N/A	#N/A	0	26	#N/A	0	0	2.7	2.3	0.173913
26	27	47	2014-04-11	Uninfected	Anabasine	CA	2014-05-17	#N/A	0	36	#N/A	#N/A	0	36	#N/A	0	0	2.8	2.5	0.12
27	28	45	2014-04-11	Uninfected	Anabasine	CA	2014-05-17	#N/A	0	36	#N/A	#N/A	0	36	#N/A	0	0	2.9	2	0.45
28	29	46	2014-04-13	Infected	Control	IC	2014-05-01	#N/A	0	18	#N/A	#N/A	0	18	#N/A	0	0	2.6	2.2	0.181818
29	30	45	2014-04-13	Infected	Control	IC	2014-05-12	2014-04-28	1	15	15	#N/A	0	29	#N/A	1	0	2.1	2	0.05
30	31	44	2014-04-05	Uninfected	Anabasine	CA	2014-04-28	2014-04-14	1	9	9	2014-04-09	1	4	4	1	1	2.6	2.3	0.130435
31	32	46	2014-04-05	Uninfected	Anabasine	CA	2014-04-27	2014-04-13	1	8	8	2014-04-09	1	4	4	1	1	3	2.7	0.111111
32	33	45	2014-04-07	Infected	Anabasine	IA	2014-05-07	#N/A	0	30	#N/A	2014-04-14	1	7	7	0	1	2.6	2.4	0.0833333
33	34	47	2014-04-07	Infected	Anabasine	IA	2014-04-28	#N/A	0	21	#N/A	#N/A	0	21	#N/A	0	0	2.4	1.6	0.5
34	35	45	2014-04-08	Infected	Anabasine	IA	2014-04-16	#N/A	0	8	#N/A	#N/A	0	8	#N/A	0	0	2.9	2.6	0.115385
35	36	44	2014-04-08	Infected	Anabasine	IA	2014-05-08	#N/A	0	30	#N/A	#N/A	0	30	#N/A	0	0	2.4	2	0.2
36	37	45	2014-04-09	Infected	Anabasine	IA	2014-05-14	2014-04-30	1	21	21	#N/A	0	35	#N/A	1	0	2.8	2.3	0.217391
37	38	46	2014-04-11	Uninfected	Control	CC	2014-05-17	#N/A	0	36	#N/A	#N/A	0	36	#N/A	0	0	2.7	2.6	0.0384615
38	39	46	2014-04-13	Infected	Anabasine	IA	2014-05-02	#N/A	0	19	#N/A	#N/A	0	19	#N/A	0	0	2.7	2.7	0
39	40	45	2014-04-13	Infected	Anabasine	IA	2014-04-24	#N/A	0	11	#N/A	#N/A	0	11	#N/A	0	0	#N/A	#N/A	#N/A
40	41	49	2014-04-19	Uninfected	Control	CC	2014-05-16	2014-05-01	1	12	12	2014-05-04	1	15	15	1	1	2.3	2	0.15
41	42	49	2014-04-22	Uninfected	Control	CC	2014-05-14	2014-04-30	1	8	8	2014-04-25	1	3	3	1	1	2.5	2.2	0.136364
42	43	45	2014-04-22	Uninfected	Control	CC	2014-05-17	#N/A	0	25	#N/A	2014-05-13	1	21	21	0	1	2.7	2.2	0.227273
43	44	46	2014-04-25	Uninfected	Control	CC	2014-05-17	#N/A	0	22	#N/A	#N/A	0	22	#N/A	0	0	2.8	2.6	0.0769231
44	45	49	2014-04-25	Uninfected	Control	CC	2014-05-17	#N/A	0	22	#N/A	#N/A	0	22	#N/A	0	0	2.6	2.3	0.130435
45	46	49	2014-04-25	Uninfected	Control	CC	2014-05-22	#N/A	0	27	#N/A	2014-05-07	1	12	12	0	1	2.7	2.4	0.125
46	47	48	2014-04-19	Uninfected	Control	CC	2014-05-09	2014-04-25	1	6	6	2014-04-23	1	4	4	1	1	2.9	2.4	0.208333
47	48	53	2014-05-19	Uninfected	Control	CC	2014-06-06	#N/A	0	18	#N/A	#N/A	0	18	#N/A	0	0	2.5	2.4	0.0416667
48	49	53	2014-05-19	Infected	Anabasine	IA	2014-06-17	#N/A	0	29	#N/A	#N/A	0	29	#N/A	0	0	2.6	2.2	0.181818
49	50	53	2014-05-19	Infected	Control	IC	2014-06-03	#N/A	0	15	#N/A	#N/A	0	15	#N/A	0	0	2.6	2.3	0.130435
50	51	57	2014-05-31	Uninfected	Anabasine	CA	2014-07-01	#N/A	0	31	#N/A	#N/A	0	31	#N/A	0	0	2.3	2.1	0.0952381
51	54	60	2014-06-08	Infected	Anabasine	IA	2014-07-05	#N/A	0	27	#N/A	#N/A	0	27	#N/A	0	0	2.5	2.1	0.190476
52	55	46	2014-04-22	Uninfected	Anabasine	CA	2014-05-17	#N/A	0	25	#N/A	#N/A	0	25	#N/A	0	0	3	2.8	0.0714286
53	56	48	2014-04-20	Uninfected	Anabasine	CA	2014-05-14	2014-04-30	1	10	10	2014-04-22	1	2	2	1	1	3	2.4	0.25
54	58	57	2014-06-08	Infected	Control	IC	2014-06-29	#N/A	0	21	#N/A	#N/A	0	21	#N/A	0	0	2.7	2.6	0.0384615
55	60	49	2014-04-24	Uninfected	Anabasine	CA	2014-05-16	#N/A	0	22	#N/A	#N/A	0	22	#N/A	0	0	2.8	2.4	0.166667
56	61	47	2014-04-15	Infected	Control	IC	2014-05-07	2014-04-23	1	8	8	2014-04-17	1	2	2	1	1	2.9	2.6	0.115385
57	62	47	2014-04-15	Infected	Control	IC	2014-05-12	2014-04-28	1	13	13	2014-05-05	1	20	20	1	1	2.5	2.2	0.136364
58	63	46	2014-04-16	Infected	Control	IC	2014-04-29	#N/A	0	13	#N/A	#N/A	0	13	#N/A	0	0	#N/A	#N/A	#N/A
59	64	47	2014-04-21	Infected	Control	IC	2014-05-16	2014-05-01	1	10	10	2014-04-24	1	3	3	1	1	2.6	2.3	0.130435
60	65	48	2014-04-21	Infected	Control	IC	2014-05-14	#N/A	0	23	#N/A	#N/A	0	23	#N/A	0	0	2.7	2.5	0.08
61	66	51	2014-05-12	Uninfected	Anabasine	CA	2014-06-12	2014-06-11	1	30	30	2014-05-25	1	13	13	1	1	#N/A	#N/A	#N/A
62	68	48	2014-04-23	Infected	Control	IC	2014-05-26	2014-05-11	1	18	18	2014-05-21	1	28	28	1	1	2.6	2.4	0.0833333
63	70	46	2014-04-26	Infected	Anabasine	IA	2014-05-13	#N/A	0	17	#N/A	#N/A	0	17	#N/A	0	0	2.9	2.8	0.0357143
64	71	47	2014-04-16	Infected	Anabasine	IA	2014-05-21	2014-05-07	1	21	21	#N/A	0	35	#N/A	1	0	2.9	2.4	0.208333
65	72	47	2014-04-16	Infected	Anabasine	IA	2014-05-09	2014-04-25	1	9	9	2014-04-21	1	5	5	1	1	2.6	2.5	0.04
66	73	48	2014-04-22	Infected	Anabasine	IA	2014-05-12	#N/A	0	20	#N/A	#N/A	0	20	#N/A	0	0	2.7	2.5	0.08
67	74	49	2014-04-26	Infected	Anabasine	IA	2014-05-04	2014-04-30	1	4	4	#N/A	0	8	#N/A	1	0	2.7	2.4	0.125
68	75	48	2014-04-24	Uninfected	Anabasine	CA	2014-05-17	#N/A	0	23	#N/A	#N/A	0	23	#N/A	0	0	2.9	2.5	0.16
69	76	48	2014-04-26	Infected	Control	IC	2014-05-12	#N/A	0	16	#N/A	#N/A	0	16	#N/A	0	0	#N/A	#N/A	#N/A
70	77	48	2014-04-26	Infected	Anabasine	IA	2014-04-27	#N/A	0	1	#N/A	#N/A	0	1	#N/A	0	0	3	2.5	0.2
71	78	48	2014-04-19	Uninfected	Anabasine	CA	2014-05-13	2014-04-29	1	10	10	2014-04-29	1	10	10	1	1	2.9	2	0.45
72	81	48	2014-05-05	Uninfected	Control	CC	2014-06-07	#N/A	0	33	#N/A	2014-05-27	1	22	22	0	1	2.9	2.7	0.0740741
73	82	51	2014-05-19	Infected	Control	IC	2014-06-13	#N/A	0	25	#N/A	#N/A	0	25	#N/A	0	0	2.7	2.5	0.08
74	83	57	2014-05-31	Uninfected	Control	CC	2014-06-14	#N/A	0	14	#N/A	#N/A	0	14	#N/A	0	0	2.6	2.3	0.130435
75	84	60	2014-06-06	Uninfected	Control	CC	2014-06-17	#N/A	0	11	#N/A	#N/A	0	11	#N/A	0	0	2.8	2.5	0.12
76	85	57	2014-05-28	Uninfected	Control	CC	2014-06-05	#N/A	0	8	#N/A	#N/A	0	8	#N/A	0	0	2.9	2.5	0.16
77	86	60	2014-06-06	Uninfected	Anabasine	CA	2014-07-08	#N/A	0	32	#N/A	#N/A	0	32	#N/A	0	0	2.9	2.8	0.0357143
78	87	60	2014-06-07	Infected	Anabasine	IA	2014-07-04	#N/A	0	27	#N/A	#N/A	0	27	#N/A	0	0	2.8	2.6	0.0769231
79	90	53	2014-05-19	Uninfected	Anabasine	CA	2014-06-14	2014-05-29	1	10	10	2014-05-28	1	9	9	1	1	2.9	2.4	0.208333
80	91	49	2014-04-20	Infected	Control	IC	2014-05-12	2014-04-28	1	8	8	2014-04-26	1	6	6	1	1	2.5	2.4	0.0416667
81	92	48	2014-04-19	Uninfected	Control	CC	2014-05-17	2014-05-05	1	16	16	2014-05-08	1	19	19	1	1	3.1	3	0.0333333
82	95	51	2014-05-12	Uninfected	Control	CC	2014-05-30	#N/A	0	18	#N/A	#N/A	0	18	#N/A	0	0	3	2.6	0.153846
83	96	51	2014-05-27	Infected	Anabasine	IA	2014-06-12	#N/A	0	16	#N/A	2014-06-05	1	9	9	0	1	2.8	2.3	0.217391
84	97	51	2014-05-12	Uninfected	Anabasine	CA	2014-06-14	#N/A	0	33	#N/A	#N/A	0	33	#N/A	0	0	2.9	2.7	0.0740741
85	98	47	2014-04-20	Infected	Anabasine	IA	2014-05-17	#N/A	0	27	#N/A	2014-04-26	1	6	6	0	1	2.3	2	0.15
86	99	46	2014-04-20	Infected	Anabasine	IA	2014-05-16	#N/A	0	26	#N/A	#N/A	0	26	#N/A	0	0	2.7	2.5	0.08
87	100	49	2014-04-22	Infected	Anabasine	IA	2014-05-13	2014-04-30	1	8	8	2014-04-28	1	6	6	1	1	2.4	2.1	0.142857

## Sheet: Microcolony.death.and.infection
	Bee.ID	Microcolony	Colony	Start.of.Microcolony	Treatment	Infection.treatment	Anabasine.treatment	Died.during.Trial.	Days.until.death.or.termination	Marginal.Cell.Length	crithidia.tot	dimorph
1	1	1	46	2014-04-04	CC	Uninfected	Control	Y	12	2.2	#N/A	0.227273
2	2	1	46	2014-04-04	CC	Uninfected	Control	N	29	2.7	0	0.227273
3	3	1	46	2014-04-04	CC	Uninfected	Control	N	29	2.7	0	0.227273
4	4	2	45	2014-04-05	CC	Uninfected	Control	N	21	2.2	0	0.238095
5	5	2	45	2014-04-05	CC	Uninfected	Control	N	21	2.6	0	0.238095
6	6	2	45	2014-04-05	CC	Uninfected	Control	N	21	2.1	0	0.238095
7	7	3	44	2014-04-06	CC	Uninfected	Control	Y	14	2	#N/A	0.3
8	8	3	44	2014-04-06	CC	Uninfected	Control	N	29	2.4	0	0.3
9	9	3	44	2014-04-06	CC	Uninfected	Control	N	29	2.6	0	0.3
10	10	4	47	2014-04-06	CC	Uninfected	Control	Y	16	2.6	#N/A	0.428571
11	11	4	47	2014-04-06	CC	Uninfected	Control	Y	10	3	#N/A	0.428571
12	12	4	47	2014-04-06	CC	Uninfected	Control	#N/A	16	2.1	0	0.428571
13	14	5	47	2014-04-14	CC	Uninfected	Control	N	16	2.5	0	0.16
14	15	5	47	2014-04-14	CC	Uninfected	Control	Y	16	2.5	#N/A	0.16
15	16	5	47	2014-04-14	CC	Uninfected	Control	Y	12	2.9	#N/A	0.16
16	17	6	45	2014-04-14	CC	Uninfected	Control	N	30	2.4	0	0.142857
17	18	6	45	2014-04-14	CC	Uninfected	Control	N	30	2.1	0	0.142857
18	19	6	45	2014-04-14	CC	Uninfected	Control	N	30	2.4	0	0.142857
19	20	7	47	2014-04-17	CC	Uninfected	Control	N	25	2.7	0	0.0740741
20	21	7	47	2014-04-17	CC	Uninfected	Control	N	25	2.8	0	0.0740741
21	22	7	47	2014-04-17	CC	Uninfected	Control	N	25	2.9	0	0.0740741
22	23	8	48	2014-04-17	CC	Uninfected	Control	Y	9	2.6	#N/A	0.115385
23	24	8	48	2014-04-17	CC	Uninfected	Control	N	30	2.7	0	0.115385
24	25	8	48	2014-04-17	CC	Uninfected	Control	N	30	2.9	0	0.115385
25	26	9	47	2014-04-21	CC	Uninfected	Control	N	38	3.1	0	0.192308
26	27	9	47	2014-04-21	CC	Uninfected	Control	N	38	2.6	0	0.192308
27	28	9	47	2014-04-21	CC	Uninfected	Control	N	38	2.9	0	0.192308
28	29	10	45	2014-04-23	CC	Uninfected	Control	Y	21	2.7	#N/A	0.16
29	30	10	45	2014-04-23	CC	Uninfected	Control	Y	24	2.5	#N/A	0.16
30	31	10	45	2014-04-23	CC	Uninfected	Control	N	24	2.9	0	0.16
31	32	11	44	2014-04-04	CA	Uninfected	Anabasine	N	22	2.8	0	0.12
32	33	11	44	2014-04-04	CA	Uninfected	Anabasine	N	22	2.5	0	0.12
33	34	11	44	2014-04-04	CA	Uninfected	Anabasine	N	22	2.8	0	0.12
34	35	12	46	2014-04-04	CA	Uninfected	Anabasine	N	29	2.7	0	0.037037
35	36	12	46	2014-04-04	CA	Uninfected	Anabasine	N	29	2.8	0	0.037037
36	37	12	46	2014-04-04	CA	Uninfected	Anabasine	N	29	2.8	0	0.037037
37	38	13	47	2014-04-04	CA	Uninfected	Anabasine	N	22	2.4	0	0.0833333
38	39	13	47	2014-04-04	CA	Uninfected	Anabasine	N	22	2.6	0	0.0833333
39	40	13	47	2014-04-04	CA	Uninfected	Anabasine	N	22	2.4	0	0.0833333
40	41	14	46	2014-04-06	CA	Uninfected	Anabasine	N	28	3	0	0.142857
41	42	14	46	2014-04-06	CA	Uninfected	Anabasine	N	28	3.2	0	0.142857
42	43	14	46	2014-04-06	CA	Uninfected	Anabasine	N	28	2.8	0	0.142857
43	44	15	45	2014-04-05	CA	Uninfected	Anabasine	N	21	2.6	0	0.08
44	45	15	45	2014-04-05	CA	Uninfected	Anabasine	N	21	2.5	0	0.08
45	46	15	45	2014-04-05	CA	Uninfected	Anabasine	N	21	2.7	0	0.08
46	47	16	45	2014-04-10	CA	Uninfected	Anabasine	N	28	2.8	0	0.115385
47	48	16	45	2014-04-10	CA	Uninfected	Anabasine	N	28	2.9	0	0.115385
48	49	16	45	2014-04-10	CA	Uninfected	Anabasine	N	28	2.6	0	0.115385
49	50	17	47	2014-04-17	CA	Uninfected	Anabasine	N	25	2.7	0	0.227273
50	51	17	47	2014-04-17	CA	Uninfected	Anabasine	N	25	2.5	0	0.227273
51	52	17	47	2014-04-17	CA	Uninfected	Anabasine	N	25	2.2	0	0.227273
52	53	18	49	2014-04-19	CA	Uninfected	Anabasine	N	24	2.1	0	0.1
53	54	18	49	2014-04-19	CA	Uninfected	Anabasine	N	24	2.2	0	0.1
54	55	18	49	2014-04-19	CA	Uninfected	Anabasine	N	24	2	0	0.1
55	56	19	51	2014-05-12	CA	Uninfected	Anabasine	Y	3	2.5	#N/A	0.0833333
56	57	19	51	2014-05-12	CA	Uninfected	Anabasine	Y	13	2.4	#N/A	0.0833333
57	58	19	51	2014-05-12	CA	Uninfected	Anabasine	N	13	2.6	0	0.0833333
58	59	20	48	2014-04-18	CA	Uninfected	Anabasine	N	19	2.7	0	0.08
59	60	20	48	2014-04-18	CA	Uninfected	Anabasine	N	19	2.5	0	0.08
60	61	20	48	2014-04-18	CA	Uninfected	Anabasine	N	19	2.7	0	0.08
61	62	21	46	2014-04-05	CC	Uninfected	Control	Y	7	2.9	#N/A	0.153846
62	63	21	46	2014-04-05	CC	Uninfected	Control	Y	15	2.6	#N/A	0.153846
63	64	21	46	2014-04-05	CC	Uninfected	Control	N	15	3	0	0.153846
64	65	22	44	2014-04-05	CC	Uninfected	Control	N	22	2.7	0	0.285714
65	66	22	44	2014-04-05	CC	Uninfected	Control	N	22	2.5	0	0.285714
66	67	22	44	2014-04-05	CC	Uninfected	Control	N	22	2.1	0	0.285714
67	68	23	45	2014-04-16	IC	Infected	Control	Y	3	2.4	#N/A	0.0416667
68	69	23	45	2014-04-16	IC	Infected	Control	N	18	2.5	12	0.0416667
69	70	23	45	2014-04-16	IC	Infected	Control	Y	18	2.4	#N/A	0.0416667
70	71	24	47	2014-04-09	IC	Infected	Control	Y	7	3.1	#N/A	0.148148
71	72	24	47	2014-04-09	IC	Infected	Control	N	25	3	32	0.148148
72	73	24	47	2014-04-09	IC	Infected	Control	Y	25	2.7	#N/A	0.148148
73	74	25	44	2014-04-09	IC	Infected	Control	Y	7	2.4	#N/A	0.173913
74	75	25	44	2014-04-09	IC	Infected	Control	N	26	2.7	9	0.173913
75	76	25	44	2014-04-09	IC	Infected	Control	N	26	2.3	1	0.173913
76	77	27	47	2014-04-11	CA	Uninfected	Anabasine	Y	12	2.8	#N/A	0.12
77	78	27	47	2014-04-11	CA	Uninfected	Anabasine	N	30	2.6	0	0.12
78	79	27	47	2014-04-11	CA	Uninfected	Anabasine	N	30	2.5	0	0.12
79	80	28	45	2014-04-11	CA	Uninfected	Anabasine	Y	6	2.9	#N/A	0.45
80	81	28	45	2014-04-11	CA	Uninfected	Anabasine	N	35	2.1	0	0.45
81	82	28	45	2014-04-11	CA	Uninfected	Anabasine	N	35	2	0	0.45
82	83	29	46	2014-04-13	IC	Infected	Control	Y	17	2.2	#N/A	0.181818
83	84	29	46	2014-04-13	IC	Infected	Control	Y	12	2.6	#N/A	0.181818
84	85	29	46	2014-04-13	IC	Infected	Control	N	17	2.2	22	0.181818
85	86	30	45	2014-04-13	IC	Infected	Control	N	29	2	2	0.05
86	87	30	45	2014-04-13	IC	Infected	Control	N	29	2.1	0	0.05
87	88	30	45	2014-04-13	IC	Infected	Control	N	29	2.1	2	0.05
88	89	31	44	2014-04-05	CA	Uninfected	Anabasine	N	23	2.6	0	0.130435
89	90	31	44	2014-04-05	CA	Uninfected	Anabasine	N	23	2.4	0	0.130435
90	91	31	44	2014-04-05	CA	Uninfected	Anabasine	N	23	2.3	0	0.130435
91	92	32	42	2014-04-05	CA	Uninfected	Anabasine	N	22	2.8	0	0.111111
92	93	32	46	2014-04-05	CA	Uninfected	Anabasine	N	22	2.7	0	0.111111
93	94	32	46	2014-04-05	CA	Uninfected	Anabasine	N	22	3	0	0.111111
94	95	33	45	2014-04-07	IA	Infected	Anabasine	Y	12	2.4	#N/A	0.0833333
95	96	33	45	2014-04-07	IA	Infected	Anabasine	N	30	2.6	84	0.0833333
96	97	33	45	2014-04-07	IA	Infected	Anabasine	N	30	2.4	67	0.0833333
97	98	34	47	2014-04-07	IA	Infected	Anabasine	Y	21	1.6	#N/A	0.5
98	99	34	47	2014-04-07	IA	Infected	Anabasine	N	21	2.3	36	0.5
99	100	34	47	2014-04-07	IA	Infected	Anabasine	Y	16	2.4	#N/A	0.5
100	101	35	45	2014-04-08	IA	Infected	Anabasine	Y	6	2.8	#N/A	0.115385
101	102	35	45	2014-04-08	IA	Infected	Anabasine	Y	8	2.9	#N/A	0.115385
102	103	35	45	2014-04-08	IA	Infected	Anabasine	N	8	2.6	18	0.115385
103	104	36	44	2014-04-08	IA	Infected	Anabasine	N	30	2.4	124	0.2
104	105	36	44	2014-04-08	IA	Infected	Anabasine	N	30	2.2	35	0.2
105	106	36	44	2014-04-08	IA	Infected	Anabasine	N	30	2	23	0.2
106	107	37	45	2014-04-09	IA	Infected	Anabasine	N	35	2.8	1	0.217391
107	108	37	45	2014-04-09	IA	Infected	Anabasine	N	35	2.6	5	0.217391
108	109	37	45	2014-04-09	IA	Infected	Anabasine	N	35	2.3	10	0.217391
109	110	38	46	2014-04-11	CC	Uninfected	Control	N	36	2.6	0	0.0384615
110	111	38	46	2014-04-11	CC	Uninfected	Control	N	36	2.7	0	0.0384615
111	112	38	46	2014-04-11	CC	Uninfected	Control	N	36	2.7	0	0.0384615
112	113	39	46	2014-04-13	IA	Infected	Anabasine	Y	18	2.7	#N/A	0
113	114	39	46	2014-04-13	IA	Infected	Anabasine	Y	9	2.7	#N/A	0
114	115	39	46	2014-04-13	IA	Infected	Anabasine	N	18	2.7	19	0
115	116	40	45	2014-04-13	IA	Infected	Anabasine	Y	12	2.7	#N/A	#N/A
116	117	40	45	2014-04-13	IA	Infected	Anabasine	Y	12	2.3	#N/A	#N/A
117	118	40	45	2014-04-13	IA	Infected	Anabasine	#N/A	5	#N/A	#N/A	#N/A
118	119	41	49	2014-04-19	CC	Uninfected	Control	N	26	2.1	0	0.15
119	120	41	49	2014-04-19	CC	Uninfected	Control	N	26	2.3	0	0.15
120	121	41	49	2014-04-19	CC	Uninfected	Control	N	26	2	0	0.15
121	122	42	49	2014-04-22	CC	Uninfected	Control	N	22	2.2	0	0.136364
122	123	42	49	2014-04-22	CC	Uninfected	Control	N	22	2.5	0	0.136364
123	124	42	49	2014-04-22	CC	Uninfected	Control	N	22	2.2	0	0.136364
124	125	43	45	2014-04-22	CC	Uninfected	Control	Y	4	2.2	#N/A	0.227273
125	126	43	45	2014-04-22	CC	Uninfected	Control	N	24	2.7	0	0.227273
126	127	43	45	2014-04-22	CC	Uninfected	Control	Y	24	2.5	#N/A	0.227273
127	128	44	46	2014-04-25	CC	Uninfected	Control	Y	12	2.6	#N/A	0.0769231
128	129	44	46	2014-04-25	CC	Uninfected	Control	Y	22	2.7	#N/A	0.0769231
129	130	44	46	2014-04-25	CC	Uninfected	Control	N	22	2.8	0	0.0769231
130	131	45	49	2014-04-25	CC	Uninfected	Control	Y	8	2.3	#N/A	0.130435
131	132	45	49	2014-04-25	CC	Uninfected	Control	Y	21	2.5	#N/A	0.130435
132	133	45	49	2014-04-25	CC	Uninfected	Control	N	21	2.6	0	0.130435
133	134	46	49	2014-04-25	CA	Uninfected	Anabasine	N	27	2.7	0	0.125
134	135	46	49	2014-04-25	CA	Uninfected	Anabasine	N	27	2.4	0	0.125
135	136	46	49	2014-04-25	CA	Uninfected	Anabasine	N	27	2.5	0	0.125
136	137	47	48	2014-04-19	CC	Uninfected	Control	N	20	2.9	0	0.208333
137	138	47	48	2014-04-19	CC	Uninfected	Control	N	20	2.7	0	0.208333
138	139	47	48	2014-04-19	CC	Uninfected	Control	Y	17	2.4	#N/A	0.208333
139	140	48	53	2014-05-19	CC	Uninfected	Control	Y	18	2.5	#N/A	0.0416667
140	141	48	53	2014-05-19	CC	Uninfected	Control	N	18	2.4	0	0.0416667
141	142	48	53	2014-05-19	CC	Uninfected	Control	N	18	2.4	0	0.0416667
142	143	49	53	2014-05-19	IA	Infected	Anabasine	N	28	2.3	21	0.181818
143	144	49	53	2014-05-19	IA	Infected	Anabasine	Y	18	2.2	#N/A	0.181818
144	145	49	53	2014-05-19	IA	Infected	Anabasine	N	28	2.6	55	0.181818
145	146	50	53	2014-05-19	IC	Infected	Control	Y	15	2.6	#N/A	0.130435
146	147	50	53	2014-05-19	IC	Infected	Control	Y	16	2.4	#N/A	0.130435
147	148	50	53	2014-05-19	IC	Infected	Control	N	16	2.3	12	0.130435
148	149	51	57	2014-05-31	CA	Uninfected	Anabasine	Y	5	2.2	#N/A	0.0952381
149	150	51	57	2014-05-31	CA	Uninfected	Anabasine	N	30	2.1	0	0.0952381
150	151	51	57	2014-05-31	CA	Uninfected	Anabasine	N	30	2.3	0	0.0952381
151	152	54	60	2014-06-08	IA	Infected	Anabasine	N	26	2.5	90	0.190476
152	153	54	60	2014-06-08	IA	Infected	Anabasine	Y	16	2.1	#N/A	0.190476
153	154	54	60	2014-06-08	IA	Infected	Anabasine	Y	26	2.5	#N/A	0.190476
154	155	55	46	2014-04-22	CA	Uninfected	Anabasine	Y	10	3	#N/A	0.0714286
155	156	55	46	2014-04-22	CA	Uninfected	Anabasine	N	25	2.8	0	0.0714286
156	157	55	46	2014-04-22	CA	Uninfected	Anabasine	Y	25	2.8	#N/A	0.0714286
157	158	56	48	2014-04-20	CA	Uninfected	Anabasine	N	24	2.4	0	0.25
158	159	56	48	2014-04-20	CA	Uninfected	Anabasine	N	24	3	0	0.25
159	160	56	48	2014-04-20	CA	Uninfected	Anabasine	Y	19	2.4	#N/A	0.25
160	161	58	57	2014-06-08	IC	Infected	Control	N	20	2.6	120	0.0384615
161	162	58	57	2014-06-08	IC	Infected	Control	Y	21	2.7	#N/A	0.0384615
162	163	58	57	2014-06-08	IC	Infected	Control	Y	21	2.6	#N/A	0.0384615
163	164	60	49	2014-04-24	CA	Uninfected	Anabasine	Y	23	2.8	#N/A	0.166667
164	165	60	49	2014-04-24	CA	Uninfected	Anabasine	Y	8	2.5	#N/A	0.166667
165	166	60	49	2014-04-24	CA	Uninfected	Anabasine	Y	23	2.4	#N/A	0.166667
166	167	61	47	2014-04-15	IC	Infected	Control	N	22	2.9	84	0.115385
167	168	61	47	2014-04-15	IC	Infected	Control	N	22	2.7	37	0.115385
168	169	61	47	2014-04-15	IC	Infected	Control	N	22	2.6	154	0.115385
169	170	62	47	2014-04-15	IC	Infected	Control	N	27	2.4	2	0.136364
170	171	62	47	2014-04-15	IC	Infected	Control	N	27	2.5	1	0.136364
171	172	62	47	2014-04-15	IC	Infected	Control	N	27	2.2	32	0.136364
172	173	63	46	2014-04-16	IC	Infected	Control	Y	5	2.6	#N/A	#N/A
173	174	63	46	2014-04-16	IC	Infected	Control	Y	13	#N/A	#N/A	#N/A
174	175	63	46	2014-04-16	IC	Infected	Control	N	13	2.6	55	#N/A
175	176	64	47	2014-04-21	IC	Infected	Control	N	24	2.3	0	0.130435
176	177	64	47	2014-04-21	IC	Infected	Control	N	24	2.6	0	0.130435
177	178	64	47	2014-04-21	IC	Infected	Control	N	24	2.4	6	0.130435
178	179	65	48	2014-04-21	IC	Infected	Control	Y	10	2.6	#N/A	0.08
179	180	65	48	2014-04-21	IC	Infected	Control	Y	22	2.7	#N/A	0.08
180	181	65	48	2014-04-21	IC	Infected	Control	N	22	2.5	45	0.08
181	182	66	51	2014-05-12	CA	Uninfected	Anabasine	N	31	2.7	0	#N/A
182	183	66	51	2014-05-12	CA	Uninfected	Anabasine	Y	31	2.9	#N/A	#N/A
183	184	66	51	2014-05-12	CA	Uninfected	Anabasine	Y	7	#N/A	#N/A	#N/A
184	185	68	48	2014-04-23	IC	Infected	Control	N	32	2.4	3	0.0833333
185	186	68	48	2014-04-23	IC	Infected	Control	N	32	2.4	16	0.0833333
186	187	68	48	2014-04-23	IC	Infected	Control	N	32	2.6	1	0.0833333
187	188	70	46	2014-04-26	IA	Infected	Anabasine	N	17	2.9	77	0.0357143
188	189	70	46	2014-04-26	IA	Infected	Anabasine	Y	17	2.9	#N/A	0.0357143
189	190	70	46	2014-04-26	IA	Infected	Anabasine	Y	16	2.8	#N/A	0.0357143
190	191	71	47	2014-04-16	IA	Infected	Anabasine	Y	26	2.9	#N/A	0.208333
191	192	71	47	2014-04-16	IA	Infected	Anabasine	N	35	2.4	19	0.208333
192	193	71	47	2014-04-16	IA	Infected	Anabasine	N	35	2.6	12	0.208333
193	194	72	47	2014-04-16	IA	Infected	Anabasine	N	23	2.5	0	0.04
194	195	72	47	2014-04-16	IA	Infected	Anabasine	N	23	2.6	1	0.04
195	196	72	47	2014-04-16	IA	Infected	Anabasine	N	23	2.6	25	0.04
196	197	73	48	2014-04-22	IA	Infected	Anabasine	N	20	2.5	46	0.08
197	198	73	48	2014-04-22	IA	Infected	Anabasine	Y	20	2.7	#N/A	0.08
198	199	73	48	2014-04-22	IA	Infected	Anabasine	Y	21	2.6	#N/A	0.08
199	200	74	48	2014-04-26	IA	Infected	Anabasine	Y	7	2.7	#N/A	0.125
200	201	74	48	2014-04-26	IA	Infected	Anabasine	Y	7	2.7	#N/A	0.125
201	202	74	48	2014-04-26	IA	Infected	Anabasine	N	7	2.4	6	0.125
202	203	75	48	2014-04-24	CA	Uninfected	Anabasine	Y	13	2.9	#N/A	0.16
203	204	75	48	2014-04-24	CA	Uninfected	Anabasine	Y	23	2.5	#N/A	0.16
204	205	75	48	2014-04-24	CA	Uninfected	Anabasine	N	23	2.5	0	0.16
205	206	76	48	2014-04-26	IC	Infected	Control	N	15	3.1	64	#N/A
206	207	76	48	2014-04-26	IC	Infected	Control	Y	15	#N/A	#N/A	#N/A
207	208	76	48	2014-04-26	IC	Infected	Control	Y	9	2.4	#N/A	#N/A
208	209	77	48	2014-04-26	IA	Infected	Anabasine	N	1	2.5	#N/A	0.2
209	210	77	48	2014-04-26	IA	Infected	Anabasine	N	1	3	#N/A	0.2
210	211	77	48	2014-04-26	IA	Infected	Anabasine	Y	1	2.9	#N/A	0.2
211	212	78	48	2014-04-19	CA	Uninfected	Anabasine	Y	9	2	#N/A	0.45
212	213	78	48	2014-04-19	CA	Uninfected	Anabasine	N	24	2.9	0	0.45
213	214	78	48	2014-04-19	CA	Uninfected	Anabasine	N	24	2.9	0	0.45
214	215	81	48	2014-05-05	CC	Uninfected	Control	Y	29	2.8	#N/A	0.0740741
215	216	81	48	2014-05-05	CC	Uninfected	Control	Y	32	2.7	#N/A	0.0740741
216	217	81	48	2014-05-05	CC	Uninfected	Control	N	32	2.9	0	0.0740741
217	218	82	51	2014-05-19	IC	Infected	Control	N	25	2.5	71	0.08
218	219	82	51	2014-05-19	IC	Infected	Control	Y	25	2.5	#N/A	0.08
219	220	82	51	2014-05-19	IC	Infected	Control	Y	23	2.7	#N/A	0.08
220	221	83	57	2014-05-31	CC	Uninfected	Control	Y	8	2.6	#N/A	0.130435
221	222	83	57	2014-05-31	CC	Uninfected	Control	Y	14	2.3	#N/A	0.130435
222	223	83	57	2014-05-31	CC	Uninfected	Control	N	14	2.6	0	0.130435
223	224	84	60	2014-06-06	CC	Uninfected	Control	Y	9	2.8	#N/A	0.12
224	225	84	60	2014-06-06	CC	Uninfected	Control	Y	11	2.5	#N/A	0.12
225	226	84	60	2014-06-06	CC	Uninfected	Control	N	11	2.8	0	0.12
226	227	85	57	2014-05-28	CC	Uninfected	Control	N	9	2.9	0	0.16
227	228	85	57	2014-05-28	CC	Uninfected	Control	Y	9	2.6	#N/A	0.16
228	229	85	57	2014-05-28	CC	Uninfected	Control	Y	9	2.5	#N/A	0.16
229	230	86	60	2014-06-06	CA	Uninfected	Anabasine	N	31	2.8	0	0.0357143
230	231	86	60	2014-06-06	CA	Uninfected	Anabasine	N	31	2.8	0	0.0357143
231	232	86	60	2014-06-06	CA	Uninfected	Anabasine	N	31	2.9	0	0.0357143
232	233	87	60	2014-06-07	IA	Infected	Anabasine	N	26	2.8	61	0.0769231
233	234	87	60	2014-06-07	IA	Infected	Anabasine	Y	26	2.7	#N/A	0.0769231
234	235	87	60	2014-06-07	IA	Infected	Anabasine	Y	13	2.6	#N/A	0.0769231
235	236	90	53	2014-05-19	CA	Uninfected	Anabasine	N	26	2.9	0	0.208333
236	237	90	53	2014-05-19	CA	Uninfected	Anabasine	Y	22	2.5	#N/A	0.208333
237	238	90	53	2014-05-19	CA	Uninfected	Anabasine	Y	26	2.4	#N/A	0.208333
238	239	91	49	2014-04-20	IC	Infected	Control	N	22	2.4	58	0.0416667
239	240	91	49	2014-04-20	IC	Infected	Control	N	22	2.4	5	0.0416667
240	241	91	49	2014-04-20	IC	Infected	Control	N	22	2.5	3	0.0416667
241	242	92	48	2014-04-19	CC	Uninfected	Control	N	30	3	0	0.0333333
242	243	92	48	2014-04-19	CC	Uninfected	Control	N	30	3.1	0	0.0333333
243	244	92	48	2014-04-19	CC	Uninfected	Control	N	30	3	0	0.0333333
244	245	95	51	2014-05-12	CC	Uninfected	Control	Y	5	3	#N/A	0.153846
245	246	95	51	2014-05-12	CC	Uninfected	Control	Y	18	2.6	#N/A	0.153846
246	247	95	51	2014-05-12	CC	Uninfected	Control	N	18	2.9	0	0.153846
247	248	96	51	2014-05-27	IA	Infected	Anabasine	N	17	2.8	55	0.217391
248	249	96	51	2014-05-27	IA	Infected	Anabasine	Y	8	2.3	#N/A	0.217391
249	250	96	51	2014-05-27	IA	Infected	Anabasine	Y	17	2.6	#N/A	0.217391
250	251	97	51	2014-05-12	CA	Uninfected	Anabasine	Y	7	2.7	#N/A	0.0740741
251	252	97	51	2014-05-12	CA	Uninfected	Anabasine	N	31	2.7	0	0.0740741
252	253	97	51	2014-05-12	CA	Uninfected	Anabasine	N	31	2.9	0	0.0740741
253	254	98	47	2014-04-20	IA	Infected	Anabasine	N	27	2	77	0.15
254	255	98	47	2014-04-20	IA	Infected	Anabasine	Y	26	2.2	#N/A	0.15
255	256	98	47	2014-04-20	IA	Infected	Anabasine	Y	27	2.3	#N/A	0.15
256	257	99	46	2014-04-20	IA	Infected	Anabasine	Y	25	2.6	#N/A	0.08
257	258	99	46	2014-04-20	IA	Infected	Anabasine	N	27	2.5	#N/A	0.08
258	259	99	46	2014-04-20	IA	Infected	Anabasine	Y	27	2.7	106	0.08
259	260	100	49	2014-04-22	IA	Infected	Anabasine	N	22	2.1	5	0.142857
260	261	100	49	2014-04-22	IA	Infected	Anabasine	N	22	2.4	2	0.142857
261	262	100	49	2014-04-22	IA	Infected	Anabasine	Y	22	2.4	30	0.142857

## Sheet: Microcolony.nectar.consumption
	Microcolony	Date.started	Infection	Anabasine	Treatment	Date	Time	Number.Bees	New Nectar (g)	New Pollen (g)	Old Nectar (g)	Old Pollen (g)	Nectar.consumed	Pollen.consumed	nectar.g.per.bee
2	1	2014-04-04	Uninfected	Control	CC	2014-04-05	1	3	6.922	0.3881	4.8875	0.2392	2.0345	0.1489	0.678167
4	1	2014-04-04	Uninfected	Control	CC	2014-04-07	3	3	7.0306	0.4459	4.1621	0.3637	2.8685	0.0822	0.956167
5	1	2014-04-04	Uninfected	Control	CC	2014-04-08	4	3	7.6175	0.3539	5.6045	0.2995	2.013	0.0544	0.671
6	1	2014-04-04	Uninfected	Control	CC	2014-04-09	5	3	7.664	0.2011	4.4024	0.11	3.2616	0.0911	1.0872
7	1	2014-04-04	Uninfected	Control	CC	2014-04-10	6	3	7.4137	0.3097	4.6767	0.253	2.737	0.0567	0.912333
8	1	2014-04-04	Uninfected	Control	CC	2014-04-11	7	3	6.4778	0.2164	4.5914	0.2038	1.8864	0.0126	0.6288
9	1	2014-04-04	Uninfected	Control	CC	2014-04-12	8	3	7.8597	0.2321	5.5516	0.1918	2.3081	0.0403	0.769367
10	1	2014-04-04	Uninfected	Control	CC	2014-04-13	9	3	6.6578	0.301	4.9854	0.2817	1.6724	0.0193	0.557467
11	1	2014-04-04	Uninfected	Control	CC	2014-04-14	10	3	8.081	0.1966	6.0913	0.1764	1.9897	0.0202	0.663233
12	1	2014-04-04	Uninfected	Control	CC	2014-04-15	11	3	7.8376	0.2813	5.0808	0.264	2.7568	0.0173	0.918933
13	1	2014-04-04	Uninfected	Control	CC	2014-04-16	12	2	6.3879	0.2222	4.9982	0.1985	1.3897	0.0237	0.69485
14	1	2014-04-04	Uninfected	Control	CC	2014-04-17	13	2	7.0608	0.228	5.2813	0.2226	1.7795	0.0054	0.88975
15	1	2014-04-04	Uninfected	Control	CC	2014-04-18	14	2	6.8133	0.308	4.8593	0.275	1.954	0.033	0.977
16	1	2014-04-04	Uninfected	Control	CC	2014-04-19	15	2	6.0141	0.3323	4.3697	0.2933	1.6444	0.039	0.8222
17	1	2014-04-04	Uninfected	Control	CC	2014-04-20	16	2	6.6944	0.3087	5.0718	0.3075	1.6226	0.0012	0.8113
18	1	2014-04-04	Uninfected	Control	CC	2014-04-21	17	2	8.0207	0.376	6.5127	0.3199	1.508	0.0561	0.754
19	1	2014-04-04	Uninfected	Control	CC	2014-04-22	18	2	8.1961	0.335	6.0112	0.2727	2.1849	0.0623	1.09245
20	1	2014-04-04	Uninfected	Control	CC	2014-04-23	19	2	7.7478	0.1942	6.213	0.1694	1.5348	0.0248	0.7674
21	1	2014-04-04	Uninfected	Control	CC	2014-04-24	20	2	8.0376	0.3778	5.8954	0.3486	2.1422	0.0292	1.0711
22	1	2014-04-04	Uninfected	Control	CC	2014-04-25	21	2	7.2339	0.3016	5.6174	0.2974	1.6165	0.0042	0.80825
23	1	2014-04-04	Uninfected	Control	CC	2014-04-26	22	2	8.4711	0.3082	7.0155	0.296	1.4556	0.0122	0.7278
24	1	2014-04-04	Uninfected	Control	CC	2014-04-27	23	2	8.278	0.3249	6.7113	0.2993	1.5667	0.0256	0.78335
25	1	2014-04-04	Uninfected	Control	CC	2014-04-28	24	2	8.8824	0.3212	6.3201	0.3131	2.5623	0.0081	1.28115
26	1	2014-04-04	Uninfected	Control	CC	2014-04-29	25	2	9.935	0.2825	8.1519	0.2677	1.7831	0.0148	0.89155
27	1	2014-04-04	Uninfected	Control	CC	2014-04-30	26	2	7.3501	0.3622	5.9717	0.3055	1.3784	0.0567	0.6892
28	1	2014-04-04	Uninfected	Control	CC	2014-05-01	27	2	7.7238	0.2968	5.8969	0.2745	1.8269	0.0223	0.91345
30	2	2014-04-05	Uninfected	Control	CC	2014-04-05	0	3	7.5011	0.3654	6.4376	0.3225	1.0635	0.0429	0.3545
31	2	2014-04-05	Uninfected	Control	CC	2014-04-06	1	3	7.7455	0.2291	6.5356	0.1418	1.2099	0.0873	0.4033
32	2	2014-04-05	Uninfected	Control	CC	2014-04-07	2	3	7.7106	0.3663	5.5293	0.2407	2.1813	0.1256	0.7271
33	2	2014-04-05	Uninfected	Control	CC	2014-04-08	3	3	7.7262	0.3069	5.7096	0.2314	2.0166	0.0755	0.6722
34	2	2014-04-05	Uninfected	Control	CC	2014-04-09	4	3	6.8929	0.2282	4.4672	0.1999	2.4257	0.0283	0.808567
36	2	2014-04-05	Uninfected	Control	CC	2014-04-11	6	3	6.4126	0.2141	4.7352	0.1861	1.6774	0.028	0.559133
37	2	2014-04-05	Uninfected	Control	CC	2014-04-12	7	3	6.8285	0.2566	4.9997	0.2388	1.8288	0.0178	0.6096
38	2	2014-04-05	Uninfected	Control	CC	2014-04-13	8	3	7.1181	0.2217	5.0002	0.1993	2.1179	0.0224	0.705967
39	2	2014-04-05	Uninfected	Control	CC	2014-04-14	9	3	6.0848	0.2195	4.7195	0.215	1.3653	0.0045	0.4551
40	2	2014-04-05	Uninfected	Control	CC	2014-04-15	10	3	6.7338	0.1952	4.4543	0.1838	2.2795	0.0114	0.759833
41	2	2014-04-05	Uninfected	Control	CC	2014-04-16	11	3	6.1977	0.2603	4.5384	0.2584	1.6593	0.0019	0.5531
42	2	2014-04-05	Uninfected	Control	CC	2014-04-17	12	3	8.5188	0.3073	6.452	0.295	2.0668	0.0123	0.688933
43	2	2014-04-05	Uninfected	Control	CC	2014-04-18	13	3	6.2815	0.2239	4.3697	0.2183	1.9118	0.0056	0.637267
45	2	2014-04-05	Uninfected	Control	CC	2014-04-20	15	3	6.7841	0.294	5.1628	0.2783	1.6213	0.0157	0.540433
46	2	2014-04-05	Uninfected	Control	CC	2014-04-21	16	3	8.4297	0.2477	6.442	0.2408	1.9877	0.0069	0.662567
47	2	2014-04-05	Uninfected	Control	CC	2014-04-22	17	3	7.9671	0.3364	5.655	0.3305	2.3121	0.0059	0.7707
48	2	2014-04-05	Uninfected	Control	CC	2014-04-23	18	3	8.0393	0.36	6.2012	0.3396	1.8381	0.0204	0.6127
49	2	2014-04-05	Uninfected	Control	CC	2014-04-24	19	3	6.8812	0.2809	4.8692	0.2324	2.012	0.0485	0.670667
50	2	2014-04-05	Uninfected	Control	CC	2014-04-25	20	3	6.3878	0.3203	4.7569	0.2943	1.6309	0.026	0.543633
51	3	2014-04-06	Uninfected	Control	CC	2014-04-06	0	3	6.8323	0.2284	6.0505	0.1864	0.7818	0.042	0.2606
52	3	2014-04-06	Uninfected	Control	CC	2014-04-07	1	3	6.8843	0.3009	5.1917	0.1758	1.6926	0.1251	0.5642
53	3	2014-04-06	Uninfected	Control	CC	2014-04-08	2	3	7.14	0.4065	5.6798	0.338	1.4602	0.0685	0.486733
54	3	2014-04-06	Uninfected	Control	CC	2014-04-09	3	3	7.7767	0.2369	5.5505	0.2281	2.2262	0.0088	0.742067
55	3	2014-04-06	Uninfected	Control	CC	2014-04-10	4	3	8.5813	0.2584	6.686	0.193	1.8953	0.0654	0.631767
56	3	2014-04-06	Uninfected	Control	CC	2014-04-11	5	3	7.4778	0.2353	5.8523	0.2325	1.6255	0.0028	0.541833
57	3	2014-04-06	Uninfected	Control	CC	2014-04-12	6	3	7.2336	0.2659	5.66	0.1999	1.5736	0.066	0.524533
58	3	2014-04-06	Uninfected	Control	CC	2014-04-13	7	3	6.954	0.407	4.2299	0.269	2.7241	0.138	0.908033
59	3	2014-04-06	Uninfected	Control	CC	2014-04-14	8	3	7.0871	0.2493	5.4532	0.2348	1.6339	0.0145	0.544633
60	3	2014-04-06	Uninfected	Control	CC	2014-04-15	9	3	7.1429	0.2435	4.6208	0.2177	2.5221	0.0258	0.8407
61	3	2014-04-06	Uninfected	Control	CC	2014-04-16	10	3	8.503	0.2194	6.491	0.1979	2.012	0.0215	0.670667
62	3	2014-04-06	Uninfected	Control	CC	2014-04-17	11	3	9.0097	0.2015	6.6738	0.1731	2.3359	0.0284	0.778633
63	3	2014-04-06	Uninfected	Control	CC	2014-04-18	12	3	8.175	0.2416	5.8479	0.1892	2.3271	0.0524	0.7757
64	3	2014-04-06	Uninfected	Control	CC	2014-04-19	13	3	7.8961	0.4198	5.4571	0.399	2.439	0.0208	0.813
65	3	2014-04-06	Uninfected	Control	CC	2014-04-20	14	2	6.8841	0.346	5.256	0.3109	1.6281	0.0351	0.81405
66	3	2014-04-06	Uninfected	Control	CC	2014-04-21	15	2	7.2783	0.2238	5.5602	0.1923	1.7181	0.0315	0.85905
67	3	2014-04-06	Uninfected	Control	CC	2014-04-22	16	2	6.6773	0.3358	4.895	0.2822	1.7823	0.0536	0.89115
68	3	2014-04-06	Uninfected	Control	CC	2014-04-23	17	2	6.8165	0.2597	5.18	0.2525	1.6365	0.0072	0.81825
69	3	2014-04-06	Uninfected	Control	CC	2014-04-24	18	2	7.3451	0.2572	5.3353	0.229	2.0098	0.0282	1.0049
70	3	2014-04-06	Uninfected	Control	CC	2014-04-25	19	2	8.306	0.3177	6.2543	0.2892	2.0517	0.0285	1.02585
71	3	2014-04-06	Uninfected	Control	CC	2014-04-26	20	2	7.8922	0.4265	6.4488	0.3857	1.4434	0.0408	0.7217
72	3	2014-04-06	Uninfected	Control	CC	2014-04-27	21	2	5.5845	0.3339	4.1522	0.3112	1.4323	0.0227	0.71615
73	3	2014-04-06	Uninfected	Control	CC	2014-04-28	22	2	7.1974	0.2702	5.1391	0.2507	2.0583	0.0195	1.02915
74	3	2014-04-06	Uninfected	Control	CC	2014-04-29	23	2	8.0872	0.3399	6.0007	0.2768	2.0865	0.0631	1.04325
75	3	2014-04-06	Uninfected	Control	CC	2014-04-30	24	2	7.1266	0.3262	4.9629	0.2139	2.1637	0.1123	1.08185
76	3	2014-04-06	Uninfected	Control	CC	2014-05-01	25	2	7.876	0.3623	6.1104	0.3378	1.7656	0.0245	0.8828
77	3	2014-04-06	Uninfected	Control	CC	2014-05-02	26	2	7.782	0.3433	5.6666	0.3244	2.1154	0.0189	1.0577
78	3	2014-04-06	Uninfected	Control	CC	2014-05-03	27	2	9.9911	0.3099	8.7882	0.2996	1.2029	0.0103	0.60145
79	3	2014-04-06	Uninfected	Control	CC	2014-05-04	28	2	6.6812	0.3197	5.3619	0.3052	1.3193	0.0145	0.65965
81	4	2014-04-06	Uninfected	Control	CC	2014-04-07	1	3	6.9283	0.4	4.6872	0.2829	2.2411	0.1171	0.747033
82	4	2014-04-06	Uninfected	Control	CC	2014-04-08	2	3	7.3277	0.302	5.5873	0.2511	1.7404	0.0509	0.580133
83	4	2014-04-06	Uninfected	Control	CC	2014-04-09	3	3	7.1993	0.2057	4.939	0.1892	2.2603	0.0165	0.753433
84	4	2014-04-06	Uninfected	Control	CC	2014-04-10	4	3	7.4269	0.308	4.886	0.2806	2.5409	0.0274	0.846967
85	4	2014-04-06	Uninfected	Control	CC	2014-04-11	5	3	7.4155	0.2211	5.5296	0.2102	1.8859	0.0109	0.628633
86	4	2014-04-06	Uninfected	Control	CC	2014-04-12	6	3	7.5003	0.2024	6.0089	0.151	1.4914	0.0514	0.497133
87	4	2014-04-06	Uninfected	Control	CC	2014-04-13	7	3	7.5048	0.2117	5.1748	0.1907	2.33	0.021	0.776667
88	4	2014-04-06	Uninfected	Control	CC	2014-04-14	8	3	6.9515	0.2094	5.3365	0.2038	1.615	0.0056	0.538333
89	4	2014-04-06	Uninfected	Control	CC	2014-04-15	9	3	7.3977	0.2689	5.143	0.2574	2.2547	0.0115	0.751567
90	4	2014-04-06	Uninfected	Control	CC	2014-04-16	10	2	7.3721	0.246	5.9866	0.2731	1.3855	-0.0271	0.69275
91	4	2014-04-06	Uninfected	Control	CC	2014-04-17	11	2	7.1035	0.2088	5.5174	0.2159	1.5861	-0.0071	0.79305
92	4	2014-04-06	Uninfected	Control	CC	2014-04-18	12	2	7.6575	0.2148	5.9474	0.2076	1.7101	0.0072	0.85505
93	4	2014-04-06	Uninfected	Control	CC	2014-04-19	13	2	6.4855	0.3824	4.9586	0.3612	1.5269	0.0212	0.76345
94	4	2014-04-06	Uninfected	Control	CC	2014-04-20	14	2	6.5226	0.2847	5.3539	0.2792	1.1687	0.0055	0.58435
95	4	2014-04-06	Uninfected	Control	CC	2014-04-21	15	2	7.6644	0.1973	6.5082	0.1944	1.1562	0.0029	0.5781
96	5	2014-04-14	Uninfected	Control	CC	2014-04-14	0	3	7.2613	0.1906	5.6192	0.1724	1.6421	0.0182	0.547367
97	5	2014-04-14	Uninfected	Control	CC	2014-04-15	1	3	7.4627	0.2126	5.0828	0.2065	2.3799	0.0061	0.7933
98	5	2014-04-14	Uninfected	Control	CC	2014-04-16	2	3	6.6168	0.2371	4.9006	0.2026	1.7162	0.0345	0.572067
99	5	2014-04-14	Uninfected	Control	CC	2014-04-17	3	3	5.7707	0.2621	4.3032	0.2288	1.4675	0.0333	0.489167
100	5	2014-04-14	Uninfected	Control	CC	2014-04-18	4	3	7.8963	0.269	5.9932	0.2027	1.9031	0.0663	0.634367
101	5	2014-04-14	Uninfected	Control	CC	2014-04-19	5	3	7.7319	0.3303	5.8783	0.2893	1.8536	0.041	0.617867
102	5	2014-04-14	Uninfected	Control	CC	2014-04-20	6	3	8.2818	0.3139	6.4132	0.3047	1.8686	0.0092	0.622867
103	5	2014-04-14	Uninfected	Control	CC	2014-04-21	7	3	7.7199	0.3092	5.9328	0.2899	1.7871	0.0193	0.5957
104	5	2014-04-14	Uninfected	Control	CC	2014-04-22	8	3	6.5706	0.3791	4.5679	0.3056	2.0027	0.0735	0.667567
105	5	2014-04-14	Uninfected	Control	CC	2014-04-23	9	3	7.3666	0.3902	5.8945	0.3779	1.4721	0.0123	0.4907
106	5	2014-04-14	Uninfected	Control	CC	2014-04-24	10	3	6.9058	0.217	4.883	0.1692	2.0228	0.0478	0.674267
107	5	2014-04-14	Uninfected	Control	CC	2014-04-25	11	3	8.2853	0.2839	6.7485	0.2757	1.5368	0.0082	0.512267
108	5	2014-04-14	Uninfected	Control	CC	2014-04-26	12	2	7.205	0.413	6.1071	0.4101	1.0979	0.0029	0.54895
109	5	2014-04-14	Uninfected	Control	CC	2014-04-27	13	2	6.8005	0.4306	4.8765	0.4144	1.924	0.0162	0.962
110	5	2014-04-14	Uninfected	Control	CC	2014-04-28	14	2	6.9307	0.2384	5.2044	0.208	1.7263	0.0304	0.86315
111	5	2014-04-14	Uninfected	Control	CC	2014-04-29	15	2	7.5739	0.3565	5.442	0.3448	2.1319	0.0117	1.06595
112	5	2014-04-14	Uninfected	Control	CC	2014-04-30	16	1	7.9004	0.2524	6.8414	0.2379	1.059	0.0145	1.059
113	6	2014-04-14	Uninfected	Control	CC	2014-04-14	0	3	8.2877	0.2533	7.5965	0.2271	0.6912	0.0262	0.2304
114	6	2014-04-14	Uninfected	Control	CC	2014-04-15	1	3	7.0975	0.2099	6.0376	0.1752	1.0599	0.0347	0.3533
115	6	2014-04-14	Uninfected	Control	CC	2014-04-16	2	3	7.6237	0.2402	6.7732	0.2149	0.8505	0.0253	0.2835
116	6	2014-04-14	Uninfected	Control	CC	2014-04-17	3	3	6.4602	0.3409	5.4256	0.3136	1.0346	0.0273	0.344867
117	6	2014-04-14	Uninfected	Control	CC	2014-04-18	4	3	8.0835	0.2994	6.7412	0.2541	1.3423	0.0453	0.447433
118	6	2014-04-14	Uninfected	Control	CC	2014-04-19	5	3	6.6535	0.2071	5.3103	0.183	1.3432	0.0241	0.447733
119	6	2014-04-14	Uninfected	Control	CC	2014-04-20	6	3	5.6107	0.2719	4.5437	0.2439	1.067	0.028	0.355667
120	6	2014-04-14	Uninfected	Control	CC	2014-04-21	7	3	9.7799	0.226	8.3228	0.1795	1.4571	0.0465	0.4857
121	6	2014-04-14	Uninfected	Control	CC	2014-04-22	8	3	6.5335	0.3693	4.8293	0.3222	1.7042	0.0471	0.568067
122	6	2014-04-14	Uninfected	Control	CC	2014-04-23	9	3	8.8508	0.3434	7.629	0.3148	1.2218	0.0286	0.407267
123	6	2014-04-14	Uninfected	Control	CC	2014-04-24	10	3	6.9379	0.3313	5.269	0.2966	1.6689	0.0347	0.5563
124	6	2014-04-14	Uninfected	Control	CC	2014-04-25	11	3	6.743	0.3575	5.3645	0.3205	1.3785	0.037	0.4595
125	6	2014-04-14	Uninfected	Control	CC	2014-04-26	12	3	6.9988	0.4447	6.117	0.432	0.8818	0.0127	0.293933
126	6	2014-04-14	Uninfected	Control	CC	2014-04-27	13	3	6.8635	0.2996	5.1346	0.2939	1.7289	0.0057	0.5763
127	6	2014-04-14	Uninfected	Control	CC	2014-04-28	14	3	8.2866	0.2648	7.4083	0.2471	0.8783	0.0177	0.292767
128	6	2014-04-14	Uninfected	Control	CC	2014-04-29	15	3	9.9357	0.3286	8.4142	0.3174	1.5215	0.0112	0.507167
129	6	2014-04-14	Uninfected	Control	CC	2014-04-30	16	3	8.5646	0.3098	7.6723	0.3045	0.8923	0.0053	0.297433
130	6	2014-04-14	Uninfected	Control	CC	2014-05-01	17	3	8.1831	0.2283	6.6692	0.2122	1.5139	0.0161	0.504633
131	6	2014-04-14	Uninfected	Control	CC	2014-05-02	18	3	6.382	0.2938	4.8311	0.27	1.5509	0.0238	0.516967
132	6	2014-04-14	Uninfected	Control	CC	2014-05-03	19	3	7.5158	0.3303	6.5145	0.3864	1.0013	-0.0561	0.333767
133	6	2014-04-14	Uninfected	Control	CC	2014-05-04	20	3	6.612	0.3805	5.4011	0.3489	1.2109	0.0316	0.403633
134	6	2014-04-14	Uninfected	Control	CC	2014-05-05	21	3	7.6598	0.3321	6.7881	0.2371	0.8717	0.095	0.290567
135	6	2014-04-14	Uninfected	Control	CC	2014-05-06	22	3	8.6803	0.2949	7.3165	0.2841	1.3638	0.0108	0.4546
136	6	2014-04-14	Uninfected	Control	CC	2014-05-07	23	3	9.1838	0.2426	8.2386	0.2301	0.9452	0.0125	0.315067
138	6	2014-04-14	Uninfected	Control	CC	2014-05-09	25	3	7.3792	0.2455	6.2225	0.2421	1.1567	0.0034	0.385567
139	6	2014-04-14	Uninfected	Control	CC	2014-05-10	26	3	6.728	0.2305	5.511	0.2137	1.217	0.0168	0.405667
140	6	2014-04-14	Uninfected	Control	CC	2014-05-11	27	3	6.5914	0.2603	5.3822	0.2474	1.2092	0.0129	0.403067
141	6	2014-04-14	Uninfected	Control	CC	2014-05-12	28	3	7.5377	0.2382	6.6637	0.237	0.874	0.0012	0.291333
142	6	2014-04-14	Uninfected	Control	CC	2014-05-13	29	3	7.3976	0.2173	6.3063	0.2103	1.0913	0.007	0.363767
143	6	2014-04-14	Uninfected	Control	CC	2014-05-14	30	3	8.9073	0.3515	7.9656	0.3218	0.9417	0.0297	0.3139
144	7	2014-04-17	Uninfected	Control	CC	2014-04-17	0	3	8.3583	0.4003	6.9949	0.2588	1.3634	0.1415	0.454467
145	7	2014-04-17	Uninfected	Control	CC	2014-04-18	1	3	6.1922	0.3006	4.9551	0.197	1.2371	0.1036	0.412367
146	7	2014-04-17	Uninfected	Control	CC	2014-04-19	2	3	6.8572	0.3228	4.6109	0.248	2.2463	0.0748	0.748767
147	7	2014-04-17	Uninfected	Control	CC	2014-04-20	3	3	6.182	0.2822	4.7512	0.2537	1.4308	0.0285	0.476933
148	7	2014-04-17	Uninfected	Control	CC	2014-04-21	4	3	8.2597	0.2828	5.9352	0.2601	2.3245	0.0227	0.774833
149	7	2014-04-17	Uninfected	Control	CC	2014-04-22	5	3	8.5217	0.4242	5.5863	0.3401	2.9354	0.0841	0.978467
150	7	2014-04-17	Uninfected	Control	CC	2014-04-23	6	3	7.7193	0.3493	5.764	0.3061	1.9553	0.0432	0.651767
151	7	2014-04-17	Uninfected	Control	CC	2014-04-24	7	3	7.0772	0.3899	5.266	0.2924	1.8112	0.0975	0.603733
153	7	2014-04-17	Uninfected	Control	CC	2014-04-26	9	3	6.8239	0.3675	5.1731	0.2674	1.6508	0.1001	0.550267
154	7	2014-04-17	Uninfected	Control	CC	2014-04-27	10	3	6.6084	0.2456	4.1605	0.2113	2.4479	0.0343	0.815967
155	7	2014-04-17	Uninfected	Control	CC	2014-04-28	11	3	8.2163	0.1844	5.5957	0.1308	2.6206	0.0536	0.873533
156	7	2014-04-17	Uninfected	Control	CC	2014-04-29	12	3	9.5487	0.2757	7.192	0.1919	2.3567	0.0838	0.785567
157	7	2014-04-17	Uninfected	Control	CC	2014-04-30	13	3	7.459	0.27	5.9576	0.2412	1.5014	0.0288	0.500467
158	7	2014-04-17	Uninfected	Control	CC	2014-05-01	14	3	8.2863	0.2877	6.3385	0.2602	1.9478	0.0275	0.649267
159	7	2014-04-17	Uninfected	Control	CC	2014-05-02	15	3	6.4783	0.2586	4.4972	0.2163	1.9811	0.0423	0.660367
160	7	2014-04-17	Uninfected	Control	CC	2014-05-03	16	3	9.1248	0.2889	7.0001	0.2306	2.1247	0.0583	0.708233
161	7	2014-04-17	Uninfected	Control	CC	2014-05-04	17	3	7.4152	0.3198	5.6532	0.2622	1.762	0.0576	0.587333
162	7	2014-04-17	Uninfected	Control	CC	2014-05-05	18	3	7.286	0.2648	5.3719	0.2623	1.9141	0.0025	0.638033
164	7	2014-04-17	Uninfected	Control	CC	2014-05-07	20	3	8.0515	0.3076	6.0216	0.2927	2.0299	0.0149	0.676633
165	7	2014-04-17	Uninfected	Control	CC	2014-05-08	21	3	7.4191	0.3951	4.8471	0.3758	2.572	0.0193	0.857333
166	7	2014-04-17	Uninfected	Control	CC	2014-05-09	22	3	9.3031	0.3113	7.2027	0.2666	2.1004	0.0447	0.700133
167	7	2014-04-17	Uninfected	Control	CC	2014-05-10	23	3	7.7863	0.2833	5.6629	0.2546	2.1234	0.0287	0.7078
168	7	2014-04-17	Uninfected	Control	CC	2014-05-11	24	3	7.3769	0.3012	5.6228	0.2798	1.7541	0.0214	0.5847
169	7	2014-04-17	Uninfected	Control	CC	2014-05-12	25	3	7.9832	0.3872	6.1003	0.3602	1.8829	0.027	0.627633
170	8	2014-04-17	Uninfected	Control	CC	2014-04-17	0	3	8.8892	0.2603	7.8992	0.2509	0.99	0.0094	0.33
171	8	2014-04-17	Uninfected	Control	CC	2014-04-18	1	3	8.4248	0.2987	7.1449	0.2631	1.2799	0.0356	0.426633
172	8	2014-04-17	Uninfected	Control	CC	2014-04-19	2	3	6.6538	0.3155	4.6116	0.1977	2.0422	0.1178	0.680733
173	8	2014-04-17	Uninfected	Control	CC	2014-04-20	3	3	6.1257	0.2886	4.3353	0.2111	1.7904	0.0775	0.5968
174	8	2014-04-17	Uninfected	Control	CC	2014-04-21	4	3	8.6532	0.2751	6.0697	0.2074	2.5835	0.0677	0.861167
175	8	2014-04-17	Uninfected	Control	CC	2014-04-22	5	3	6.7464	0.3568	4.2477	0.3136	2.4987	0.0432	0.8329
176	8	2014-04-17	Uninfected	Control	CC	2014-04-23	6	3	8.7424	0.3888	6.5203	0.3545	2.2221	0.0343	0.7407
177	8	2014-04-17	Uninfected	Control	CC	2014-04-24	7	3	6.7753	0.3394	4.5794	0.2641	2.1959	0.0753	0.731967
179	8	2014-04-17	Uninfected	Control	CC	2014-04-26	9	2	8.8246	0.3097	7.2907	0.3067	1.5339	0.003	0.76695
180	8	2014-04-17	Uninfected	Control	CC	2014-04-27	10	2	7.4114	0.3597	5.2657	0.3182	2.1457	0.0415	1.07285
181	8	2014-04-17	Uninfected	Control	CC	2014-04-28	11	2	7.4164	0.2222	6.5157	0.188	0.9007	0.0342	0.45035
182	8	2014-04-17	Uninfected	Control	CC	2014-04-29	12	2	7.2914	0.2779	5.0634	0.2707	2.228	0.0072	1.114
183	8	2014-04-17	Uninfected	Control	CC	2014-04-30	13	2	7.3529	0.2506	6.0688	0.2359	1.2841	0.0147	0.64205
185	8	2014-04-17	Uninfected	Control	CC	2014-05-02	15	2	6.1203	0.3572	4.2929	0.31	1.8274	0.0472	0.9137
186	8	2014-04-17	Uninfected	Control	CC	2014-05-03	16	2	7.4457	0.3901	6.1333	0.2567	1.3124	0.1334	0.6562
187	8	2014-04-17	Uninfected	Control	CC	2014-05-04	17	2	6.6676	0.441	5.141	0.4274	1.5266	0.0136	0.7633
188	8	2014-04-17	Uninfected	Control	CC	2014-05-05	18	2	6.9856	0.3528	5.6533	0.2341	1.3323	0.1187	0.66615
189	8	2014-04-17	Uninfected	Control	CC	2014-05-06	19	2	6.6681	0.3326	4.7248	0.3081	1.9433	0.0245	0.97165
190	8	2014-04-17	Uninfected	Control	CC	2014-05-07	20	2	8.8562	0.2755	7.5038	0.271	1.3524	0.0045	0.6762
191	8	2014-04-17	Uninfected	Control	CC	2014-05-08	21	2	6.6687	0.2606	5.075	0.2281	1.5937	0.0325	0.79685
192	8	2014-04-17	Uninfected	Control	CC	2014-05-09	22	2	7.8481	0.2721	6.2773	0.2582	1.5708	0.0139	0.7854
193	8	2014-04-17	Uninfected	Control	CC	2014-05-10	23	2	6.8279	0.2651	4.9337	0.2483	1.8942	0.0168	0.9471
194	8	2014-04-17	Uninfected	Control	CC	2014-05-11	24	2	6.29	0.2965	4.5655	0.2739	1.7245	0.0226	0.86225
195	8	2014-04-17	Uninfected	Control	CC	2014-05-12	25	2	9.2552	0.2364	7.9042	0.2354	1.351	0.001	0.6755
197	8	2014-04-17	Uninfected	Control	CC	2014-05-14	27	2	7.7999	0.3257	6.4093	0.3075	1.3906	0.0182	0.6953
199	8	2014-04-17	Uninfected	Control	CC	2014-05-16	29	2	7.7021	0.3009	5.9131	0.2488	1.789	0.0521	0.8945
200	9	2014-04-21	Uninfected	Control	CC	2014-04-21	0	3	9.0657	0.2751	7.2096	0.1075	1.8561	0.1676	0.6187
201	9	2014-04-21	Uninfected	Control	CC	2014-04-22	1	3	7.567	0.2615	5.6116	0.1713	1.9554	0.0902	0.6518
202	9	2014-04-21	Uninfected	Control	CC	2014-04-23	2	3	7.1999	0.2866	5.0619	0.2817	2.138	0.0049	0.712667
203	9	2014-04-21	Uninfected	Control	CC	2014-04-24	3	3	6.8145	0.2009	4.492	0.1315	2.3225	0.0694	0.774167
205	9	2014-04-21	Uninfected	Control	CC	2014-04-26	5	3	8.94	0.318	7.0053	0.286	1.9347	0.032	0.6449
206	9	2014-04-21	Uninfected	Control	CC	2014-04-27	6	3	6.5907	0.29	3.873	0.2885	2.7177	0.0015	0.9059
207	9	2014-04-21	Uninfected	Control	CC	2014-04-28	7	3	8.4328	0.2954	5.8271	0.2873	2.6057	0.0081	0.868567
208	9	2014-04-21	Uninfected	Control	CC	2014-04-29	8	3	7.0061	0.2133	4.6881	0.2014	2.318	0.0119	0.772667
209	9	2014-04-21	Uninfected	Control	CC	2014-04-30	9	3	7.0992	0.3165	5.4616	0.3161	1.6376	0.0004	0.545867
211	9	2014-04-21	Uninfected	Control	CC	2014-05-02	11	3	8.8409	0.26	5.7294	0.2004	3.1115	0.0596	1.03717
213	9	2014-04-21	Uninfected	Control	CC	2014-05-04	13	3	7.2577	0.3972	5.3805	0.3361	1.8772	0.0611	0.625733
214	9	2014-04-21	Uninfected	Control	CC	2014-05-05	14	3	7.6928	0.3225	5.9196	0.3125	1.7732	0.01	0.591067
215	9	2014-04-21	Uninfected	Control	CC	2014-05-06	15	3	6.8196	0.216	4.3731	0.1954	2.4465	0.0206	0.8155
216	9	2014-04-21	Uninfected	Control	CC	2014-05-07	16	3	8.3552	0.2908	6.1596	0.2544	2.1956	0.0364	0.731867
217	9	2014-04-21	Uninfected	Control	CC	2014-05-08	17	3	6.3765	0.2991	4.1723	0.2676	2.2042	0.0315	0.734733
219	9	2014-04-21	Uninfected	Control	CC	2014-05-10	19	3	7.6528	0.2615	5.0941	0.1979	2.5587	0.0636	0.8529
221	9	2014-04-21	Uninfected	Control	CC	2014-05-12	21	3	8.1366	0.2102	6.3585	0.1962	1.7781	0.014	0.5927
222	9	2014-04-21	Uninfected	Control	CC	2014-05-13	22	3	6.5807	0.2727	5.4408	0.2702	1.1399	0.0025	0.379967
223	10	2014-04-23	Uninfected	Control	CC	2014-04-23	0	3	7.1734	0.2466	6.3448	0.2335	0.8286	0.0131	0.2762
224	10	2014-04-23	Uninfected	Control	CC	2014-04-24	1	3	6.2278	0.2719	5.278	0.2027	0.9498	0.0692	0.3166
225	10	2014-04-23	Uninfected	Control	CC	2014-04-25	2	3	6.7947	0.2593	5.5011	0.2498	1.2936	0.0095	0.4312
226	10	2014-04-23	Uninfected	Control	CC	2014-04-26	3	3	6.4252	0.3549	5.3774	0.32	1.0478	0.0349	0.349267
227	10	2014-04-23	Uninfected	Control	CC	2014-04-27	4	3	5.958	0.394	4.6611	0.3399	1.2969	0.0541	0.4323
228	10	2014-04-23	Uninfected	Control	CC	2014-04-28	5	3	7.1705	0.3483	5.3374	0.3325	1.8331	0.0158	0.611033
229	10	2014-04-23	Uninfected	Control	CC	2014-04-29	6	3	7.3951	0.3132	5.3062	0.2997	2.0889	0.0135	0.6963
230	10	2014-04-23	Uninfected	Control	CC	2014-04-30	7	3	7.5538	0.308	6.2906	0.3014	1.2632	0.0066	0.421067
231	10	2014-04-23	Uninfected	Control	CC	2014-05-01	8	3	7.1339	0.3126	5.185	0.3064	1.9489	0.0062	0.649633
232	10	2014-04-23	Uninfected	Control	CC	2014-05-02	9	3	8.1458	0.371	6.229	0.3492	1.9168	0.0218	0.638933
233	10	2014-04-23	Uninfected	Control	CC	2014-05-03	10	3	6.9923	0.2829	5.7626	0.2798	1.2297	0.0031	0.4099
234	10	2014-04-23	Uninfected	Control	CC	2014-05-04	11	3	6.2558	0.3097	4.6398	0.3009	1.616	0.0088	0.538667
235	10	2014-04-23	Uninfected	Control	CC	2014-05-05	12	3	8.5823	0.2922	7.4087	0.2837	1.1736	0.0085	0.3912
236	10	2014-04-23	Uninfected	Control	CC	2014-05-06	13	3	8.644	0.2178	6.9946	0.2181	1.6494	-0.0003	0.5498
237	10	2014-04-23	Uninfected	Control	CC	2014-05-07	14	3	7.3459	0.2955	6.142	0.2941	1.2039	0.0014	0.4013
238	10	2014-04-23	Uninfected	Control	CC	2014-05-08	15	3	7.192	0.3234	5.7109	0.3247	1.4811	-0.0013	0.4937
239	10	2014-04-23	Uninfected	Control	CC	2014-05-09	16	3	9.8954	0.2366	8.6482	0.2373	1.2472	-0.0007	0.415733
240	10	2014-04-23	Uninfected	Control	CC	2014-05-10	17	3	8.0248	0.2762	6.7285	0.2758	1.2963	0.0004	0.4321
241	10	2014-04-23	Uninfected	Control	CC	2014-05-11	18	3	7.7412	0.2485	6.5181	0.2513	1.2231	-0.0028	0.4077
242	10	2014-04-23	Uninfected	Control	CC	2014-05-12	19	3	7.2439	0.2591	6.4339	0.2609	0.81	-0.0018	0.27
243	10	2014-04-23	Uninfected	Control	CC	2014-05-13	20	3	6.5556	0.2735	5.2977	0.2776	1.2579	-0.0041	0.4193
244	10	2014-04-23	Uninfected	Control	CC	2014-05-14	21	2	9.7222	0.2351	8.8633	0.2248	0.8589	0.0103	0.42945
245	10	2014-04-23	Uninfected	Control	CC	2014-05-15	22	2	8.875	0.291	7.7561	0.2885	1.1189	0.0025	0.55945
246	10	2014-04-23	Uninfected	Control	CC	2014-05-16	23	2	8.2291	0.2281	7.2009	0.2192	1.0282	0.0089	0.5141
247	10	2014-04-23	Uninfected	Control	CC	2014-05-17	24	1	8.5713	0.283	7.6201	0.2799	0.9512	0.0031	0.9512
248	11	2014-04-04	Uninfected	Anabasine	CA	2014-04-04	0	3	6.5113	0.3557	5.4305	0.2742	1.0808	0.0815	0.360267
249	11	2014-04-04	Uninfected	Anabasine	CA	2014-04-05	1	3	7.1755	0.3346	5.6856	0.2309	1.4899	0.1037	0.496633
252	11	2014-04-04	Uninfected	Anabasine	CA	2014-04-08	4	3	7.5703	0.3135	5.8689	0.2921	1.7014	0.0214	0.567133
253	11	2014-04-04	Uninfected	Anabasine	CA	2014-04-09	5	3	6.9011	0.2563	4.8085	0.2555	2.0926	0.0008	0.697533
254	11	2014-04-04	Uninfected	Anabasine	CA	2014-04-10	6	3	7.4329	0.2354	5.4708	0.2229	1.9621	0.0125	0.654033
256	11	2014-04-04	Uninfected	Anabasine	CA	2014-04-12	8	3	6.6586	0.2634	4.4707	0.2327	2.1879	0.0307	0.7293
257	11	2014-04-04	Uninfected	Anabasine	CA	2014-04-13	9	3	7.8583	0.2153	6.516	0.2208	1.3423	-0.0055	0.447433
258	11	2014-04-04	Uninfected	Anabasine	CA	2014-04-14	10	3	6.5156	0.1995	5.053	0.2002	1.4626	-0.0007	0.487533
259	11	2014-04-04	Uninfected	Anabasine	CA	2014-04-15	11	3	8.0016	0.2324	5.9442	0.1952	2.0574	0.0372	0.6858
261	11	2014-04-04	Uninfected	Anabasine	CA	2014-04-17	13	3	6.8376	0.3409	4.4987	0.3025	2.3389	0.0384	0.779633
262	11	2014-04-04	Uninfected	Anabasine	CA	2014-04-18	14	3	7.0982	0.257	5.3159	0.2382	1.7823	0.0188	0.5941
263	11	2014-04-04	Uninfected	Anabasine	CA	2014-04-19	15	3	6.2359	0.283	4.402	0.2805	1.8339	0.0025	0.6113
264	11	2014-04-04	Uninfected	Anabasine	CA	2014-04-20	16	3	6.2615	0.2432	4.6411	0.2294	1.6204	0.0138	0.540133
265	11	2014-04-04	Uninfected	Anabasine	CA	2014-04-21	17	3	7.6196	0.2755	5.936	0.2498	1.6836	0.0257	0.5612
266	11	2014-04-04	Uninfected	Anabasine	CA	2014-04-22	18	3	8.3221	0.2753	6.7979	0.2802	1.5242	-0.0049	0.508067
267	11	2014-04-04	Uninfected	Anabasine	CA	2014-04-23	19	3	9.1011	0.2956	7.8023	0.2887	1.2988	0.0069	0.432933
268	11	2014-04-04	Uninfected	Anabasine	CA	2014-04-24	20	3	8.2733	0.2118	6.9118	0.2129	1.3615	-0.0011	0.453833
269	11	2014-04-04	Uninfected	Anabasine	CA	2014-04-25	21	3	8.1891	0.2547	6.9141	0.197	1.275	0.0577	0.425
270	12	2014-04-04	Uninfected	Anabasine	CA	2014-04-04	0	3	7.6141	0.4024	5.7392	0.2026	1.8749	0.1998	0.624967
271	12	2014-04-04	Uninfected	Anabasine	CA	2014-04-05	1	3	6.2787	0.3466	4.3824	0.216	1.8963	0.1306	0.6321
272	12	2014-04-04	Uninfected	Anabasine	CA	2014-04-06	2	3	6.8826	0.2461	5.0577	0.1626	1.8249	0.0835	0.6083
273	12	2014-04-04	Uninfected	Anabasine	CA	2014-04-07	3	3	6.9492	0.3932	4.6609	0.3266	2.2883	0.0666	0.762767
274	12	2014-04-04	Uninfected	Anabasine	CA	2014-04-08	4	3	7.128	0.3848	5.6888	0.3348	1.4392	0.05	0.479733
275	12	2014-04-04	Uninfected	Anabasine	CA	2014-04-09	5	3	7.5586	0.2336	5.2288	0.175	2.3298	0.0586	0.7766
276	12	2014-04-04	Uninfected	Anabasine	CA	2014-04-10	6	3	6.4059	0.3499	4.1129	0.2819	2.293	0.068	0.764333
277	12	2014-04-04	Uninfected	Anabasine	CA	2014-04-11	7	3	7.283	0.3465	5.5344	0.2883	1.7486	0.0582	0.582867
278	12	2014-04-04	Uninfected	Anabasine	CA	2014-04-12	8	3	7.3394	0.2761	4.8118	0.2315	2.5276	0.0446	0.842533
279	12	2014-04-04	Uninfected	Anabasine	CA	2014-04-13	9	3	7.0434	0.1878	5.5677	0.1593	1.4757	0.0285	0.4919
280	12	2014-04-04	Uninfected	Anabasine	CA	2014-04-14	10	3	7.6196	0.1883	5.664	0.1803	1.9556	0.008	0.651867
281	12	2014-04-04	Uninfected	Anabasine	CA	2014-04-15	11	3	7.1186	0.231	4.5467	0.1943	2.5719	0.0367	0.8573
282	12	2014-04-04	Uninfected	Anabasine	CA	2014-04-16	12	3	6.84	0.1904	4.8414	0.1729	1.9986	0.0175	0.6662
283	12	2014-04-04	Uninfected	Anabasine	CA	2014-04-17	13	3	7.2216	0.3016	5.0972	0.2865	2.1244	0.0151	0.708133
284	12	2014-04-04	Uninfected	Anabasine	CA	2014-04-18	14	3	8.2283	0.2671	6.2049	0.2528	2.0234	0.0143	0.674467
285	12	2014-04-04	Uninfected	Anabasine	CA	2014-04-19	15	3	6.6548	0.2461	4.7796	0.195	1.8752	0.0511	0.625067
286	12	2014-04-04	Uninfected	Anabasine	CA	2014-04-20	16	3	7.9287	0.2703	5.5918	0.2482	2.3369	0.0221	0.778967
287	12	2014-04-04	Uninfected	Anabasine	CA	2014-04-21	17	3	7.2029	0.3045	5.3878	0.2609	1.8151	0.0436	0.605033
288	12	2014-04-04	Uninfected	Anabasine	CA	2014-04-22	18	3	8.1734	0.3982	6.1102	0.3535	2.0632	0.0447	0.687733
289	12	2014-04-04	Uninfected	Anabasine	CA	2014-04-23	19	3	9.1101	0.2254	7.1847	0.1965	1.9254	0.0289	0.6418
290	12	2014-04-04	Uninfected	Anabasine	CA	2014-04-24	20	3	6.3904	0.3156	4.4844	0.2736	1.906	0.042	0.635333
291	12	2014-04-04	Uninfected	Anabasine	CA	2014-04-25	21	3	8.2884	0.3587	6.016	0.3459	2.2724	0.0128	0.757467
292	12	2014-04-04	Uninfected	Anabasine	CA	2014-04-26	22	3	7.5242	0.3903	5.8872	0.3906	1.637	-0.0003	0.545667
293	12	2014-04-04	Uninfected	Anabasine	CA	2014-04-27	23	3	5.498	0.3553	4.1235	0.3398	1.3745	0.0155	0.458167
294	12	2014-04-04	Uninfected	Anabasine	CA	2014-04-28	24	3	7.4264	0.3173	5.3022	0.3237	2.1242	-0.0064	0.708067
295	12	2014-04-04	Uninfected	Anabasine	CA	2014-04-29	25	3	8.0014	0.2569	5.8364	0.2309	2.165	0.026	0.721667
296	12	2014-04-04	Uninfected	Anabasine	CA	2014-04-30	26	3	8.8194	0.2565	7.2747	0.25	1.5447	0.0065	0.5149
297	12	2014-04-04	Uninfected	Anabasine	CA	2014-05-01	27	3	8.2623	0.3442	6.0609	0.3191	2.2014	0.0251	0.7338
298	12	2014-04-04	Uninfected	Anabasine	CA	2014-05-02	28	3	7.08	0.2504	4.9842	0.2263	2.0958	0.0241	0.6986
300	13	2014-04-04	Uninfected	Anabasine	CA	2014-04-04	0	3	7.7255	0.3247	6.1989	0.2013	1.5266	0.1234	0.508867
302	13	2014-04-04	Uninfected	Anabasine	CA	2014-04-06	2	3	7.207	0.2664	5.5479	0.2206	1.6591	0.0458	0.553033
303	13	2014-04-04	Uninfected	Anabasine	CA	2014-04-07	3	3	7.154	0.3806	4.9389	0.3465	2.2151	0.0341	0.738367
304	13	2014-04-04	Uninfected	Anabasine	CA	2014-04-08	4	3	7.3213	0.3677	5.5266	0.3185	1.7947	0.0492	0.598233
305	13	2014-04-04	Uninfected	Anabasine	CA	2014-04-09	5	3	7.7886	0.2082	5.6677	0.1783	2.1209	0.0299	0.706967
306	13	2014-04-04	Uninfected	Anabasine	CA	2014-04-10	6	3	6.9353	0.194	5.1291	0.1193	1.8062	0.0747	0.602067
307	13	2014-04-04	Uninfected	Anabasine	CA	2014-04-11	7	3	7.0559	0.2991	5.6162	0.2608	1.4397	0.0383	0.4799
308	13	2014-04-04	Uninfected	Anabasine	CA	2014-04-12	8	3	7.3678	0.2733	4.7162	0.2411	2.6516	0.0322	0.883867
309	13	2014-04-04	Uninfected	Anabasine	CA	2014-04-13	9	3	7.3898	0.26	6.0924	0.2503	1.2974	0.0097	0.432467
310	13	2014-04-04	Uninfected	Anabasine	CA	2014-04-14	10	3	6.3574	0.2538	4.5929	0.2388	1.7645	0.015	0.588167
311	13	2014-04-04	Uninfected	Anabasine	CA	2014-04-15	11	3	7.2159	0.2492	4.9559	0.2466	2.26	0.0026	0.753333
312	13	2014-04-04	Uninfected	Anabasine	CA	2014-04-16	12	3	7.5286	0.2186	5.4644	0.1883	2.0642	0.0303	0.688067
313	13	2014-04-04	Uninfected	Anabasine	CA	2014-04-17	13	3	7.4177	0.1858	5.1937	0.188	2.224	-0.0022	0.741333
314	13	2014-04-04	Uninfected	Anabasine	CA	2014-04-18	14	3	8.9441	0.2558	6.4724	0.2525	2.4717	0.0033	0.8239
315	13	2014-04-04	Uninfected	Anabasine	CA	2014-04-19	15	3	6.8706	0.1981	4.7112	0.1781	2.1594	0.02	0.7198
316	13	2014-04-04	Uninfected	Anabasine	CA	2014-04-20	16	3	6.0165	0.18	4.4985	0.1238	1.518	0.0562	0.506
317	13	2014-04-04	Uninfected	Anabasine	CA	2014-04-21	17	3	7.2618	0.3111	5.4122	0.2845	1.8496	0.0266	0.616533
318	13	2014-04-04	Uninfected	Anabasine	CA	2014-04-22	18	3	8.3575	0.4395	6.8977	0.3813	1.4598	0.0582	0.4866
320	13	2014-04-04	Uninfected	Anabasine	CA	2014-04-24	20	3	7.4188	0.3704	5.1321	0.3157	2.2867	0.0547	0.762233
321	13	2014-04-04	Uninfected	Anabasine	CA	2014-04-25	21	3	7.8765	0.3473	5.8752	0.3231	2.0013	0.0242	0.6671
322	14	2014-04-06	Uninfected	Anabasine	CA	2014-04-06	0	3	6.8862	0.2868	5.1827	0.1293	1.7035	0.1575	0.567833
323	14	2014-04-06	Uninfected	Anabasine	CA	2014-04-07	1	3	6.9237	0.3912	4.4205	0.2975	2.5032	0.0937	0.8344
324	14	2014-04-06	Uninfected	Anabasine	CA	2014-04-08	2	3	7.7119	0.3293	4.713	0.2715	2.9989	0.0578	0.999633
325	14	2014-04-06	Uninfected	Anabasine	CA	2014-04-09	3	3	6.7394	0.2214	4.7006	0.1899	2.0388	0.0315	0.6796
326	14	2014-04-06	Uninfected	Anabasine	CA	2014-04-10	4	3	7.4353	0.2356	4.8651	0.183	2.5702	0.0526	0.856733
327	14	2014-04-06	Uninfected	Anabasine	CA	2014-04-11	5	3	6.9881	0.248	4.6886	0.2195	2.2995	0.0285	0.7665
328	14	2014-04-06	Uninfected	Anabasine	CA	2014-04-12	6	3	6.8582	0.203	4.0191	0.2589	2.8391	-0.0559	0.946367
329	14	2014-04-06	Uninfected	Anabasine	CA	2014-04-13	7	3	5.7767	0.1835	4.2053	0.1524	1.5714	0.0311	0.5238
330	14	2014-04-06	Uninfected	Anabasine	CA	2014-04-14	8	3	6.9666	0.2436	4.6991	0.1927	2.2675	0.0509	0.755833
331	14	2014-04-06	Uninfected	Anabasine	CA	2014-04-15	9	3	6.9737	0.2092	4.2049	0.1921	2.7688	0.0171	0.922933
332	14	2014-04-06	Uninfected	Anabasine	CA	2014-04-16	10	3	7.8404	0.2027	4.9453	0.1737	2.8951	0.029	0.965033
333	14	2014-04-06	Uninfected	Anabasine	CA	2014-04-17	11	3	6.8568	0.3268	4.4009	0.2939	2.4559	0.0329	0.818633
334	14	2014-04-06	Uninfected	Anabasine	CA	2014-04-18	12	3	7.2866	0.2569	5.4399	0.2216	1.8467	0.0353	0.615567
335	14	2014-04-06	Uninfected	Anabasine	CA	2014-04-19	13	3	6.0903	0.2336	4.3213	0.2145	1.769	0.0191	0.589667
336	14	2014-04-06	Uninfected	Anabasine	CA	2014-04-20	14	3	7.0345	0.307	4.1839	0.2888	2.8506	0.0182	0.9502
337	14	2014-04-06	Uninfected	Anabasine	CA	2014-04-21	15	3	8.7275	0.2346	5.3302	0.2138	3.3973	0.0208	1.13243
338	14	2014-04-06	Uninfected	Anabasine	CA	2014-04-22	16	3	6.5361	0.364	5.1261	0.2766	1.41	0.0874	0.47
339	14	2014-04-06	Uninfected	Anabasine	CA	2014-04-23	17	3	9.5257	0.2977	6.6427	0.2781	2.883	0.0196	0.961
340	14	2014-04-06	Uninfected	Anabasine	CA	2014-04-24	18	3	6.4944	0.2729	4.364	0.23	2.1304	0.0429	0.710133
341	14	2014-04-06	Uninfected	Anabasine	CA	2014-04-25	19	3	6.869	0.4138	4.6078	0.3767	2.2612	0.0371	0.753733
342	14	2014-04-06	Uninfected	Anabasine	CA	2014-04-26	20	3	8.3644	0.3475	5.9705	0.3309	2.3939	0.0166	0.797967
343	14	2014-04-06	Uninfected	Anabasine	CA	2014-04-27	21	3	6.734	0.3398	4.38	0.2818	2.354	0.058	0.784667
344	14	2014-04-06	Uninfected	Anabasine	CA	2014-04-28	22	3	8.5063	0.3544	5.068	0.3323	3.4383	0.0221	1.1461
345	14	2014-04-06	Uninfected	Anabasine	CA	2014-04-29	23	3	8.8348	0.3462	6.2748	0.3007	2.56	0.0455	0.853333
346	14	2014-04-06	Uninfected	Anabasine	CA	2014-04-30	24	3	8.9053	0.3067	7.4389	0.2876	1.4664	0.0191	0.4888
347	14	2014-04-06	Uninfected	Anabasine	CA	2014-05-01	25	3	8.1789	0.4291	5.6028	0.4133	2.5761	0.0158	0.8587
348	14	2014-04-06	Uninfected	Anabasine	CA	2014-05-02	26	3	7.7789	0.2488	5.0092	0.2322	2.7697	0.0166	0.923233
349	14	2014-04-06	Uninfected	Anabasine	CA	2014-05-03	27	3	7.9921	0.2993	5.4521	0.2769	2.54	0.0224	0.846667
350	15	2014-04-05	Uninfected	Anabasine	CA	2014-04-05	0	3	6.1925	0.3715	4.5877	0.246	1.6048	0.1255	0.534933
352	15	2014-04-05	Uninfected	Anabasine	CA	2014-04-07	2	3	6.8647	0.4113	4.4974	0.3027	2.3673	0.1086	0.7891
353	15	2014-04-05	Uninfected	Anabasine	CA	2014-04-08	3	3	6.7152	0.377	4.7589	0.3684	1.9563	0.0086	0.6521
354	15	2014-04-05	Uninfected	Anabasine	CA	2014-04-09	4	3	8.0485	0.1771	5.6683	0.1462	2.3802	0.0309	0.7934
355	15	2014-04-05	Uninfected	Anabasine	CA	2014-04-10	5	3	7.1262	0.3949	5.4221	0.3559	1.7041	0.039	0.568033
356	15	2014-04-05	Uninfected	Anabasine	CA	2014-04-11	6	3	7.0446	0.2858	5.2718	0.2389	1.7728	0.0469	0.590933
357	15	2014-04-05	Uninfected	Anabasine	CA	2014-04-12	7	3	7.294	0.2851	4.6388	0.2711	2.6552	0.014	0.885067
359	15	2014-04-05	Uninfected	Anabasine	CA	2014-04-14	9	3	6.3289	0.277	4.624	0.2724	1.7049	0.0046	0.5683
360	15	2014-04-05	Uninfected	Anabasine	CA	2014-04-15	10	3	8.5728	0.2179	6.1995	0.2174	2.3733	0.0005	0.7911
361	15	2014-04-05	Uninfected	Anabasine	CA	2014-04-16	11	3	6.8078	0.319	4.8555	0.2977	1.9523	0.0213	0.650767
362	15	2014-04-05	Uninfected	Anabasine	CA	2014-04-17	12	3	6.8947	0.2777	4.6944	0.2463	2.2003	0.0314	0.733433
363	15	2014-04-05	Uninfected	Anabasine	CA	2014-04-18	13	3	7.487	0.3508	5.4204	0.3279	2.0666	0.0229	0.688867
364	15	2014-04-05	Uninfected	Anabasine	CA	2014-04-19	14	3	7.0945	0.199	5.4553	0.2001	1.6392	-0.0011	0.5464
365	15	2014-04-05	Uninfected	Anabasine	CA	2014-04-20	15	3	8.229	0.3009	6.063	0.2737	2.166	0.0272	0.722
366	15	2014-04-05	Uninfected	Anabasine	CA	2014-04-21	16	3	8.5304	0.283	6.6146	0.2624	1.9158	0.0206	0.6386
367	15	2014-04-05	Uninfected	Anabasine	CA	2014-04-22	17	3	8.4324	0.4392	5.5454	0.3536	2.887	0.0856	0.962333
368	15	2014-04-05	Uninfected	Anabasine	CA	2014-04-23	18	3	7.1043	0.3252	5.3076	0.2996	1.7967	0.0256	0.5989
369	15	2014-04-05	Uninfected	Anabasine	CA	2014-04-24	19	3	7.4822	0.2882	5.012	0.286	2.4702	0.0022	0.8234
370	15	2014-04-05	Uninfected	Anabasine	CA	2014-04-25	20	3	6.9145	0.4265	5.1272	0.4013	1.7873	0.0252	0.595767
371	16	2014-04-10	Uninfected	Anabasine	CA	2014-04-10	0	3	5.8593	0.2926	4.6909	0.1893	1.1684	0.1033	0.389467
372	16	2014-04-10	Uninfected	Anabasine	CA	2014-04-11	1	3	7.2533	0.2926	5.8922	0.2196	1.3611	0.073	0.4537
373	16	2014-04-10	Uninfected	Anabasine	CA	2014-04-12	2	3	7.7197	0.3011	5.166	0.2507	2.5537	0.0504	0.851233
374	16	2014-04-10	Uninfected	Anabasine	CA	2014-04-13	3	3	6.5949	0.2472	5.0981	0.2273	1.4968	0.0199	0.498933
375	16	2014-04-10	Uninfected	Anabasine	CA	2014-04-14	4	3	6.9985	0.2376	5.4773	0.2222	1.5212	0.0154	0.507067
376	16	2014-04-10	Uninfected	Anabasine	CA	2014-04-15	5	3	7.6199	0.2453	5.3057	0.1545	2.3142	0.0908	0.7714
377	16	2014-04-10	Uninfected	Anabasine	CA	2014-04-16	6	3	7.3208	0.2132	4.8984	0.1665	2.4224	0.0467	0.807467
378	16	2014-04-10	Uninfected	Anabasine	CA	2014-04-17	7	3	7.7295	0.2601	5.139	0.1998	2.5905	0.0603	0.8635
379	16	2014-04-10	Uninfected	Anabasine	CA	2014-04-18	8	3	7.7131	0.3471	5.6504	0.3256	2.0627	0.0215	0.687567
380	16	2014-04-10	Uninfected	Anabasine	CA	2014-04-19	9	3	6.7338	0.3789	4.5493	0.2734	2.1845	0.1055	0.728167
381	16	2014-04-10	Uninfected	Anabasine	CA	2014-04-20	10	3	5.8584	0.2835	4.725	0.2596	1.1334	0.0239	0.3778
382	16	2014-04-10	Uninfected	Anabasine	CA	2014-04-21	11	3	7.3686	0.2579	5.2051	0.2443	2.1635	0.0136	0.721167
383	16	2014-04-10	Uninfected	Anabasine	CA	2014-04-22	12	3	7.8489	0.3322	6.1083	0.2272	1.7406	0.105	0.5802
384	16	2014-04-10	Uninfected	Anabasine	CA	2014-04-23	13	3	8.946	0.2303	6.8977	0.2068	2.0483	0.0235	0.682767
385	16	2014-04-10	Uninfected	Anabasine	CA	2014-04-24	14	3	7.9519	0.349	5.7586	0.2742	2.1933	0.0748	0.7311
387	16	2014-04-10	Uninfected	Anabasine	CA	2014-04-26	16	3	8.5393	0.3007	6.513	0.2948	2.0263	0.0059	0.675433
388	16	2014-04-10	Uninfected	Anabasine	CA	2014-04-27	17	3	6.8012	0.314	4.842	0.2864	1.9592	0.0276	0.653067
390	16	2014-04-10	Uninfected	Anabasine	CA	2014-04-29	19	3	7.7177	0.3303	4.5289	0.2566	3.1888	0.0737	1.06293
392	16	2014-04-10	Uninfected	Anabasine	CA	2014-05-01	21	3	7.7161	0.3572	6.1031	0.34	1.613	0.0172	0.537667
394	16	2014-04-10	Uninfected	Anabasine	CA	2014-05-03	23	3	7.8265	0.3759	6.6928	0.3726	1.1337	0.0033	0.3779
395	16	2014-04-10	Uninfected	Anabasine	CA	2014-05-04	24	3	5.9321	0.3039	4.6878	0.2842	1.2443	0.0197	0.414767
396	16	2014-04-10	Uninfected	Anabasine	CA	2014-05-05	25	3	7.8869	0.3318	6.8394	0.3278	1.0475	0.004	0.349167
397	16	2014-04-10	Uninfected	Anabasine	CA	2014-05-06	26	3	8.4004	0.294	6.4969	0.2784	1.9035	0.0156	0.6345
398	16	2014-04-10	Uninfected	Anabasine	CA	2014-05-07	27	3	7.9294	0.2533	6.6915	0.2204	1.2379	0.0329	0.412633
399	17	2014-04-17	Uninfected	Anabasine	CA	2014-04-17	0	3	8.1098	0.4168	7.2758	0.3744	0.834	0.0424	0.278
400	17	2014-04-17	Uninfected	Anabasine	CA	2014-04-18	1	3	7.1604	0.3395	5.7409	0.2338	1.4195	0.1057	0.473167
401	17	2014-04-17	Uninfected	Anabasine	CA	2014-04-19	2	3	6.664	0.223	5.116	0.2012	1.548	0.0218	0.516
403	17	2014-04-17	Uninfected	Anabasine	CA	2014-04-21	4	3	6.7662	0.2828	4.9559	0.2544	1.8103	0.0284	0.603433
405	17	2014-04-17	Uninfected	Anabasine	CA	2014-04-23	6	3	7.2074	0.3401	5.3704	0.3283	1.837	0.0118	0.612333
406	17	2014-04-17	Uninfected	Anabasine	CA	2014-04-24	7	3	8.7072	0.2459	6.0308	0.2104	2.6764	0.0355	0.892133
407	17	2014-04-17	Uninfected	Anabasine	CA	2014-04-25	8	3	6.1173	0.3588	4.3835	0.3288	1.7338	0.03	0.577933
408	17	2014-04-17	Uninfected	Anabasine	CA	2014-04-26	9	3	8.5813	0.4348	7.0795	0.422	1.5018	0.0128	0.5006
409	17	2014-04-17	Uninfected	Anabasine	CA	2014-04-27	10	3	6.1106	0.3714	4.3586	0.3439	1.752	0.0275	0.584
410	17	2014-04-17	Uninfected	Anabasine	CA	2014-04-28	11	3	8.1493	0.3953	5.9896	0.3553	2.1597	0.04	0.7199
411	17	2014-04-17	Uninfected	Anabasine	CA	2014-04-29	12	3	8.1669	0.2613	6.4255	0.252	1.7414	0.0093	0.580467
412	17	2014-04-17	Uninfected	Anabasine	CA	2014-04-30	13	3	7.3401	0.4394	6.0068	0.4162	1.3333	0.0232	0.444433
413	17	2014-04-17	Uninfected	Anabasine	CA	2014-05-01	14	3	8.1675	0.2465	5.8948	0.219	2.2727	0.0275	0.757567
414	17	2014-04-17	Uninfected	Anabasine	CA	2014-05-02	15	3	7.7841	0.258	5.9023	0.2392	1.8818	0.0188	0.627267
415	17	2014-04-17	Uninfected	Anabasine	CA	2014-05-03	16	3	8.3579	0.2375	6.9055	0.2324	1.4524	0.0051	0.484133
416	17	2014-04-17	Uninfected	Anabasine	CA	2014-05-04	17	3	6.961	0.3326	5.5308	0.3249	1.4302	0.0077	0.476733
417	17	2014-04-17	Uninfected	Anabasine	CA	2014-05-05	18	3	8.27	0.302	6.9064	0.293	1.3636	0.009	0.454533
418	17	2014-04-17	Uninfected	Anabasine	CA	2014-05-06	19	3	7.0707	0.2268	5.1235	0.222	1.9472	0.0048	0.649067
419	17	2014-04-17	Uninfected	Anabasine	CA	2014-05-07	20	3	8.1321	0.2713	6.7753	0.2465	1.3568	0.0248	0.452267
420	17	2014-04-17	Uninfected	Anabasine	CA	2014-05-08	21	3	7.0094	0.3101	5.1834	0.2844	1.826	0.0257	0.608667
421	17	2014-04-17	Uninfected	Anabasine	CA	2014-05-09	22	3	7.8883	0.2978	6.2234	0.2896	1.6649	0.0082	0.554967
422	17	2014-04-17	Uninfected	Anabasine	CA	2014-05-10	23	3	6.7356	0.2387	4.9643	0.2212	1.7713	0.0175	0.590433
423	17	2014-04-17	Uninfected	Anabasine	CA	2014-05-11	24	3	6.5182	0.2342	5.1509	0.2246	1.3673	0.0096	0.455767
424	18	2014-04-19	Uninfected	Anabasine	CA	2014-04-19	0	3	7.7006	0.2476	6.398	0.17	1.3026	0.0776	0.4342
425	18	2014-04-19	Uninfected	Anabasine	CA	2014-04-20	1	3	7.1237	0.2685	5.9439	0.1789	1.1798	0.0896	0.393267
426	18	2014-04-19	Uninfected	Anabasine	CA	2014-04-21	2	3	8.1759	0.2563	6.7821	0.1809	1.3938	0.0754	0.4646
427	18	2014-04-19	Uninfected	Anabasine	CA	2014-04-22	3	3	7.0393	0.2648	5.4414	0.1799	1.5979	0.0849	0.532633
428	18	2014-04-19	Uninfected	Anabasine	CA	2014-04-23	4	3	8.5392	0.3358	6.9822	0.2816	1.557	0.0542	0.519
429	18	2014-04-19	Uninfected	Anabasine	CA	2014-04-24	5	3	7	0.2255	4.9941	0.1894	2.0059	0.0361	0.668633
430	18	2014-04-19	Uninfected	Anabasine	CA	2014-04-25	6	3	7.7467	0.4294	6.2137	0.3529	1.533	0.0765	0.511
432	18	2014-04-19	Uninfected	Anabasine	CA	2014-04-27	8	3	6.4278	0.2901	4.5255	0.2732	1.9023	0.0169	0.6341
433	18	2014-04-19	Uninfected	Anabasine	CA	2014-04-28	9	3	7.8501	0.3282	5.8715	0.2865	1.9786	0.0417	0.659533
434	18	2014-04-19	Uninfected	Anabasine	CA	2014-04-29	10	3	7.1539	0.3042	4.9035	0.3009	2.2504	0.0033	0.750133
435	18	2014-04-19	Uninfected	Anabasine	CA	2014-04-30	11	3	7.7786	0.3068	6.4175	0.3027	1.3611	0.0041	0.4537
436	18	2014-04-19	Uninfected	Anabasine	CA	2014-05-01	12	3	7.5447	0.4358	5.4394	0.3866	2.1053	0.0492	0.701767
437	18	2014-04-19	Uninfected	Anabasine	CA	2014-05-02	13	3	7.2286	0.2986	5.2232	0.2932	2.0054	0.0054	0.668467
438	18	2014-04-19	Uninfected	Anabasine	CA	2014-05-03	14	3	8.4087	0.2765	6.9853	0.2606	1.4234	0.0159	0.474467
439	18	2014-04-19	Uninfected	Anabasine	CA	2014-05-04	15	3	7.2584	0.2931	5.487	0.2891	1.7714	0.004	0.590467
440	18	2014-04-19	Uninfected	Anabasine	CA	2014-05-05	16	3	8.6744	0.3266	7.3235	0.3292	1.3509	-0.0026	0.4503
441	18	2014-04-19	Uninfected	Anabasine	CA	2014-05-06	17	3	8.7218	0.3751	6.8121	0.3509	1.9097	0.0242	0.636567
442	18	2014-04-19	Uninfected	Anabasine	CA	2014-05-07	18	3	7.0092	0.3368	5.6286	0.3171	1.3806	0.0197	0.4602
443	18	2014-04-19	Uninfected	Anabasine	CA	2014-05-08	19	3	7.14	0.323	5.4764	0.3108	1.6636	0.0122	0.554533
444	18	2014-04-19	Uninfected	Anabasine	CA	2014-05-09	20	3	9.6805	0.2329	8.0582	0.2153	1.6223	0.0176	0.540767
445	18	2014-04-19	Uninfected	Anabasine	CA	2014-05-10	21	3	6.7988	0.24	4.9971	0.1915	1.8017	0.0485	0.600567
446	18	2014-04-19	Uninfected	Anabasine	CA	2014-05-11	22	3	7.7865	0.2766	6.2368	0.2643	1.5497	0.0123	0.516567
447	18	2014-04-19	Uninfected	Anabasine	CA	2014-05-12	23	3	9.0608	0.2794	7.7899	0.2648	1.2709	0.0146	0.423633
448	19	2014-05-12	Uninfected	Anabasine	CA	2014-05-12	0	3	7.6013	0.2946	6.6546	0.2028	0.9467	0.0918	0.315567
449	19	2014-05-12	Uninfected	Anabasine	CA	2014-05-13	1	3	6.6651	0.3497	4.8169	0.2118	1.8482	0.1379	0.616067
450	19	2014-05-12	Uninfected	Anabasine	CA	2014-05-14	2	3	7.4596	0.3058	5.982	0.2346	1.4776	0.0712	0.492533
451	19	2014-05-12	Uninfected	Anabasine	CA	2014-05-15	3	2	6.5147	0.2823	4.6738	0.264	1.8409	0.0183	0.92045
452	19	2014-05-12	Uninfected	Anabasine	CA	2014-05-16	4	2	9.7822	0.326	7.6184	0.2905	2.1638	0.0355	1.0819
453	19	2014-05-12	Uninfected	Anabasine	CA	2014-05-17	5	2	7.6082	0.2957	5.4999	0.2507	2.1083	0.045	1.05415
454	19	2014-05-12	Uninfected	Anabasine	CA	2014-05-18	6	2	8.0165	0.2565	6.2259	0.2327	1.7906	0.0238	0.8953
455	19	2014-05-12	Uninfected	Anabasine	CA	2014-05-19	7	2	8.3463	0.3238	6.126	0.2446	2.2203	0.0792	1.11015
456	19	2014-05-12	Uninfected	Anabasine	CA	2014-05-20	8	2	8.873	0.33	7.2341	0.2941	1.6389	0.0359	0.81945
457	19	2014-05-12	Uninfected	Anabasine	CA	2014-05-21	9	2	7.0827	0.2928	5.1243	0.2771	1.9584	0.0157	0.9792
458	19	2014-05-12	Uninfected	Anabasine	CA	2014-05-22	10	2	7.3159	0.3701	5.2905	0.3253	2.0254	0.0448	1.0127
459	19	2014-05-12	Uninfected	Anabasine	CA	2014-05-23	11	2	7.4	0.3723	5.5917	0.3561	1.8083	0.0162	0.90415
460	19	2014-05-12	Uninfected	Anabasine	CA	2014-05-24	12	2	7.3309	0.2988	5.4245	0.2634	1.9064	0.0354	0.9532
461	20	2014-04-18	Uninfected	Anabasine	CA	2014-04-18	0	3	8.0584	0.2155	6.3878	0.0864	1.6706	0.1291	0.556867
463	20	2014-04-18	Uninfected	Anabasine	CA	2014-04-20	2	3	6.1778	0.3183	4.2633	0.2396	1.9145	0.0787	0.638167
466	20	2014-04-18	Uninfected	Anabasine	CA	2014-04-23	5	3	9.0629	0.1909	6.6352	0.1849	2.4277	0.006	0.809233
467	20	2014-04-18	Uninfected	Anabasine	CA	2014-04-24	6	3	8.0248	0.273	5.3945	0.1842	2.6303	0.0888	0.876767
468	20	2014-04-18	Uninfected	Anabasine	CA	2014-04-25	7	3	6.7272	0.3547	4.6184	0.325	2.1088	0.0297	0.702933
469	20	2014-04-18	Uninfected	Anabasine	CA	2014-04-26	8	3	8.6915	0.33	5.8556	0.3725	2.8359	-0.0425	0.9453
470	20	2014-04-18	Uninfected	Anabasine	CA	2014-04-27	9	3	8.012	0.3345	5.6522	0.3217	2.3598	0.0128	0.7866
471	20	2014-04-18	Uninfected	Anabasine	CA	2014-04-28	10	3	7.3676	0.2674	4.744	0.264	2.6236	0.0034	0.874533
472	20	2014-04-18	Uninfected	Anabasine	CA	2014-04-29	11	3	8.8505	0.3149	5.0933	0.2977	3.7572	0.0172	1.2524
473	20	2014-04-18	Uninfected	Anabasine	CA	2014-04-30	12	3	7.4717	0.2946	5.3927	0.2973	2.079	-0.0027	0.693
474	20	2014-04-18	Uninfected	Anabasine	CA	2014-05-01	13	3	7.5983	0.3078	5.247	0.2618	2.3513	0.046	0.783767
475	20	2014-04-18	Uninfected	Anabasine	CA	2014-05-02	14	3	7.9829	0.2756	5.6616	0.217	2.3213	0.0586	0.773767
476	20	2014-04-18	Uninfected	Anabasine	CA	2014-05-03	15	3	9.0827	0.2736	6.6841	0.2773	2.3986	-0.0037	0.799533
477	20	2014-04-18	Uninfected	Anabasine	CA	2014-05-04	16	3	7.0599	0.2697	5.0525	0.2661	2.0074	0.0036	0.669133
478	20	2014-04-18	Uninfected	Anabasine	CA	2014-05-05	17	3	7.6532	0.4079	5.172	0.3993	2.4812	0.0086	0.827067
479	20	2014-04-18	Uninfected	Anabasine	CA	2014-05-06	18	3	8.2024	0.306	5.1991	0.2083	3.0033	0.0977	1.0011
480	21	2014-04-05	Uninfected	Control	CC	2014-04-05	0	3	7.1521	0.3477	5.0347	0.1817	2.1174	0.166	0.7058
482	21	2014-04-05	Uninfected	Control	CC	2014-04-07	2	3	5.9578	0.3666	4.0231	0.254	1.9347	0.1126	0.6449
483	21	2014-04-05	Uninfected	Control	CC	2014-04-08	3	3	7.5888	0.4048	4.8608	0.2727	2.728	0.1321	0.909333
484	21	2014-04-05	Uninfected	Control	CC	2014-04-09	4	3	7.7548	0.1739	5.0603	0.1175	2.6945	0.0564	0.898167
485	21	2014-04-05	Uninfected	Control	CC	2014-04-10	5	3	8.1786	0.3257	5.4349	0.2771	2.7437	0.0486	0.914567
486	21	2014-04-05	Uninfected	Control	CC	2014-04-11	6	3	6.9366	0.227	4.7399	0.1934	2.1967	0.0336	0.732233
487	21	2014-04-05	Uninfected	Control	CC	2014-04-12	7	3	6.998	0.2391	4.8008	0.2004	2.1972	0.0387	0.7324
488	21	2014-04-05	Uninfected	Control	CC	2014-04-13	8	2	6.7772	0.3231	4.8891	0.3102	1.8881	0.0129	0.94405
489	21	2014-04-05	Uninfected	Control	CC	2014-04-14	9	2	6.5303	0.2349	4.5975	0.1944	1.9328	0.0405	0.9664
490	21	2014-04-05	Uninfected	Control	CC	2014-04-15	10	2	7.7554	0.2301	4.9015	0.2006	2.8539	0.0295	1.42695
491	21	2014-04-05	Uninfected	Control	CC	2014-04-16	11	2	7.6007	0.2828	4.6989	0.2188	2.9018	0.064	1.4509
492	21	2014-04-05	Uninfected	Control	CC	2014-04-17	12	2	7.4645	0.3952	5.4641	0.3889	2.0004	0.0063	1.0002
493	21	2014-04-05	Uninfected	Control	CC	2014-04-18	13	2	8.2939	0.2152	6.11	0.177	2.1839	0.0382	1.09195
494	21	2014-04-05	Uninfected	Control	CC	2014-04-19	14	2	7.4119	0.2384	5.097	0.2382	2.3149	0.0002	1.15745
495	21	2014-04-05	Uninfected	Control	CC	2014-04-20	15	1	7.5182	0.3205	6.2212	0.3007	1.297	0.0198	1.297
496	22	2014-04-05	Uninfected	Control	CC	2014-04-05	0	3	6.2576	0.3174	5.2454	0.2449	1.0122	0.0725	0.3374
497	22	2014-04-05	Uninfected	Control	CC	2014-04-06	1	3	6.9512	0.2598	5.6911	0.1442	1.2601	0.1156	0.420033
498	22	2014-04-05	Uninfected	Control	CC	2014-04-07	2	3	7.0021	0.3863	5.4009	0.2977	1.6012	0.0886	0.533733
499	22	2014-04-05	Uninfected	Control	CC	2014-04-08	3	3	6.6296	0.3494	5.2669	0.3213	1.3627	0.0281	0.454233
500	22	2014-04-05	Uninfected	Control	CC	2014-04-09	4	3	8.3918	0.2032	5.7603	0.1179	2.6315	0.0853	0.877167
501	22	2014-04-05	Uninfected	Control	CC	2014-04-10	5	3	7.3675	0.3007	5.0772	0.2005	2.2903	0.1002	0.763433
502	22	2014-04-05	Uninfected	Control	CC	2014-04-11	6	3	6.0838	0.2683	4.425	0.2038	1.6588	0.0645	0.552933
503	22	2014-04-05	Uninfected	Control	CC	2014-04-12	7	3	7.315	0.241	5.8109	0.2004	1.5041	0.0406	0.501367
504	22	2014-04-05	Uninfected	Control	CC	2014-04-13	8	3	8.0032	0.3329	5.9993	0.2993	2.0039	0.0336	0.667967
505	22	2014-04-05	Uninfected	Control	CC	2014-04-14	9	3	7.4229	0.2537	5.7667	0.2375	1.6562	0.0162	0.552067
506	22	2014-04-05	Uninfected	Control	CC	2014-04-15	10	3	6.4181	0.2505	4.3119	0.2519	2.1062	-0.0014	0.702067
507	22	2014-04-05	Uninfected	Control	CC	2014-04-16	11	3	8.0788	0.1932	5.9282	0.1867	2.1506	0.0065	0.716867
508	22	2014-04-05	Uninfected	Control	CC	2014-04-17	12	3	6.6289	0.3628	4.56	0.3054	2.0689	0.0574	0.689633
509	22	2014-04-05	Uninfected	Control	CC	2014-04-18	13	3	6.941	0.2582	4.5996	0.2398	2.3414	0.0184	0.780467
510	22	2014-04-05	Uninfected	Control	CC	2014-04-19	14	3	7.8267	0.2826	5.408	0.2762	2.4187	0.0064	0.806233
511	22	2014-04-05	Uninfected	Control	CC	2014-04-20	15	3	6.2602	0.3788	5.0005	0.3435	1.2597	0.0353	0.4199
512	22	2014-04-05	Uninfected	Control	CC	2014-04-21	16	3	8.6545	0.2577	6.725	0.2568	1.9295	0.0009	0.643167
513	22	2014-04-05	Uninfected	Control	CC	2014-04-22	17	3	7.8955	0.3346	5.7856	0.2437	2.1099	0.0909	0.7033
514	22	2014-04-05	Uninfected	Control	CC	2014-04-23	18	3	8.2949	0.2772	6.6631	0.2294	1.6318	0.0478	0.543933
515	22	2014-04-05	Uninfected	Control	CC	2014-04-24	19	3	6.432	0.2614	4.3357	0.1978	2.0963	0.0636	0.698767
516	22	2014-04-05	Uninfected	Control	CC	2014-04-25	20	3	8.9175	0.29	7.1167	0.2709	1.8008	0.0191	0.600267
517	22	2014-04-05	Uninfected	Control	CC	2014-04-26	21	3	6.9452	0.3239	4.9982	0.2993	1.947	0.0246	0.649
528	23	2014-04-16	Infected	Control	IC	2014-04-16	0	3	8.1912	0.1935	6.6141	0.1784	1.5771	0.0151	0.5257
529	23	2014-04-16	Infected	Control	IC	2014-04-17	1	3	7.1387	0.21	5.3765	0.1781	1.7622	0.0319	0.5874
530	23	2014-04-16	Infected	Control	IC	2014-04-18	2	3	7.8407	0.3005	4.8739	0.2014	2.9668	0.0991	0.988933
531	23	2014-04-16	Infected	Control	IC	2014-04-19	3	2	7.5737	0.2212	6.1427	0.2121	1.431	0.0091	0.7155
532	23	2014-04-16	Infected	Control	IC	2014-04-20	4	2	7.2568	0.3404	5.7988	0.3278	1.458	0.0126	0.729
533	23	2014-04-16	Infected	Control	IC	2014-04-21	5	2	8.037	0.3117	6.5925	0.2785	1.4445	0.0332	0.72225
534	23	2014-04-16	Infected	Control	IC	2014-04-22	6	2	7.9476	0.2919	6.0625	0.2651	1.8851	0.0268	0.94255
535	23	2014-04-16	Infected	Control	IC	2014-04-23	7	2	7.9093	0.2913	6.5251	0.2718	1.3842	0.0195	0.6921
537	23	2014-04-16	Infected	Control	IC	2014-04-25	9	2	8.3114	0.352	6.7347	0.3379	1.5767	0.0141	0.78835
538	23	2014-04-16	Infected	Control	IC	2014-04-26	10	2	8.8201	0.2835	7.4536	0.2631	1.3665	0.0204	0.68325
539	23	2014-04-16	Infected	Control	IC	2014-04-27	11	2	7.637	0.2098	5.5443	0.2094	2.0927	0.0004	1.04635
540	23	2014-04-16	Infected	Control	IC	2014-04-28	12	2	7.9316	0.2889	5.95	0.2872	1.9816	0.0017	0.9908
541	23	2014-04-16	Infected	Control	IC	2014-04-29	13	2	8.0134	0.2522	5.9102	0.2529	2.1032	-0.0007	1.0516
542	23	2014-04-16	Infected	Control	IC	2014-04-30	14	2	7.3729	0.2544	5.9477	0.255	1.4252	-0.0006	0.7126
543	23	2014-04-16	Infected	Control	IC	2014-05-01	15	2	6.9315	0.3109	4.7174	0.2924	2.2141	0.0185	1.10705
544	23	2014-04-16	Infected	Control	IC	2014-05-02	16	2	7.448	0.3363	5.6833	0.3229	1.7647	0.0134	0.88235
545	23	2014-04-16	Infected	Control	IC	2014-05-03	17	2	8.7959	0.3615	7.4208	0.3462	1.3751	0.0153	0.68755
546	23	2014-04-16	Infected	Control	IC	2014-05-04	18	1	7.14	0.3666	5.8355	0.3588	1.3045	0.0078	1.3045
547	24	2014-04-09	Infected	Control	IC	2014-04-09	0	3	7.9551	0.2621	6.3815	0.1656	1.5736	0.0965	0.524533
548	24	2014-04-09	Infected	Control	IC	2014-04-10	1	3	6.4667	0.3104	4.4208	0.1413	2.0459	0.1691	0.681967
549	24	2014-04-09	Infected	Control	IC	2014-04-11	2	3	7.6642	0.2602	5.8204	0.2402	1.8438	0.02	0.6146
550	24	2014-04-09	Infected	Control	IC	2014-04-12	3	3	7.4368	0.2764	4.5166	0.2498	2.9202	0.0266	0.9734
551	24	2014-04-09	Infected	Control	IC	2014-04-13	4	3	6.4414	0.2697	4.8773	0.249	1.5641	0.0207	0.521367
552	24	2014-04-09	Infected	Control	IC	2014-04-14	5	3	7.9415	0.2799	5.7426	0.2722	2.1989	0.0077	0.732967
553	24	2014-04-09	Infected	Control	IC	2014-04-15	6	3	6.3024	0.2726	4.5509	0.258	1.7515	0.0146	0.583833
554	24	2014-04-09	Infected	Control	IC	2014-04-16	7	3	7.9244	0.2359	6.2118	0.2449	1.7126	-0.009	0.570867
555	24	2014-04-09	Infected	Control	IC	2014-04-17	8	2	6.7209	0.1937	4.8583	0.1771	1.8626	0.0166	0.9313
556	24	2014-04-09	Infected	Control	IC	2014-04-18	9	2	7.6229	0.2228	5.7734	0.2112	1.8495	0.0116	0.92475
557	24	2014-04-09	Infected	Control	IC	2014-04-19	10	2	6.5852	0.2394	4.7073	0.214	1.8779	0.0254	0.93895
558	24	2014-04-09	Infected	Control	IC	2014-04-20	11	2	7.182	0.3616	5.5367	0.3332	1.6453	0.0284	0.82265
559	24	2014-04-09	Infected	Control	IC	2014-04-21	12	2	6.8158	0.3335	4.943	0.3081	1.8728	0.0254	0.9364
560	24	2014-04-09	Infected	Control	IC	2014-04-22	13	2	7.082	0.338	4.9813	0.2945	2.1007	0.0435	1.05035
561	24	2014-04-09	Infected	Control	IC	2014-04-23	14	2	8.0205	0.2799	6.3792	0.2602	1.6413	0.0197	0.82065
562	24	2014-04-09	Infected	Control	IC	2014-04-24	15	2	6.4687	0.2314	4.5711	0.2078	1.8976	0.0236	0.9488
563	24	2014-04-09	Infected	Control	IC	2014-04-25	16	2	7.7919	0.4486	6.0112	0.4318	1.7807	0.0168	0.89035
564	24	2014-04-09	Infected	Control	IC	2014-04-26	17	2	7.1406	0.2928	5.7622	0.2843	1.3784	0.0085	0.6892
565	24	2014-04-09	Infected	Control	IC	2014-04-27	18	2	6.5674	0.29	4.6927	0.2706	1.8747	0.0194	0.93735
566	24	2014-04-09	Infected	Control	IC	2014-04-28	19	2	7.6606	0.3512	5.8922	0.34	1.7684	0.0112	0.8842
567	24	2014-04-09	Infected	Control	IC	2014-04-29	20	2	8.9221	0.3922	7.1127	0.4001	1.8094	-0.0079	0.9047
568	24	2014-04-09	Infected	Control	IC	2014-04-30	21	2	6.9386	0.2577	5.7415	0.2418	1.1971	0.0159	0.59855
569	24	2014-04-09	Infected	Control	IC	2014-05-01	22	2	7.8377	0.3245	5.7737	0.2851	2.064	0.0394	1.032
570	24	2014-04-09	Infected	Control	IC	2014-05-02	23	2	6.2887	0.2869	4.7227	0.2661	1.566	0.0208	0.783
571	24	2014-04-09	Infected	Control	IC	2014-05-03	24	2	9.6747	0.2468	8.5373	0.2126	1.1374	0.0342	0.5687
572	24	2014-04-09	Infected	Control	IC	2014-05-04	25	2	7.6424	0.2463	6.2743	0.2481	1.3681	-0.0018	0.68405
573	25	2014-04-09	Infected	Control	IC	2014-04-09	0	3	7.6284	0.2381	6.3877	0.1771	1.2407	0.061	0.413567
574	25	2014-04-09	Infected	Control	IC	2014-04-10	1	3	8.1286	0.3175	7.5677	0.26	0.5609	0.0575	0.186967
576	25	2014-04-09	Infected	Control	IC	2014-04-12	3	3	6.7503	0.2352	4.672	0.2232	2.0783	0.012	0.692767
577	25	2014-04-09	Infected	Control	IC	2014-04-13	4	3	6.2031	0.2142	4.8183	0.2111	1.3848	0.0031	0.4616
578	25	2014-04-09	Infected	Control	IC	2014-04-14	5	3	6.8165	0.3343	5.192	0.3088	1.6245	0.0255	0.5415
579	25	2014-04-09	Infected	Control	IC	2014-04-15	6	3	6.4771	0.2159	4.7603	0.1974	1.7168	0.0185	0.572267
580	25	2014-04-09	Infected	Control	IC	2014-04-16	7	2	6.9393	0.2802	5.2758	0.2515	1.6635	0.0287	0.83175
581	25	2014-04-09	Infected	Control	IC	2014-04-17	8	2	7.5138	0.3139	5.9976	0.2492	1.5162	0.0647	0.7581
582	25	2014-04-09	Infected	Control	IC	2014-04-18	9	2	8.1535	0.3647	6.5441	0.2896	1.6094	0.0751	0.8047
583	25	2014-04-09	Infected	Control	IC	2014-04-19	10	2	6.9142	0.2271	5.3964	0.2302	1.5178	-0.0031	0.7589
584	25	2014-04-09	Infected	Control	IC	2014-04-20	11	2	8.5152	0.2333	7.1174	0.2102	1.3978	0.0231	0.6989
585	25	2014-04-09	Infected	Control	IC	2014-04-21	12	2	7.4815	0.2153	5.7963	0.2174	1.6852	-0.0021	0.8426
586	25	2014-04-09	Infected	Control	IC	2014-04-22	13	2	7.3648	0.3199	5.4074	0.2843	1.9574	0.0356	0.9787
587	25	2014-04-09	Infected	Control	IC	2014-04-23	14	2	6.9823	0.3345	5.7748	0.3286	1.2075	0.0059	0.60375
588	25	2014-04-09	Infected	Control	IC	2014-04-24	15	2	7.3477	0.3185	5.2493	0.2625	2.0984	0.056	1.0492
589	25	2014-04-09	Infected	Control	IC	2014-04-25	16	2	5.7234	0.3457	4.5466	0.3423	1.1768	0.0034	0.5884
590	25	2014-04-09	Infected	Control	IC	2014-04-26	17	2	7.5332	0.2914	6.248	0.2671	1.2852	0.0243	0.6426
591	25	2014-04-09	Infected	Control	IC	2014-04-27	18	2	6.6489	0.399	5.0065	0.3945	1.6424	0.0045	0.8212
592	25	2014-04-09	Infected	Control	IC	2014-04-28	19	2	7.9084	0.3941	6.1401	0.3711	1.7683	0.023	0.88415
593	25	2014-04-09	Infected	Control	IC	2014-04-29	20	2	8.1021	0.2583	6.5525	0.2699	1.5496	-0.0116	0.7748
594	25	2014-04-09	Infected	Control	IC	2014-04-30	21	2	7.5234	0.2935	6.3419	0.28	1.1815	0.0135	0.59075
595	25	2014-04-09	Infected	Control	IC	2014-05-01	22	2	8.5186	0.3007	6.6411	0.2739	1.8775	0.0268	0.93875
596	25	2014-04-09	Infected	Control	IC	2014-05-02	23	2	6.729	0.2906	5.0533	0.2652	1.6757	0.0254	0.83785
597	25	2014-04-09	Infected	Control	IC	2014-05-03	24	2	9.0464	0.3375	7.7156	0.3278	1.3308	0.0097	0.6654
599	27	2014-04-11	Uninfected	Anabasine	CA	2014-04-11	0	3	7.0541	0.2357	6.3287	0.2785	0.7254	-0.0428	0.2418
600	27	2014-04-11	Uninfected	Anabasine	CA	2014-04-12	1	3	6.4435	0.2738	5.119	0.2181	1.3245	0.0557	0.4415
601	27	2014-04-11	Uninfected	Anabasine	CA	2014-04-13	2	3	6.1744	0.269	5.0396	0.2107	1.1348	0.0583	0.378267
603	27	2014-04-11	Uninfected	Anabasine	CA	2014-04-15	4	3	7.9272	0.2682	6.476	0.2638	1.4512	0.0044	0.483733
604	27	2014-04-11	Uninfected	Anabasine	CA	2014-04-16	5	3	6.8696	0.2105	5.5316	0.1845	1.338	0.026	0.446
605	27	2014-04-11	Uninfected	Anabasine	CA	2014-04-17	6	3	6.6368	0.396	5.167	0.3577	1.4698	0.0383	0.489933
606	27	2014-04-11	Uninfected	Anabasine	CA	2014-04-18	7	3	7.1786	0.3103	5.7064	0.2918	1.4722	0.0185	0.490733
607	27	2014-04-11	Uninfected	Anabasine	CA	2014-04-19	8	3	6.8375	0.23	5.3526	0.2368	1.4849	-0.0068	0.494967
608	27	2014-04-11	Uninfected	Anabasine	CA	2014-04-20	9	3	5.8187	0.2505	4.7904	0.2372	1.0283	0.0133	0.342767
609	27	2014-04-11	Uninfected	Anabasine	CA	2014-04-21	10	3	7.6971	0.2348	6.2831	0.2201	1.414	0.0147	0.471333
610	27	2014-04-11	Uninfected	Anabasine	CA	2014-04-22	11	3	7.2252	0.2881	5.7661	0.283	1.4591	0.0051	0.486367
611	27	2014-04-11	Uninfected	Anabasine	CA	2014-04-23	12	2	7.3616	0.3468	6.3016	0.3077	1.06	0.0391	0.53
612	27	2014-04-11	Uninfected	Anabasine	CA	2014-04-24	13	2	6.6543	0.3016	5.0572	0.2654	1.5971	0.0362	0.79855
613	27	2014-04-11	Uninfected	Anabasine	CA	2014-04-25	14	2	7.1592	0.3168	5.615	0.3037	1.5442	0.0131	0.7721
614	27	2014-04-11	Uninfected	Anabasine	CA	2014-04-26	15	2	7.1724	0.3224	6.0582	0.3112	1.1142	0.0112	0.5571
615	27	2014-04-11	Uninfected	Anabasine	CA	2014-04-27	16	2	8.1644	0.2945	5.0086	0.2886	3.1558	0.0059	1.5779
616	27	2014-04-11	Uninfected	Anabasine	CA	2014-04-28	17	2	8.8314	0.4163	7.162	0.4138	1.6694	0.0025	0.8347
617	27	2014-04-11	Uninfected	Anabasine	CA	2014-04-29	18	2	9.0839	0.5558	7.5096	0.5449	1.5743	0.0109	0.78715
618	27	2014-04-11	Uninfected	Anabasine	CA	2014-04-30	19	2	8.9336	0.3752	7.9834	0.3595	0.9502	0.0157	0.4751
619	27	2014-04-11	Uninfected	Anabasine	CA	2014-05-01	20	2	6.4771	0.3052	5.0098	0.3	1.4673	0.0052	0.73365
620	27	2014-04-11	Uninfected	Anabasine	CA	2014-05-02	21	2	6.3423	0.2572	5.1036	0.2552	1.2387	0.002	0.61935
621	27	2014-04-11	Uninfected	Anabasine	CA	2014-05-03	22	2	8.098	0.3168	7.1098	0.3113	0.9882	0.0055	0.4941
622	27	2014-04-11	Uninfected	Anabasine	CA	2014-05-04	23	2	7.2387	0.2412	6.0351	0.2115	1.2036	0.0297	0.6018
623	27	2014-04-11	Uninfected	Anabasine	CA	2014-05-05	24	2	8.2628	0.3281	7.304	0.3164	0.9588	0.0117	0.4794
624	27	2014-04-11	Uninfected	Anabasine	CA	2014-05-06	25	2	7.7394	0.2413	6.6043	0.2412	1.1351	0.0001	0.56755
625	27	2014-04-11	Uninfected	Anabasine	CA	2014-05-07	26	2	7.5397	0.2602	6.5718	0.2395	0.9679	0.0207	0.48395
626	27	2014-04-11	Uninfected	Anabasine	CA	2014-05-08	27	2	7.2516	0.2841	5.9557	0.2652	1.2959	0.0189	0.64795
627	27	2014-04-11	Uninfected	Anabasine	CA	2014-05-09	28	2	9.158	0.2158	8.1738	0.2153	0.9842	0.0005	0.4921
628	27	2014-04-11	Uninfected	Anabasine	CA	2014-05-10	29	2	7.5353	0.2479	6.376	0.2344	1.1593	0.0135	0.57965
629	27	2014-04-11	Uninfected	Anabasine	CA	2014-05-11	30	2	6.9946	0.2786	5.9466	0.2672	1.048	0.0114	0.524
630	27	2014-04-11	Uninfected	Anabasine	CA	2014-05-12	31	2	6.4822	0.2227	5.7269	0.2091	0.7553	0.0136	0.37765
631	27	2014-04-11	Uninfected	Anabasine	CA	2014-05-13	32	2	7.4652	0.2336	6.3207	0.2323	1.1445	0.0013	0.57225
632	27	2014-04-11	Uninfected	Anabasine	CA	2014-05-14	33	2	7.7431	0.3094	6.8347	0.2981	0.9084	0.0113	0.4542
633	27	2014-04-11	Uninfected	Anabasine	CA	2014-05-15	34	2	7.844	0.4868	6.8429	0.4626	1.0011	0.0242	0.50055
634	27	2014-04-11	Uninfected	Anabasine	CA	2014-05-16	35	2	7.7899	0.2486	6.8559	0.2329	0.934	0.0157	0.467
635	28	2014-04-11	Uninfected	Anabasine	CA	2014-04-11	0	3	6.4909	0.3196	5.6842	0.2799	0.8067	0.0397	0.2689
636	28	2014-04-11	Uninfected	Anabasine	CA	2014-04-12	1	3	7.2478	0.2776	4.3301	0.216	2.9177	0.0616	0.972567
637	28	2014-04-11	Uninfected	Anabasine	CA	2014-04-13	2	3	6.6791	0.2292	5.7435	0.198	0.9356	0.0312	0.311867
639	28	2014-04-11	Uninfected	Anabasine	CA	2014-04-15	4	3	6.8758	0.2501	5.2744	0.2222	1.6014	0.0279	0.5338
640	28	2014-04-11	Uninfected	Anabasine	CA	2014-04-16	5	3	7.1499	0.2029	7.2791	0.1993	-0.1292	0.0036	-0.0430667
641	28	2014-04-11	Uninfected	Anabasine	CA	2014-04-17	6	2	6.7218	0.263	5.4673	0.2436	1.2545	0.0194	0.62725
642	28	2014-04-11	Uninfected	Anabasine	CA	2014-04-18	7	2	7.4043	0.2548	6.0669	0.2317	1.3374	0.0231	0.6687
643	28	2014-04-11	Uninfected	Anabasine	CA	2014-04-19	8	2	7.319	0.2267	6.0748	0.2107	1.2442	0.016	0.6221
644	28	2014-04-11	Uninfected	Anabasine	CA	2014-04-20	9	2	6.6825	0.2483	5.5848	0.2156	1.0977	0.0327	0.54885
645	28	2014-04-11	Uninfected	Anabasine	CA	2014-04-21	10	2	8.6204	0.285	7.4154	0.2434	1.205	0.0416	0.6025
646	28	2014-04-11	Uninfected	Anabasine	CA	2014-04-22	11	2	6.7969	0.3486	5.6786	0.2924	1.1183	0.0562	0.55915
647	28	2014-04-11	Uninfected	Anabasine	CA	2014-04-23	12	2	6.4804	0.3621	5.3995	0.3573	1.0809	0.0048	0.54045
648	28	2014-04-11	Uninfected	Anabasine	CA	2014-04-24	13	2	7.4895	0.2396	5.9696	0.2158	1.5199	0.0238	0.75995
649	28	2014-04-11	Uninfected	Anabasine	CA	2014-04-25	14	2	6.7629	0.3764	5.6796	0.343	1.0833	0.0334	0.54165
650	28	2014-04-11	Uninfected	Anabasine	CA	2014-04-26	15	2	8.1044	0.3444	7.0312	0.3371	1.0732	0.0073	0.5366
651	28	2014-04-11	Uninfected	Anabasine	CA	2014-04-27	16	2	7.0475	0.3501	5.6376	0.3144	1.4099	0.0357	0.70495
652	28	2014-04-11	Uninfected	Anabasine	CA	2014-04-28	17	2	8.9476	0.2727	7.5355	0.2711	1.4121	0.0016	0.70605
653	28	2014-04-11	Uninfected	Anabasine	CA	2014-04-29	18	2	8.4912	0.303	7.0079	0.2839	1.4833	0.0191	0.74165
654	28	2014-04-11	Uninfected	Anabasine	CA	2014-04-30	19	2	7.8614	0.2591	7.9701	0.3104	-0.1087	-0.0513	-0.05435
655	28	2014-04-11	Uninfected	Anabasine	CA	2014-05-01	20	2	7.1936	0.3176	5.6589	0.303	1.5347	0.0146	0.76735
656	28	2014-04-11	Uninfected	Anabasine	CA	2014-05-02	21	2	7.4925	0.2713	6.9946	0.2492	0.4979	0.0221	0.24895
657	28	2014-04-11	Uninfected	Anabasine	CA	2014-05-03	22	2	7.8069	0.238	6.8365	0.2257	0.9704	0.0123	0.4852
658	28	2014-04-11	Uninfected	Anabasine	CA	2014-05-04	23	2	6.0753	0.2673	4.8787	0.2572	1.1966	0.0101	0.5983
659	28	2014-04-11	Uninfected	Anabasine	CA	2014-05-05	24	2	8.2347	0.2096	7.2239	0.2017	1.0108	0.0079	0.5054
660	28	2014-04-11	Uninfected	Anabasine	CA	2014-05-06	25	2	7.4347	0.316	5.9644	0.3014	1.4703	0.0146	0.73515
661	28	2014-04-11	Uninfected	Anabasine	CA	2014-05-07	26	2	6.9559	0.2566	5.9251	0.2441	1.0308	0.0125	0.5154
662	28	2014-04-11	Uninfected	Anabasine	CA	2014-05-08	27	2	6.8814	0.3084	5.5135	0.2946	1.3679	0.0138	0.68395
663	28	2014-04-11	Uninfected	Anabasine	CA	2014-05-09	28	2	9.1061	0.2566	7.8811	0.2427	1.225	0.0139	0.6125
664	28	2014-04-11	Uninfected	Anabasine	CA	2014-05-10	29	2	6.6413	0.2694	5.525	0.2523	1.1163	0.0171	0.55815
665	28	2014-04-11	Uninfected	Anabasine	CA	2014-05-11	30	2	6.1921	0.2714	4.9391	0.2583	1.253	0.0131	0.6265
666	28	2014-04-11	Uninfected	Anabasine	CA	2014-05-12	31	2	8.7959	0.2881	7.918	0.2841	0.8779	0.004	0.43895
667	28	2014-04-11	Uninfected	Anabasine	CA	2014-05-13	32	2	8.28	0.1941	6.9282	0.1932	1.3518	0.0009	0.6759
668	28	2014-04-11	Uninfected	Anabasine	CA	2014-05-14	33	2	7.617	0.3469	6.6848	0.3258	0.9322	0.0211	0.4661
669	28	2014-04-11	Uninfected	Anabasine	CA	2014-05-15	34	2	7.6169	0.2978	6.5204	0.2751	1.0965	0.0227	0.54825
670	28	2014-04-11	Uninfected	Anabasine	CA	2014-05-16	35	2	9.0181	0.3212	8.0177	0.3049	1.0004	0.0163	0.5002
671	29	2014-04-13	Infected	Control	IC	2014-04-13	0	3	7.0973	0.2551	6.2758	0.2072	0.8215	0.0479	0.273833
672	29	2014-04-13	Infected	Control	IC	2014-04-14	1	3	8.0684	0.2561	6.6442	0.1409	1.4242	0.1152	0.474733
673	29	2014-04-13	Infected	Control	IC	2014-04-15	2	3	6.9219	0.2213	5.1661	0.1851	1.7558	0.0362	0.585267
674	29	2014-04-13	Infected	Control	IC	2014-04-16	3	3	7.9837	0.2282	6.3483	0.2135	1.6354	0.0147	0.545133
675	29	2014-04-13	Infected	Control	IC	2014-04-17	4	3	7.0075	0.2483	5.1044	0.1833	1.9031	0.065	0.634367
676	29	2014-04-13	Infected	Control	IC	2014-04-18	5	3	6.3718	0.269	4.6511	0.2594	1.7207	0.0096	0.573567
677	29	2014-04-13	Infected	Control	IC	2014-04-19	6	3	6.455	0.2459	4.7493	0.2357	1.7057	0.0102	0.568567
678	29	2014-04-13	Infected	Control	IC	2014-04-20	7	3	6.3661	0.3015	4.7501	0.2584	1.616	0.0431	0.538667
679	29	2014-04-13	Infected	Control	IC	2014-04-21	8	3	6.7111	0.2756	5.0736	0.2182	1.6375	0.0574	0.545833
680	29	2014-04-13	Infected	Control	IC	2014-04-22	9	3	6.7929	0.3486	5.6786	0.2924	1.1143	0.0562	0.371433
681	29	2014-04-13	Infected	Control	IC	2014-04-23	10	3	7.8684	0.3667	5.9107	0.3601	1.9577	0.0066	0.652567
682	29	2014-04-13	Infected	Control	IC	2014-04-24	11	3	8.283	0.3078	6.1963	0.2476	2.0867	0.0602	0.695567
683	29	2014-04-13	Infected	Control	IC	2014-04-25	12	2	8.4816	0.3291	6.9538	0.3083	1.5278	0.0208	0.7639
684	29	2014-04-13	Infected	Control	IC	2014-04-26	13	2	7.1905	0.3172	5.9352	0.2963	1.2553	0.0209	0.62765
685	29	2014-04-13	Infected	Control	IC	2014-04-27	14	2	6.2898	0.2952	4.3985	0.2648	1.8913	0.0304	0.94565
686	29	2014-04-13	Infected	Control	IC	2014-04-28	15	2	8.6637	0.3414	6.8801	0.3373	1.7836	0.0041	0.8918
687	29	2014-04-13	Infected	Control	IC	2014-04-30	17	2	8.0898	0.2546	6.921	0.2368	1.1688	0.0178	0.5844
688	30	2014-04-13	Infected	Control	IC	2014-04-13	0	3	6.8542	0.1996	6.4219	0.1766	0.4323	0.023	0.1441
689	30	2014-04-13	Infected	Control	IC	2014-04-14	1	3	6.8891	0.3053	5.7702	0.238	1.1189	0.0673	0.372967
690	30	2014-04-13	Infected	Control	IC	2014-04-15	2	3	6.9425	0.2199	6.0015	0.1925	0.941	0.0274	0.313667
691	30	2014-04-13	Infected	Control	IC	2014-04-16	3	3	7.6032	0.2496	6.1685	0.1913	1.4347	0.0583	0.478233
692	30	2014-04-13	Infected	Control	IC	2014-04-17	4	3	6.5948	0.2441	4.8756	0.2158	1.7192	0.0283	0.573067
693	30	2014-04-13	Infected	Control	IC	2014-04-18	5	3	6.953	0.237	5.3661	0.1829	1.5869	0.0541	0.528967
694	30	2014-04-13	Infected	Control	IC	2014-04-19	6	3	7.5265	0.2366	5.8441	0.2247	1.6824	0.0119	0.5608
695	30	2014-04-13	Infected	Control	IC	2014-04-20	7	3	7.181	0.2953	5.7294	0.2575	1.4516	0.0378	0.483867
696	30	2014-04-13	Infected	Control	IC	2014-04-21	8	3	7.7557	0.2277	6.246	0.2048	1.5097	0.0229	0.503233
697	30	2014-04-13	Infected	Control	IC	2014-04-22	9	3	6.6722	0.3534	5.0717	0.2743	1.6005	0.0791	0.5335
698	30	2014-04-13	Infected	Control	IC	2014-04-23	10	3	8.0616	0.3361	6.0706	0.2872	1.991	0.0489	0.663667
700	30	2014-04-13	Infected	Control	IC	2014-04-25	12	3	9.0236	0.388	7.5697	0.371	1.4539	0.017	0.484633
701	30	2014-04-13	Infected	Control	IC	2014-04-26	13	3	7.1345	0.3226	5.8365	0.3153	1.298	0.0073	0.432667
702	30	2014-04-13	Infected	Control	IC	2014-04-27	14	3	6.3969	0.282	4.5039	0.2575	1.893	0.0245	0.631
703	30	2014-04-13	Infected	Control	IC	2014-04-28	15	3	8.392	0.2722	6.5566	0.2511	1.8354	0.0211	0.6118
704	30	2014-04-13	Infected	Control	IC	2014-04-30	17	3	6.055	0.2736	4.8076	0.2618	1.2474	0.0118	0.4158
705	30	2014-04-13	Infected	Control	IC	2014-05-01	18	3	7.1552	0.3036	5.2615	0.3002	1.8937	0.0034	0.631233
706	30	2014-04-13	Infected	Control	IC	2014-05-02	19	3	7.2819	0.297	5.6244	0.2764	1.6575	0.0206	0.5525
707	30	2014-04-13	Infected	Control	IC	2014-05-03	20	3	7.4011	0.3279	6.3006	0.301	1.1005	0.0269	0.366833
708	30	2014-04-13	Infected	Control	IC	2014-05-04	21	3	6.3798	0.3277	4.7257	0.3223	1.6541	0.0054	0.551367
709	30	2014-04-13	Infected	Control	IC	2014-05-05	22	3	7.985	0.272	6.7172	0.2022	1.2678	0.0698	0.4226
710	30	2014-04-13	Infected	Control	IC	2014-05-06	23	3	6.629	0.2835	4.8713	0.2413	1.7577	0.0422	0.5859
711	30	2014-04-13	Infected	Control	IC	2014-05-07	24	3	7.6754	0.3212	6.301	0.2923	1.3744	0.0289	0.458133
713	30	2014-04-13	Infected	Control	IC	2014-05-09	26	3	7.2066	0.2631	5.8356	0.2328	1.371	0.0303	0.457
714	30	2014-04-13	Infected	Control	IC	2014-05-10	27	3	6.8001	0.2863	4.9673	0.2553	1.8328	0.031	0.610933
715	30	2014-04-13	Infected	Control	IC	2014-05-11	28	3	7.3059	0.2408	5.8566	0.2255	1.4493	0.0153	0.4831
716	31	2014-04-05	Infected	Control	IC	2014-04-05	0	3	6.5646	0.3105	5.5069	0.2234	1.0577	0.0871	0.352567
717	31	2014-04-05	Infected	Control	IC	2014-04-06	1	3	7.0125	0.2071	5.7948	0.1279	1.2177	0.0792	0.4059
719	31	2014-04-05	Infected	Control	IC	2014-04-08	3	3	7.0633	0.4486	5.5763	0.4319	1.487	0.0167	0.495667
720	31	2014-04-05	Infected	Control	IC	2014-04-09	4	3	6.8181	0.2448	4.7078	0.2285	2.1103	0.0163	0.703433
721	31	2014-04-05	Infected	Control	IC	2014-04-10	5	3	6.8416	0.283	5.1176	0.2703	1.724	0.0127	0.574667
722	31	2014-04-05	Infected	Control	IC	2014-04-11	6	3	7.1061	0.3094	5.4322	0.3091	1.6739	0.0003	0.557967
724	31	2014-04-05	Infected	Control	IC	2014-04-13	8	3	6.9279	0.258	5.4778	0.259	1.4501	-0.001	0.483367
725	31	2014-04-05	Infected	Control	IC	2014-04-14	9	3	7.8698	0.2485	6.2143	0.2333	1.6555	0.0152	0.551833
726	31	2014-04-05	Infected	Control	IC	2014-04-15	10	3	7.2614	0.2342	4.5107	0.2296	2.7507	0.0046	0.9169
727	31	2014-04-05	Infected	Control	IC	2014-04-16	11	3	8.4726	0.2233	5.1773	0.2062	3.2953	0.0171	1.09843
728	31	2014-04-05	Infected	Control	IC	2014-04-17	12	3	6.9036	0.3841	5.0473	0.3441	1.8563	0.04	0.618767
729	31	2014-04-05	Infected	Control	IC	2014-04-18	13	3	7.4722	0.346	5.228	0.3115	2.2442	0.0345	0.748067
730	31	2014-04-05	Infected	Control	IC	2014-04-19	14	3	6.8293	0.2259	5.453	0.22	1.3763	0.0059	0.458767
731	31	2014-04-05	Infected	Control	IC	2014-04-20	15	3	7.2738	0.2616	5.6248	0.2566	1.649	0.005	0.549667
732	31	2014-04-05	Infected	Control	IC	2014-04-21	16	3	7.1852	0.3606	5.3811	0.3489	1.8041	0.0117	0.601367
733	31	2014-04-05	Infected	Control	IC	2014-04-22	17	3	7.5369	0.2997	5.5417	0.2928	1.9952	0.0069	0.665067
736	31	2014-04-05	Infected	Control	IC	2014-04-25	20	3	7.0129	0.2918	4.8193	0.2795	2.1936	0.0123	0.7312
737	31	2014-04-05	Infected	Control	IC	2014-04-26	21	3	7.4923	0.3264	5.9172	0.2656	1.5751	0.0608	0.525033
738	31	2014-04-05	Infected	Control	IC	2014-04-27	22	3	6.4067	0.3585	4.5773	0.3317	1.8294	0.0268	0.6098
739	32	2014-04-05	Uninfected	Anabasine	CA	2014-04-05	0	3	7.9314	0.3925	6.0148	0.2453	1.9166	0.1472	0.638867
741	32	2014-04-05	Uninfected	Anabasine	CA	2014-04-07	2	3	7.8248	0.4335	5.3971	0.0801	2.4277	0.3534	0.809233
742	32	2014-04-05	Uninfected	Anabasine	CA	2014-04-08	3	3	6.8733	0.3575	4.6588	0.3424	2.2145	0.0151	0.738167
743	32	2014-04-05	Uninfected	Anabasine	CA	2014-04-09	4	3	7.3676	0.1713	5.0197	0.139	2.3479	0.0323	0.782633
744	32	2014-04-05	Uninfected	Anabasine	CA	2014-04-10	5	3	6.1676	0.24	4.3826	0.1985	1.785	0.0415	0.595
745	32	2014-04-05	Uninfected	Anabasine	CA	2014-04-11	6	3	6.9751	0.2981	5.0196	0.2881	1.9555	0.01	0.651833
746	32	2014-04-05	Uninfected	Anabasine	CA	2014-04-12	7	3	7.3285	0.266	4.6646	0.2594	2.6639	0.0066	0.887967
747	32	2014-04-05	Uninfected	Anabasine	CA	2014-04-13	8	3	7.318	0.2638	5.7601	0.2633	1.5579	0.0005	0.5193
748	32	2014-04-05	Uninfected	Anabasine	CA	2014-04-14	9	3	8.1683	0.2911	6.1277	0.2702	2.0406	0.0209	0.6802
749	32	2014-04-05	Uninfected	Anabasine	CA	2014-04-15	10	3	7.0701	0.2312	4.515	0.2359	2.5551	-0.0047	0.8517
750	32	2014-04-05	Uninfected	Anabasine	CA	2014-04-16	11	3	7.7833	0.2513	5.4653	0.2371	2.318	0.0142	0.772667
751	32	2014-04-05	Uninfected	Anabasine	CA	2014-04-17	12	3	8.2511	0.2411	5.7652	0.2099	2.4859	0.0312	0.828633
752	32	2014-04-05	Uninfected	Anabasine	CA	2014-04-18	13	3	7.2825	0.2472	4.682	0.2256	2.6005	0.0216	0.866833
753	32	2014-04-05	Uninfected	Anabasine	CA	2014-04-19	14	3	6.5402	0.231	4.3035	0.2306	2.2367	0.0004	0.745567
754	32	2014-04-05	Uninfected	Anabasine	CA	2014-04-20	15	3	6.0111	0.2187	4.4504	0.2039	1.5607	0.0148	0.520233
755	32	2014-04-05	Uninfected	Anabasine	CA	2014-04-21	16	3	7.9186	0.2569	5.7219	0.1946	2.1967	0.0623	0.732233
756	32	2014-04-05	Uninfected	Anabasine	CA	2014-04-22	17	3	6.9344	0.3379	5.3947	0.2633	1.5397	0.0746	0.513233
757	32	2014-04-05	Uninfected	Anabasine	CA	2014-04-23	18	3	9.022	0.3044	6.6774	0.2202	2.3446	0.0842	0.781533
758	32	2014-04-05	Uninfected	Anabasine	CA	2014-04-24	19	3	7.6706	0.2295	5.0742	0.126	2.5964	0.1035	0.865467
759	32	2014-04-05	Uninfected	Anabasine	CA	2014-04-25	20	3	8.8306	0.3497	6.7775	0.3368	2.0531	0.0129	0.684367
760	32	2014-04-05	Uninfected	Anabasine	CA	2014-04-26	21	3	7.0018	0.2473	5.0112	0.2107	1.9906	0.0366	0.663533
761	33	2014-04-07	Infected	Anabasine	IA	2014-04-07	0	3	6.7885	0.3614	5.0667	0.259	1.7218	0.1024	0.573933
762	33	2014-04-07	Infected	Anabasine	IA	2014-04-08	1	3	5.9934	0.3371	4.5778	0.279	1.4156	0.0581	0.471867
763	33	2014-04-07	Infected	Anabasine	IA	2014-04-09	2	3	7.2264	0.1843	4.9264	0.1111	2.3	0.0732	0.766667
764	33	2014-04-07	Infected	Anabasine	IA	2014-04-10	3	3	6.7716	0.3181	5.1183	0.2369	1.6533	0.0812	0.5511
766	33	2014-04-07	Infected	Anabasine	IA	2014-04-12	5	3	6.9866	0.2826	5.0003	0.2648	1.9863	0.0178	0.6621
767	33	2014-04-07	Infected	Anabasine	IA	2014-04-13	6	3	7.0217	0.192	4.9963	0.1375	2.0254	0.0545	0.675133
768	33	2014-04-07	Infected	Anabasine	IA	2014-04-14	7	3	6.7391	0.2307	5.003	0.2355	1.7361	-0.0048	0.5787
769	33	2014-04-07	Infected	Anabasine	IA	2014-04-15	8	3	6.5366	0.2362	4.4921	0.2251	2.0445	0.0111	0.6815
770	33	2014-04-07	Infected	Anabasine	IA	2014-04-16	9	3	8.4576	0.2188	6.4898	0.1955	1.9678	0.0233	0.655933
771	33	2014-04-07	Infected	Anabasine	IA	2014-04-17	10	3	6.5412	0.3111	4.5013	0.2227	2.0399	0.0884	0.679967
772	33	2014-04-07	Infected	Anabasine	IA	2014-04-18	11	3	7.7871	0.2203	6.2412	0.1988	1.5459	0.0215	0.5153
773	33	2014-04-07	Infected	Anabasine	IA	2014-04-19	12	2	6.8079	0.2015	5.4328	0.1696	1.3751	0.0319	0.68755
774	33	2014-04-07	Infected	Anabasine	IA	2014-04-20	13	2	5.8723	0.2421	4.5719	0.216	1.3004	0.0261	0.6502
775	33	2014-04-07	Infected	Anabasine	IA	2014-04-21	14	2	8.0902	0.2111	6.5973	0.1946	1.4929	0.0165	0.74645
776	33	2014-04-07	Infected	Anabasine	IA	2014-04-22	15	2	6.8996	0.3201	5.2005	0.2599	1.6991	0.0602	0.84955
777	33	2014-04-07	Infected	Anabasine	IA	2014-04-23	16	2	9.54	0.3439	8.1204	0.3349	1.4196	0.009	0.7098
778	33	2014-04-07	Infected	Anabasine	IA	2014-04-24	17	2	8.1534	0.3276	6.3331	0.2887	1.8203	0.0389	0.91015
779	33	2014-04-07	Infected	Anabasine	IA	2014-04-25	18	2	7.134	0.3088	5.6174	0.3	1.5166	0.0088	0.7583
780	33	2014-04-07	Infected	Anabasine	IA	2014-04-26	19	2	7.1249	0.2779	5.8079	0.2706	1.317	0.0073	0.6585
781	33	2014-04-07	Infected	Anabasine	IA	2014-04-27	20	2	7.3521	0.3709	5.8841	0.3472	1.468	0.0237	0.734
782	33	2014-04-07	Infected	Anabasine	IA	2014-04-28	21	2	6.934	0.389	5.2887	0.377	1.6453	0.012	0.82265
783	33	2014-04-07	Infected	Anabasine	IA	2014-04-29	22	2	7.51	0.3253	5.9006	0.3121	1.6094	0.0132	0.8047
784	33	2014-04-07	Infected	Anabasine	IA	2014-04-30	23	2	8.8774	0.3104	7.9052	0.3047	0.9722	0.0057	0.4861
785	33	2014-04-07	Infected	Anabasine	IA	2014-05-01	24	2	7.1119	0.3409	5.8431	0.324	1.2688	0.0169	0.6344
786	33	2014-04-07	Infected	Anabasine	IA	2014-05-02	25	2	7.4034	0.3555	5.894	0.3221	1.5094	0.0334	0.7547
787	33	2014-04-07	Infected	Anabasine	IA	2014-05-03	26	2	8.8642	0.3024	7.7945	0.2922	1.0697	0.0102	0.53485
788	33	2014-04-07	Infected	Anabasine	IA	2014-05-04	27	2	6.8495	0.3172	5.8915	0.2988	0.958	0.0184	0.479
789	33	2014-04-07	Infected	Anabasine	IA	2014-05-05	28	2	7.3829	0.3899	6.4221	0.3629	0.9608	0.027	0.4804
790	33	2014-04-07	Infected	Anabasine	IA	2014-05-06	29	2	7.3886	0.2218	6.2947	0.2001	1.0939	0.0217	0.54695
791	34	2014-04-07	Infected	Anabasine	IA	2014-04-07	0	3	7.8654	0.38	6.0257	0.275	1.8397	0.105	0.613233
792	34	2014-04-07	Infected	Anabasine	IA	2014-04-08	1	3	7.2933	0.4124	5.7616	0.3267	1.5317	0.0857	0.510567
793	34	2014-04-07	Infected	Anabasine	IA	2014-04-09	2	3	7.2595	0.2919	4.608	0.2536	2.6515	0.0383	0.883833
794	34	2014-04-07	Infected	Anabasine	IA	2014-04-10	3	3	8.137	0.1952	5.8169	0.1767	2.3201	0.0185	0.773367
795	34	2014-04-07	Infected	Anabasine	IA	2014-04-11	4	3	7.0866	0.2868	5.4738	0.222	1.6128	0.0648	0.5376
796	34	2014-04-07	Infected	Anabasine	IA	2014-04-12	5	3	6.8715	0.2992	4.989	0.2108	1.8825	0.0884	0.6275
797	34	2014-04-07	Infected	Anabasine	IA	2014-04-13	6	3	8.0001	0.2816	5.7702	0.2222	2.2299	0.0594	0.7433
798	34	2014-04-07	Infected	Anabasine	IA	2014-04-14	7	3	7.6551	0.2387	5.9919	0.232	1.6632	0.0067	0.5544
799	34	2014-04-07	Infected	Anabasine	IA	2014-04-15	8	3	6.6906	0.2889	4.6806	0.2398	2.01	0.0491	0.67
800	34	2014-04-07	Infected	Anabasine	IA	2014-04-16	9	3	6.5042	0.2072	4.8023	0.1609	1.7019	0.0463	0.5673
801	34	2014-04-07	Infected	Anabasine	IA	2014-04-17	10	3	7.7903	0.3003	5.7439	0.2595	2.0464	0.0408	0.682133
802	34	2014-04-07	Infected	Anabasine	IA	2014-04-18	11	3	6.9977	0.3172	4.9459	0.3125	2.0518	0.0047	0.683933
803	34	2014-04-07	Infected	Anabasine	IA	2014-04-19	12	3	6.3546	0.1959	4.6437	0.1873	1.7109	0.0086	0.5703
804	34	2014-04-07	Infected	Anabasine	IA	2014-04-20	13	3	6.7927	0.3534	5.1156	0.3176	1.6771	0.0358	0.559033
805	34	2014-04-07	Infected	Anabasine	IA	2014-04-21	14	3	8.108	0.2328	6.1387	0.2237	1.9693	0.0091	0.656433
806	34	2014-04-07	Infected	Anabasine	IA	2014-04-22	15	3	6.5607	0.3521	5.3618	0.3281	1.1989	0.024	0.399633
807	34	2014-04-07	Infected	Anabasine	IA	2014-04-23	16	2	7.0341	0.4304	5.6608	0.4073	1.3733	0.0231	0.68665
808	34	2014-04-07	Infected	Anabasine	IA	2014-04-24	17	2	6.0461	0.2071	4.5543	0.2026	1.4918	0.0045	0.7459
809	34	2014-04-07	Infected	Anabasine	IA	2014-04-25	18	2	7.7257	0.408	6.4022	0.3916	1.3235	0.0164	0.66175
810	34	2014-04-07	Infected	Anabasine	IA	2014-04-26	19	2	8.3362	0.2847	7.1128	0.2678	1.2234	0.0169	0.6117
811	34	2014-04-07	Infected	Anabasine	IA	2014-04-27	20	2	7.1166	0.3218	5.8614	0.3092	1.2552	0.0126	0.6276
812	35	2014-04-08	Infected	Anabasine	IA	2014-04-08	0	3	6.4651	0.3559	5.2457	0.2932	1.2194	0.0627	0.406467
813	35	2014-04-08	Infected	Anabasine	IA	2014-04-09	1	3	8.4815	0.2357	5.9825	0.0617	2.499	0.174	0.833
814	35	2014-04-08	Infected	Anabasine	IA	2014-04-10	2	3	6.7338	0.3177	4.7675	0.1596	1.9663	0.1581	0.655433
815	35	2014-04-08	Infected	Anabasine	IA	2014-04-11	3	3	6.4485	0.2749	4.6822	0.2403	1.7663	0.0346	0.588767
816	35	2014-04-08	Infected	Anabasine	IA	2014-04-12	4	3	7.7844	0.3008	5.6999	0.2611	2.0845	0.0397	0.694833
817	35	2014-04-08	Infected	Anabasine	IA	2014-04-13	5	3	6.4798	0.2171	4.8899	0.1667	1.5899	0.0504	0.529967
818	35	2014-04-08	Infected	Anabasine	IA	2014-04-14	6	2	6.4165	0.2282	4.737	0.2008	1.6795	0.0274	0.83975
819	35	2014-04-08	Infected	Anabasine	IA	2014-04-15	7	2	6.8872	0.2929	7.1183	0.2733	-0.2311	0.0196	-0.11555
820	36	2014-04-08	Infected	Anabasine	IA	2014-04-08	0	3	8.2158	0.3494	7.7091	0.3244	0.5067	0.025	0.1689
821	36	2014-04-08	Infected	Anabasine	IA	2014-04-09	1	3	7.3194	0.2359	6.1816	0.1876	1.1378	0.0483	0.379267
822	36	2014-04-08	Infected	Anabasine	IA	2014-04-10	2	3	6.4257	0.2148	5.1839	0.1315	1.2418	0.0833	0.413933
823	36	2014-04-08	Infected	Anabasine	IA	2014-04-11	3	3	6.4377	0.2585	5.3571	0.2105	1.0806	0.048	0.3602
824	36	2014-04-08	Infected	Anabasine	IA	2014-04-12	4	3	6.8282	0.2618	4.5516	0.2331	2.2766	0.0287	0.758867
825	36	2014-04-08	Infected	Anabasine	IA	2014-04-13	5	3	6.7154	0.2667	4.9987	0.2321	1.7167	0.0346	0.572233
826	36	2014-04-08	Infected	Anabasine	IA	2014-04-14	6	3	7.0818	0.2162	5.5627	0.2129	1.5191	0.0033	0.506367
827	36	2014-04-08	Infected	Anabasine	IA	2014-04-15	7	3	7.5195	0.2178	5.8741	0.1588	1.6454	0.059	0.548467
828	36	2014-04-08	Infected	Anabasine	IA	2014-04-16	8	3	7.2216	0.2289	5.593	0.223	1.6286	0.0059	0.542867
829	36	2014-04-08	Infected	Anabasine	IA	2014-04-17	9	3	7.8132	0.263	6.1246	0.2555	1.6886	0.0075	0.562867
830	36	2014-04-08	Infected	Anabasine	IA	2014-04-18	10	3	8.1252	0.3475	6.3669	0.2851	1.7583	0.0624	0.5861
831	36	2014-04-08	Infected	Anabasine	IA	2014-04-19	11	3	6.4415	0.3047	4.8144	0.2666	1.6271	0.0381	0.542367
832	36	2014-04-08	Infected	Anabasine	IA	2014-04-20	12	3	8.73	0.2498	7.1965	0.2482	1.5335	0.0016	0.511167
833	36	2014-04-08	Infected	Anabasine	IA	2014-04-21	13	3	6.7849	0.262	5.15	0.2488	1.6349	0.0132	0.544967
834	36	2014-04-08	Infected	Anabasine	IA	2014-04-22	14	3	8.1393	0.4094	6.549	0.3499	1.5903	0.0595	0.5301
835	36	2014-04-08	Infected	Anabasine	IA	2014-04-23	15	3	7.0245	0.3492	5.6792	0.317	1.3453	0.0322	0.448433
836	36	2014-04-08	Infected	Anabasine	IA	2014-04-24	16	3	7.1975	0.2556	5.2575	0.2336	1.94	0.022	0.646667
837	36	2014-04-08	Infected	Anabasine	IA	2014-04-25	17	3	7.4797	0.3327	5.8736	0.3171	1.6061	0.0156	0.535367
838	36	2014-04-08	Infected	Anabasine	IA	2014-04-26	18	3	7.0083	0.2911	5.5515	0.2795	1.4568	0.0116	0.4856
839	36	2014-04-08	Infected	Anabasine	IA	2014-04-27	19	3	6.2738	0.2522	4.5793	0.2248	1.6945	0.0274	0.564833
840	36	2014-04-08	Infected	Anabasine	IA	2014-04-28	20	3	7.6967	0.3556	5.8288	0.3491	1.8679	0.0065	0.622633
841	36	2014-04-08	Infected	Anabasine	IA	2014-04-29	21	3	8.1971	0.2406	6.3396	0.217	1.8575	0.0236	0.619167
842	36	2014-04-08	Infected	Anabasine	IA	2014-04-30	22	3	8.5667	0.2778	7.3926	0.2675	1.1741	0.0103	0.391367
843	36	2014-04-08	Infected	Anabasine	IA	2014-05-01	23	3	7.2814	0.2363	5.7445	0.2165	1.5369	0.0198	0.5123
844	36	2014-04-08	Infected	Anabasine	IA	2014-05-02	24	3	6.775	0.3519	4.927	0.3293	1.848	0.0226	0.616
845	36	2014-04-08	Infected	Anabasine	IA	2014-05-03	25	3	7.614	0.3277	6.5722	0.3155	1.0418	0.0122	0.347267
846	36	2014-04-08	Infected	Anabasine	IA	2014-05-04	26	3	5.8916	0.383	4.8088	0.3606	1.0828	0.0224	0.360933
847	36	2014-04-08	Infected	Anabasine	IA	2014-05-05	27	3	7.9873	0.3622	6.8872	0.3477	1.1001	0.0145	0.3667
848	36	2014-04-08	Infected	Anabasine	IA	2014-05-06	28	3	8.8892	0.2503	6.9811	0.2308	1.9081	0.0195	0.636033
849	36	2014-04-08	Infected	Anabasine	IA	2014-05-07	29	3	6.9982	0.2281	6.0002	0.1983	0.998	0.0298	0.332667
850	37	2014-04-09	Infected	Anabasine	IA	2014-04-09	0	3	6.459	0.2515	4.8983	0.18	1.5607	0.0715	0.520233
851	37	2014-04-09	Infected	Anabasine	IA	2014-04-10	1	3	8.5105	0.3281	6.5222	0.2544	1.9883	0.0737	0.662767
852	37	2014-04-09	Infected	Anabasine	IA	2014-04-11	2	3	7.6163	0.2176	6.2066	0.1473	1.4097	0.0703	0.4699
853	37	2014-04-09	Infected	Anabasine	IA	2014-04-12	3	3	6.6393	0.2616	4.4014	0.2023	2.2379	0.0593	0.745967
854	37	2014-04-09	Infected	Anabasine	IA	2014-04-13	4	3	5.9999	0.2007	4.6006	0.1507	1.3993	0.05	0.466433
855	37	2014-04-09	Infected	Anabasine	IA	2014-04-14	5	3	6.433	0.2234	4.6178	0.2146	1.8152	0.0088	0.605067
856	37	2014-04-09	Infected	Anabasine	IA	2014-04-15	6	3	6.2334	0.1854	4.007	0.1731	2.2264	0.0123	0.742133
857	37	2014-04-09	Infected	Anabasine	IA	2014-04-16	7	3	8.7672	0.2483	6.6552	0.1912	2.112	0.0571	0.704
858	37	2014-04-09	Infected	Anabasine	IA	2014-04-17	8	3	8.3189	0.413	6.0602	0.3483	2.2587	0.0647	0.7529
859	37	2014-04-09	Infected	Anabasine	IA	2014-04-18	9	3	7.6104	0.2396	6.0924	0.2195	1.518	0.0201	0.506
860	37	2014-04-09	Infected	Anabasine	IA	2014-04-19	10	3	8.062	0.2898	5.9731	0.2553	2.0889	0.0345	0.6963
861	37	2014-04-09	Infected	Anabasine	IA	2014-04-20	11	3	6.8922	0.3535	5.5693	0.3444	1.3229	0.0091	0.440967
862	37	2014-04-09	Infected	Anabasine	IA	2014-04-21	12	3	7.3615	0.2361	5.3074	0.2265	2.0541	0.0096	0.6847
863	37	2014-04-09	Infected	Anabasine	IA	2014-04-22	13	3	7.6788	0.3037	5.1716	0.2004	2.5072	0.1033	0.835733
864	37	2014-04-09	Infected	Anabasine	IA	2014-04-23	14	3	7.6761	0.3152	5.7749	0.2499	1.9012	0.0653	0.633733
865	37	2014-04-09	Infected	Anabasine	IA	2014-04-24	15	3	7.8407	0.2546	5.1033	0.1508	2.7374	0.1038	0.912467
866	37	2014-04-09	Infected	Anabasine	IA	2014-04-25	16	3	7.2452	0.2619	5.0656	0.255	2.1796	0.0069	0.726533
867	37	2014-04-09	Infected	Anabasine	IA	2014-04-26	17	3	8.3438	0.307	5.7749	0.287	2.5689	0.02	0.8563
868	37	2014-04-09	Infected	Anabasine	IA	2014-04-27	18	3	7.4811	0.3261	5.5815	0.2687	1.8996	0.0574	0.6332
869	37	2014-04-09	Infected	Anabasine	IA	2014-04-28	19	3	7.3609	0.2672	5.4635	0.2299	1.8974	0.0373	0.632467
870	37	2014-04-09	Infected	Anabasine	IA	2014-04-29	20	3	7.065	0.3869	4.9404	0.3744	2.1246	0.0125	0.7082
871	37	2014-04-09	Infected	Anabasine	IA	2014-04-30	21	3	7.0847	0.2899	5.5384	0.2811	1.5463	0.0088	0.515433
872	37	2014-04-09	Infected	Anabasine	IA	2014-05-01	22	3	7.137	0.2274	5.0059	0.1707	2.1311	0.0567	0.710367
874	37	2014-04-09	Infected	Anabasine	IA	2014-05-03	24	3	8.9206	0.3376	7.5037	0.3214	1.4169	0.0162	0.4723
876	37	2014-04-09	Infected	Anabasine	IA	2014-05-05	26	3	6.9809	0.3135	5.6493	0.306	1.3316	0.0075	0.443867
877	37	2014-04-09	Infected	Anabasine	IA	2014-05-06	27	3	7.008	0.3076	5.4541	0.3045	1.5539	0.0031	0.517967
878	37	2014-04-09	Infected	Anabasine	IA	2014-05-07	28	3	9.3778	0.3059	7.6273	0.2946	1.7505	0.0113	0.5835
879	37	2014-04-09	Infected	Anabasine	IA	2014-05-08	29	3	6.6309	0.3182	5.0104	0.3081	1.6205	0.0101	0.540167
880	37	2014-04-09	Infected	Anabasine	IA	2014-05-09	30	3	7.9893	0.2913	6.3381	0.2881	1.6512	0.0032	0.5504
881	37	2014-04-09	Infected	Anabasine	IA	2014-05-10	31	3	8.1198	0.2201	6.5825	0.2091	1.5373	0.011	0.512433
882	37	2014-04-09	Infected	Anabasine	IA	2014-05-11	32	3	7.9221	0.3921	6.2232	0.3831	1.6989	0.009	0.5663
883	37	2014-04-09	Infected	Anabasine	IA	2014-05-12	33	3	8.1932	0.2334	6.4549	0.2244	1.7383	0.009	0.579433
884	37	2014-04-09	Infected	Anabasine	IA	2014-05-13	34	3	8.5534	0.2984	6.6683	0.2903	1.8851	0.0081	0.628367
885	38	2014-04-11	Uninfected	Control	CC	2014-04-11	0	3	8.9644	0.2974	8.1267	0.1965	0.8377	0.1009	0.279233
886	38	2014-04-11	Uninfected	Control	CC	2014-04-12	1	3	7.1342	0.3094	5.8807	0.2109	1.2535	0.0985	0.417833
887	38	2014-04-11	Uninfected	Control	CC	2014-04-13	2	3	7.5448	0.3072	6.2212	0.2483	1.3236	0.0589	0.4412
888	38	2014-04-11	Uninfected	Control	CC	2014-04-14	3	3	6.2674	0.2137	5.0134	0.2089	1.254	0.0048	0.418
889	38	2014-04-11	Uninfected	Control	CC	2014-04-15	4	3	7.694	0.2465	5.3588	0.2122	2.3352	0.0343	0.7784
890	38	2014-04-11	Uninfected	Control	CC	2014-04-16	5	3	7.7894	0.2546	6.346	0.197	1.4434	0.0576	0.481133
891	38	2014-04-11	Uninfected	Control	CC	2014-04-17	6	3	7.4529	0.2995	5.8556	0.2683	1.5973	0.0312	0.532433
892	38	2014-04-11	Uninfected	Control	CC	2014-04-18	7	3	6.9593	0.3845	4.9174	0.3429	2.0419	0.0416	0.680633
893	38	2014-04-11	Uninfected	Control	CC	2014-04-19	8	3	7.3744	0.3682	5.5526	0.3144	1.8218	0.0538	0.607267
894	38	2014-04-11	Uninfected	Control	CC	2014-04-20	9	3	6.8919	0.2406	5.532	0.2298	1.3599	0.0108	0.4533
895	38	2014-04-11	Uninfected	Control	CC	2014-04-21	10	3	7.1865	0.2808	5.2489	0.2726	1.9376	0.0082	0.645867
897	38	2014-04-11	Uninfected	Control	CC	2014-04-23	12	3	7.9315	0.2365	6.3697	0.1804	1.5618	0.0561	0.5206
898	38	2014-04-11	Uninfected	Control	CC	2014-04-24	13	3	7.9107	0.3263	5.6306	0.2802	2.2801	0.0461	0.760033
899	38	2014-04-11	Uninfected	Control	CC	2014-04-25	14	3	7.4665	0.4384	5.0991	0.4179	2.3674	0.0205	0.789133
900	38	2014-04-11	Uninfected	Control	CC	2014-04-26	15	3	7.0304	0.2395	5.3781	0.2328	1.6523	0.0067	0.550767
901	38	2014-04-11	Uninfected	Control	CC	2014-04-27	16	3	6.9179	0.3484	5.2402	0.2885	1.6777	0.0599	0.559233
902	38	2014-04-11	Uninfected	Control	CC	2014-04-28	17	3	6.1904	0.2749	4.4542	0.2297	1.7362	0.0452	0.578733
904	38	2014-04-11	Uninfected	Control	CC	2014-04-30	19	3	6.4448	0.2326	5.4157	0.2265	1.0291	0.0061	0.343033
907	38	2014-04-11	Uninfected	Control	CC	2014-05-03	22	3	6.962	0.322	5.3927	0.301	1.5693	0.021	0.5231
908	38	2014-04-11	Uninfected	Control	CC	2014-05-04	23	3	6.039	0.3526	4.5092	0.2813	1.5298	0.0713	0.509933
909	38	2014-04-11	Uninfected	Control	CC	2014-05-05	24	3	6.7346	0.26	5.3353	0.2335	1.3993	0.0265	0.466433
910	38	2014-04-11	Uninfected	Control	CC	2014-05-06	25	3	6.947	0.353	5.0527	0.3368	1.8943	0.0162	0.631433
911	38	2014-04-11	Uninfected	Control	CC	2014-05-07	26	3	7.5325	0.253	6.4028	0.2503	1.1297	0.0027	0.376567
912	38	2014-04-11	Uninfected	Control	CC	2014-05-08	27	3	7.7262	0.2769	5.8039	0.2723	1.9223	0.0046	0.640767
913	38	2014-04-11	Uninfected	Control	CC	2014-05-09	28	3	8.9736	0.2841	7.6996	0.2705	1.274	0.0136	0.424667
914	38	2014-04-11	Uninfected	Control	CC	2014-05-10	29	3	7.8045	0.2394	6.5261	0.2262	1.2784	0.0132	0.426133
915	38	2014-04-11	Uninfected	Control	CC	2014-05-11	30	3	7.9407	0.3215	6.5581	0.3099	1.3826	0.0116	0.460867
916	38	2014-04-11	Uninfected	Control	CC	2014-05-12	31	3	9.9404	0.2407	8.7596	0.2315	1.1808	0.0092	0.3936
917	38	2014-04-11	Uninfected	Control	CC	2014-05-13	32	3	6.4113	0.2908	4.8867	0.284	1.5246	0.0068	0.5082
918	38	2014-04-11	Uninfected	Control	CC	2014-05-14	33	3	9.3925	0.297	7.9603	0.2826	1.4322	0.0144	0.4774
919	38	2014-04-11	Uninfected	Control	CC	2014-05-15	34	3	8.4065	0.275	6.509	0.2226	1.8975	0.0524	0.6325
920	38	2014-04-11	Uninfected	Control	CC	2014-05-16	35	3	9.9099	0.3449	7.7436	0.3227	2.1663	0.0222	0.7221
921	39	2014-04-13	Infected	Anabasine	IA	2014-04-13	0	3	7.98	0.1941	7.2877	0.1889	0.6923	0.0052	0.230767
922	39	2014-04-13	Infected	Anabasine	IA	2014-04-14	1	3	7.1318	0.2565	6.0291	0.2502	1.1027	0.0063	0.367567
923	39	2014-04-13	Infected	Anabasine	IA	2014-04-15	2	3	7.0175	0.2535	5.9731	0.2317	1.0444	0.0218	0.348133
924	39	2014-04-13	Infected	Anabasine	IA	2014-04-16	3	3	8.3544	0.2742	6.8101	0.2561	1.5443	0.0181	0.514767
925	39	2014-04-13	Infected	Anabasine	IA	2014-04-17	4	3	7.2044	0.3108	5.63	0.2754	1.5744	0.0354	0.5248
926	39	2014-04-13	Infected	Anabasine	IA	2014-04-18	5	3	7.7138	0.3678	5.9763	0.3192	1.7375	0.0486	0.579167
927	39	2014-04-13	Infected	Anabasine	IA	2014-04-19	6	3	6.9295	0.2725	4.9087	0.2282	2.0208	0.0443	0.6736
928	39	2014-04-13	Infected	Anabasine	IA	2014-04-20	7	3	6.1404	0.2677	4.8808	0.2604	1.2596	0.0073	0.419867
929	39	2014-04-13	Infected	Anabasine	IA	2014-04-21	8	3	8.2424	0.2343	6.66	0.2163	1.5824	0.018	0.527467
930	39	2014-04-13	Infected	Anabasine	IA	2014-04-22	9	2	6.7285	0.314	5.5355	0.2888	1.193	0.0252	0.5965
931	39	2014-04-13	Infected	Anabasine	IA	2014-04-23	10	2	6.6051	0.3222	5.4689	0.2943	1.1362	0.0279	0.5681
932	39	2014-04-13	Infected	Anabasine	IA	2014-04-24	11	2	7.8419	0.312	5.949	0.3	1.8929	0.012	0.94645
933	39	2014-04-13	Infected	Anabasine	IA	2014-04-25	12	2	6.9922	0.3185	5.8161	0.2983	1.1761	0.0202	0.58805
934	39	2014-04-13	Infected	Anabasine	IA	2014-04-26	13	2	7.4419	0.373	6.1686	0.3716	1.2733	0.0014	0.63665
935	39	2014-04-13	Infected	Anabasine	IA	2014-04-27	14	2	7.2638	0.2732	5.5288	0.2555	1.735	0.0177	0.8675
936	39	2014-04-13	Infected	Anabasine	IA	2014-04-28	15	2	8.2303	0.3245	6.6103	0.3199	1.62	0.0046	0.81
937	39	2014-04-13	Infected	Anabasine	IA	2014-04-29	16	2	9.3455	0.3266	7.593	0.3258	1.7525	0.0008	0.87625
938	39	2014-04-13	Infected	Anabasine	IA	2014-04-30	17	2	8.1434	0.2413	7.0264	0.2416	1.117	-0.0003	0.5585
939	39	2014-04-13	Infected	Anabasine	IA	2014-05-01	18	1	7.9085	0.3313	6.7177	0.3346	1.1908	-0.0033	1.1908
940	40	2014-04-13	Infected	Anabasine	IA	2014-04-13	0	3	6.2329	0.2607	5.5456	0.2359	0.6873	0.0248	0.2291
941	40	2014-04-13	Infected	Anabasine	IA	2014-04-14	1	3	6.9119	0.2532	5.6248	0.217	1.2871	0.0362	0.429033
942	40	2014-04-13	Infected	Anabasine	IA	2014-04-15	2	3	6.5635	0.2794	5.2429	0.2239	1.3206	0.0555	0.4402
943	40	2014-04-13	Infected	Anabasine	IA	2014-04-16	3	3	7.4298	0.2137	5.9942	0.1754	1.4356	0.0383	0.478533
944	40	2014-04-13	Infected	Anabasine	IA	2014-04-17	4	3	6.6133	0.3329	4.9048	0.2988	1.7085	0.0341	0.5695
945	40	2014-04-13	Infected	Anabasine	IA	2014-04-18	5	2	8.5069	0.3119	7.1325	0.2663	1.3744	0.0456	0.6872
947	40	2014-04-13	Infected	Anabasine	IA	2014-04-20	7	2	6.3099	0.2947	5.1631	0.2881	1.1468	0.0066	0.5734
948	40	2014-04-13	Infected	Anabasine	IA	2014-04-21	8	2	7.131	0.2226	5.8107	0.2048	1.3203	0.0178	0.66015
949	40	2014-04-13	Infected	Anabasine	IA	2014-04-22	9	2	6.8001	0.3836	5.4149	0.346	1.3852	0.0376	0.6926
950	40	2014-04-13	Infected	Anabasine	IA	2014-04-23	10	2	8.6568	0.3903	6.1261	0.3563	2.5307	0.034	1.26535
951	41	2014-04-19	Uninfected	Control	CC	2014-04-19	0	3	6.9109	0.3217	5.609	0.223	1.3019	0.0987	0.433967
952	41	2014-04-19	Uninfected	Control	CC	2014-04-20	1	3	6.7699	0.2114	5.5115	0.1218	1.2584	0.0896	0.419467
953	41	2014-04-19	Uninfected	Control	CC	2014-04-21	2	3	9.0267	0.319	7.5255	0.2356	1.5012	0.0834	0.5004
954	41	2014-04-19	Uninfected	Control	CC	2014-04-22	3	3	7.8169	0.497	5.6155	0.2678	2.2014	0.2292	0.7338
955	41	2014-04-19	Uninfected	Control	CC	2014-04-23	4	3	9.2204	0.3865	7.7081	0.3104	1.5123	0.0761	0.5041
956	41	2014-04-19	Uninfected	Control	CC	2014-04-24	5	3	8.8618	0.2962	6.205	0.2188	2.6568	0.0774	0.8856
957	41	2014-04-19	Uninfected	Control	CC	2014-04-25	6	3	7.6707	0.3882	5.7062	0.3174	1.9645	0.0708	0.654833
958	41	2014-04-19	Uninfected	Control	CC	2014-04-26	7	3	9.2194	0.3193	7.7983	0.3026	1.4211	0.0167	0.4737
959	41	2014-04-19	Uninfected	Control	CC	2014-04-27	8	3	7.7025	0.2333	5.558	0.2021	2.1445	0.0312	0.714833
961	41	2014-04-19	Uninfected	Control	CC	2014-04-29	10	3	9.404	0.3659	7.2034	0.3036	2.2006	0.0623	0.733533
962	41	2014-04-19	Uninfected	Control	CC	2014-04-30	11	3	9.7716	0.269	8.3743	0.2481	1.3973	0.0209	0.465767
964	41	2014-04-19	Uninfected	Control	CC	2014-05-02	13	3	8.3753	0.2755	5.9749	0.2535	2.4004	0.022	0.800133
965	41	2014-04-19	Uninfected	Control	CC	2014-05-03	14	3	7.0601	0.2859	5.719	0.2877	1.3411	-0.0018	0.447033
966	41	2014-04-19	Uninfected	Control	CC	2014-05-04	15	3	6.4884	0.3054	4.8815	0.2955	1.6069	0.0099	0.535633
967	41	2014-04-19	Uninfected	Control	CC	2014-05-05	16	3	7.813	0.2765	6.7901	0.3518	1.0229	-0.0753	0.340967
968	41	2014-04-19	Uninfected	Control	CC	2014-05-06	17	3	7.5121	0.3333	5.9381	0.3221	1.574	0.0112	0.524667
969	41	2014-04-19	Uninfected	Control	CC	2014-05-07	18	3	8.443	0.2993	7.3646	0.2888	1.0784	0.0105	0.359467
970	41	2014-04-19	Uninfected	Control	CC	2014-05-08	19	3	6.3829	0.2639	5.0064	0.2613	1.3765	0.0026	0.458833
971	41	2014-04-19	Uninfected	Control	CC	2014-05-09	20	3	7.4525	0.2359	6.2803	0.2045	1.1722	0.0314	0.390733
972	41	2014-04-19	Uninfected	Control	CC	2014-05-10	21	3	7.0372	0.263	5.6326	0.2372	1.4046	0.0258	0.4682
973	41	2014-04-19	Uninfected	Control	CC	2014-05-11	22	3	6.4956	0.2397	5.0462	0.2035	1.4494	0.0362	0.483133
974	41	2014-04-19	Uninfected	Control	CC	2014-05-12	23	3	9.5733	0.2635	8.5986	0.248	0.9747	0.0155	0.3249
975	41	2014-04-19	Uninfected	Control	CC	2014-05-13	24	3	7.1482	0.2393	5.7933	0.2121	1.3549	0.0272	0.451633
976	41	2014-04-19	Uninfected	Control	CC	2014-05-14	25	3	8.6736	0.2777	7.5487	0.2453	1.1249	0.0324	0.374967
977	41	2014-04-19	Uninfected	Control	CC	2014-05-15	26	3	7.4115	0.3209	5.8651	0.2513	1.5464	0.0696	0.515467
978	42	2014-04-22	Uninfected	Control	CC	2014-04-22	0	3	8.6616	0.316	7.3651	0.1894	1.2965	0.1266	0.432167
979	42	2014-04-22	Uninfected	Control	CC	2014-04-23	1	3	7.7713	0.2565	6.2214	0.1989	1.5499	0.0576	0.516633
981	42	2014-04-22	Uninfected	Control	CC	2014-04-25	3	3	6.5982	0.4032	4.994	0.3691	1.6042	0.0341	0.534733
982	42	2014-04-22	Uninfected	Control	CC	2014-04-26	4	3	7.3304	0.2883	5.6651	0.2416	1.6653	0.0467	0.5551
983	42	2014-04-22	Uninfected	Control	CC	2014-04-27	5	3	7.309	0.2898	4.9123	0.2474	2.3967	0.0424	0.7989
985	42	2014-04-22	Uninfected	Control	CC	2014-04-29	7	3	8.8971	0.3268	6.4729	0.3117	2.4242	0.0151	0.808067
986	42	2014-04-22	Uninfected	Control	CC	2014-04-30	8	3	8.3573	0.3308	6.8484	0.308	1.5089	0.0228	0.502967
988	42	2014-04-22	Uninfected	Control	CC	2014-05-02	10	3	7.8687	0.2779	5.2657	0.2499	2.603	0.028	0.867667
989	42	2014-04-22	Uninfected	Control	CC	2014-05-03	11	3	7.8939	0.2581	6.1262	0.2805	1.7677	-0.0224	0.589233
990	42	2014-04-22	Uninfected	Control	CC	2014-05-04	12	3	6.3842	0.33	4.2788	0.3202	2.1054	0.0098	0.7018
991	42	2014-04-22	Uninfected	Control	CC	2014-05-05	13	3	8.4684	0.2535	6.8856	0.2219	1.5828	0.0316	0.5276
992	42	2014-04-22	Uninfected	Control	CC	2014-05-06	14	3	6.5481	0.3448	4.5042	0.3263	2.0439	0.0185	0.6813
993	42	2014-04-22	Uninfected	Control	CC	2014-05-07	15	3	9.4213	0.2726	7.6428	0.2382	1.7785	0.0344	0.592833
994	42	2014-04-22	Uninfected	Control	CC	2014-05-08	16	3	7.6201	0.3365	5.344	0.314	2.2761	0.0225	0.7587
996	42	2014-04-22	Uninfected	Control	CC	2014-05-10	18	3	6.8584	0.2649	4.6938	0.2581	2.1646	0.0068	0.721533
997	42	2014-04-22	Uninfected	Control	CC	2014-05-11	19	3	6.3222	0.2482	4.4777	0.195	1.8445	0.0532	0.614833
998	42	2014-04-22	Uninfected	Control	CC	2014-05-12	20	3	8.9609	0.2377	7.3544	0.2171	1.6065	0.0206	0.5355
999	42	2014-04-22	Uninfected	Control	CC	2014-05-13	21	3	6.2349	0.272	5.3245	0.2611	0.9104	0.0109	0.303467
1000	43	2014-04-22	Uninfected	Control	CC	2014-04-22	0	3	7.6134	0.3456	6.6628	0.2813	0.9506	0.0643	0.316867
1001	43	2014-04-22	Uninfected	Control	CC	2014-04-23	1	3	7.2399	0.327	5.3616	0.2693	1.8783	0.0577	0.6261
1003	43	2014-04-22	Uninfected	Control	CC	2014-04-25	3	3	8.1129	0.3629	6.6397	0.3159	1.4732	0.047	0.491067
1004	43	2014-04-22	Uninfected	Control	CC	2014-04-26	4	2	6.4295	0.3166	5.2192	0.2981	1.2103	0.0185	0.60515
1005	43	2014-04-22	Uninfected	Control	CC	2014-04-27	5	2	6.2014	0.3237	4.4443	0.2678	1.7571	0.0559	0.87855
1006	43	2014-04-22	Uninfected	Control	CC	2014-04-28	6	2	6.6105	0.205	4.9418	0.1694	1.6687	0.0356	0.83435
1007	43	2014-04-22	Uninfected	Control	CC	2014-04-29	7	2	7.9354	0.2743	5.9681	0.2659	1.9673	0.0084	0.98365
1008	43	2014-04-22	Uninfected	Control	CC	2014-04-30	8	2	7.0425	0.3143	5.9423	0.291	1.1002	0.0233	0.5501
1010	43	2014-04-22	Uninfected	Control	CC	2014-05-02	10	2	6.0026	0.3131	4.6451	0.2879	1.3575	0.0252	0.67875
1011	43	2014-04-22	Uninfected	Control	CC	2014-05-03	11	2	9.0824	0.3276	7.8035	0.322	1.2789	0.0056	0.63945
1012	43	2014-04-22	Uninfected	Control	CC	2014-05-04	12	2	7.3278	0.3817	5.8072	0.3638	1.5206	0.0179	0.7603
1013	43	2014-04-22	Uninfected	Control	CC	2014-05-05	13	2	6.9924	0.2773	5.8858	0.3238	1.1066	-0.0465	0.5533
1014	43	2014-04-22	Uninfected	Control	CC	2014-05-06	14	2	7.7391	0.3409	6.1427	0.3154	1.5964	0.0255	0.7982
1015	43	2014-04-22	Uninfected	Control	CC	2014-05-07	15	2	8.5462	0.2963	7.4761	0.2871	1.0701	0.0092	0.53505
1016	43	2014-04-22	Uninfected	Control	CC	2014-05-08	16	2	8.0433	0.2944	6.4837	0.2934	1.5596	0.001	0.7798
1017	43	2014-04-22	Uninfected	Control	CC	2014-05-09	17	2	7.6939	0.2582	6.5178	0.2468	1.1761	0.0114	0.58805
1018	43	2014-04-22	Uninfected	Control	CC	2014-05-10	18	2	6.7855	0.3393	5.4125	0.3252	1.373	0.0141	0.6865
1019	43	2014-04-22	Uninfected	Control	CC	2014-05-11	19	2	8.1305	0.2756	6.7824	0.2615	1.3481	0.0141	0.67405
1020	43	2014-04-22	Uninfected	Control	CC	2014-05-12	20	2	8.8895	0.1891	7.9622	0.1701	0.9273	0.019	0.46365
1021	43	2014-04-22	Uninfected	Control	CC	2014-05-13	21	2	7.1994	0.2355	5.8829	0.2288	1.3165	0.0067	0.65825
1022	43	2014-04-22	Uninfected	Control	CC	2014-05-14	22	2	7.9296	0.3251	6.9597	0.2978	0.9699	0.0273	0.48495
1023	43	2014-04-22	Uninfected	Control	CC	2014-05-15	23	2	8.1224	0.3182	6.9689	0.2994	1.1535	0.0188	0.57675
1024	43	2014-04-22	Uninfected	Control	CC	2014-05-16	24	2	8.2173	0.3915	7.0792	0.3751	1.1381	0.0164	0.56905
1025	44	2014-04-25	Uninfected	Control	CC	2014-04-25	0	3	7.6117	0.358	6.5183	0.3333	1.0934	0.0247	0.364467
1026	44	2014-04-25	Uninfected	Control	CC	2014-04-26	1	3	7.4611	0.345	6.3849	0.3198	1.0762	0.0252	0.358733
1027	44	2014-04-25	Uninfected	Control	CC	2014-04-27	2	3	5.755	0.3061	5.2043	0.271	0.5507	0.0351	0.183567
1028	44	2014-04-25	Uninfected	Control	CC	2014-04-28	3	3	8.0802	0.2794	6.2856	0.2331	1.7946	0.0463	0.5982
1029	44	2014-04-25	Uninfected	Control	CC	2014-04-29	4	3	7.3518	0.3134	6.0717	0.3014	1.2801	0.012	0.4267
1030	44	2014-04-25	Uninfected	Control	CC	2014-04-30	5	3	9.1922	0.3283	8.1331	0.3045	1.0591	0.0238	0.353033
1031	44	2014-04-25	Uninfected	Control	CC	2014-05-01	6	3	7.97	0.2994	6.3456	0.2799	1.6244	0.0195	0.541467
1032	44	2014-04-25	Uninfected	Control	CC	2014-05-02	7	3	8.6335	0.3269	6.5492	0.2584	2.0843	0.0685	0.694767
1033	44	2014-04-25	Uninfected	Control	CC	2014-05-03	8	3	7.6612	0.2856	6.5505	0.2808	1.1107	0.0048	0.370233
1034	44	2014-04-25	Uninfected	Control	CC	2014-05-04	9	3	6.2331	0.372	4.6218	0.3654	1.6113	0.0066	0.5371
1035	44	2014-04-25	Uninfected	Control	CC	2014-05-05	10	3	8.686	0.3748	7.4622	0.3125	1.2238	0.0623	0.407933
1036	44	2014-04-25	Uninfected	Control	CC	2014-05-06	11	3	8.2848	0.2909	6.4763	0.2601	1.8085	0.0308	0.602833
1037	44	2014-04-25	Uninfected	Control	CC	2014-05-07	12	2	9.8944	0.3037	8.6504	0.2828	1.244	0.0209	0.622
1038	44	2014-04-25	Uninfected	Control	CC	2014-05-08	13	2	7.7886	0.3233	6.0308	0.2888	1.7578	0.0345	0.8789
1039	44	2014-04-25	Uninfected	Control	CC	2014-05-09	14	2	9.7173	0.3103	8.2463	0.2943	1.471	0.016	0.7355
1040	44	2014-04-25	Uninfected	Control	CC	2014-05-10	15	2	7.8646	0.2458	6.044	0.2202	1.8206	0.0256	0.9103
1041	44	2014-04-25	Uninfected	Control	CC	2014-05-11	16	2	6.9147	0.2735	5.2867	0.2622	1.628	0.0113	0.814
1042	44	2014-04-25	Uninfected	Control	CC	2014-05-12	17	2	9.0966	0.1937	7.9851	0.191	1.1115	0.0027	0.55575
1043	44	2014-04-25	Uninfected	Control	CC	2014-05-13	18	2	7.7048	0.2523	6.1933	0.2441	1.5115	0.0082	0.75575
1044	44	2014-04-25	Uninfected	Control	CC	2014-05-14	19	2	8.119	0.3158	6.8316	0.289	1.2874	0.0268	0.6437
1045	44	2014-04-25	Uninfected	Control	CC	2014-05-15	20	2	7.3221	0.2947	5.798	0.2448	1.5241	0.0499	0.76205
1046	44	2014-04-25	Uninfected	Control	CC	2014-05-16	21	2	8.9591	0.2088	7.3745	0.1948	1.5846	0.014	0.7923
1047	45	2014-04-25	Uninfected	Control	CC	2014-04-25	0	3	8.351	0.3583	7.5108	0.3357	0.8402	0.0226	0.280067
1048	45	2014-04-25	Uninfected	Control	CC	2014-04-26	1	3	7.7285	0.2498	6.6328	0.209	1.0957	0.0408	0.365233
1049	45	2014-04-25	Uninfected	Control	CC	2014-04-27	2	3	5.6382	0.2762	4.1292	0.2621	1.509	0.0141	0.503
1050	45	2014-04-25	Uninfected	Control	CC	2014-04-28	3	3	9.5392	0.3612	7.659	0.3449	1.8802	0.0163	0.626733
1051	45	2014-04-25	Uninfected	Control	CC	2014-04-29	4	3	8.1814	0.3543	6.5235	0.3363	1.6579	0.018	0.552633
1052	45	2014-04-25	Uninfected	Control	CC	2014-04-30	5	3	6.5108	0.3245	6.1667	0.3581	0.3441	-0.0336	0.1147
1053	45	2014-04-25	Uninfected	Control	CC	2014-05-01	6	3	8.379	0.2158	6.5213	0.2128	1.8577	0.003	0.619233
1054	45	2014-04-25	Uninfected	Control	CC	2014-05-02	7	3	7.2821	0.2568	5.2945	0.2287	1.9876	0.0281	0.662533
1055	45	2014-04-25	Uninfected	Control	CC	2014-05-03	8	2	8.8076	0.2248	7.7159	0.2078	1.0917	0.017	0.54585
1056	45	2014-04-25	Uninfected	Control	CC	2014-05-04	9	2	7.983	0.3133	6.2511	0.2798	1.7319	0.0335	0.86595
1057	45	2014-04-25	Uninfected	Control	CC	2014-05-05	10	2	7.7607	0.3675	6.5468	0.2837	1.2139	0.0838	0.60695
1058	45	2014-04-25	Uninfected	Control	CC	2014-05-06	11	2	6.89	0.2566	5.2031	0.2334	1.6869	0.0232	0.84345
1059	45	2014-04-25	Uninfected	Control	CC	2014-05-07	12	2	8.9729	0.266	7.7701	0.2486	1.2028	0.0174	0.6014
1060	45	2014-04-25	Uninfected	Control	CC	2014-05-08	13	2	8.2786	0.3072	6.5487	0.2975	1.7299	0.0097	0.86495
1061	45	2014-04-25	Uninfected	Control	CC	2014-05-09	14	2	8.456	0.3201	6.9893	0.3068	1.4667	0.0133	0.73335
1062	45	2014-04-25	Uninfected	Control	CC	2014-05-10	15	2	7.0338	0.2745	5.3173	0.2441	1.7165	0.0304	0.85825
1063	45	2014-04-25	Uninfected	Control	CC	2014-05-11	16	2	6.3459	0.2911	4.9547	0.262	1.3912	0.0291	0.6956
1064	45	2014-04-25	Uninfected	Control	CC	2014-05-12	17	2	9.3987	0.3344	8.3135	0.3111	1.0852	0.0233	0.5426
1065	45	2014-04-25	Uninfected	Control	CC	2014-05-13	18	2	8.3717	0.2432	6.8115	0.2319	1.5602	0.0113	0.7801
1066	45	2014-04-25	Uninfected	Control	CC	2014-05-14	19	2	7.8322	0.2856	6.6224	0.2721	1.2098	0.0135	0.6049
1067	45	2014-04-25	Uninfected	Control	CC	2014-05-15	20	2	8.2296	0.2857	6.6369	0.2546	1.5927	0.0311	0.79635
1068	45	2014-04-25	Uninfected	Control	CC	2014-05-16	21	2	7.4961	0.2499	6.1125	0.2221	1.3836	0.0278	0.6918
1069	46	2014-04-25	Uninfected	Control	CC	2014-04-25	0	3	7.5263	0.3895	6.4873	0.3352	1.039	0.0543	0.346333
1070	46	2014-04-25	Uninfected	Control	CC	2014-04-26	1	3	7.44	0.3398	6.224	0.2526	1.216	0.0872	0.405333
1071	46	2014-04-25	Uninfected	Control	CC	2014-04-27	2	3	7.4216	0.3776	5.1245	0.3638	2.2971	0.0138	0.7657
1072	46	2014-04-25	Uninfected	Control	CC	2014-04-28	3	3	8.3038	0.3117	5.9374	0.2963	2.3664	0.0154	0.7888
1073	46	2014-04-25	Uninfected	Control	CC	2014-04-29	4	3	7.7617	0.3244	6.6279	0.3117	1.1338	0.0127	0.377933
1074	46	2014-04-25	Uninfected	Control	CC	2014-04-30	5	3	6.4099	0.2769	4.8677	0.295	1.5422	-0.0181	0.514067
1076	46	2014-04-25	Uninfected	Control	CC	2014-05-02	7	3	6.6676	0.2904	4.6319	0.2423	2.0357	0.0481	0.678567
1077	46	2014-04-25	Uninfected	Control	CC	2014-05-03	8	3	6.8711	0.394	4.9946	0.3719	1.8765	0.0221	0.6255
1078	46	2014-04-25	Uninfected	Control	CC	2014-05-04	9	3	6.1032	0.2756	4.7407	0.2531	1.3625	0.0225	0.454167
1079	46	2014-04-25	Uninfected	Control	CC	2014-05-05	10	3	7.7747	0.2832	5.9984	0.3698	1.7763	-0.0866	0.5921
1080	46	2014-04-25	Uninfected	Control	CC	2014-05-06	11	3	6.6224	0.231	5.0532	0.1988	1.5692	0.0322	0.523067
1081	46	2014-04-25	Uninfected	Control	CC	2014-05-07	12	3	8.4415	0.2413	6.4734	0.2241	1.9681	0.0172	0.656033
1082	46	2014-04-25	Uninfected	Control	CC	2014-05-08	13	3	6.2848	0.237	4.5433	0.2163	1.7415	0.0207	0.5805
1083	46	2014-04-25	Uninfected	Control	CC	2014-05-09	14	3	8.7167	0.2599	6.5235	0.2585	2.1932	0.0014	0.731067
1084	46	2014-04-25	Uninfected	Control	CC	2014-05-10	15	3	7.8943	0.2431	5.6574	0.2348	2.2369	0.0083	0.745633
1085	46	2014-04-25	Uninfected	Control	CC	2014-05-11	16	3	7.0736	0.2279	5.467	0.2243	1.6066	0.0036	0.535533
1086	46	2014-04-25	Uninfected	Control	CC	2014-05-12	17	3	8.3362	0.2689	6.5933	0.2688	1.7429	0.0001	0.580967
1087	46	2014-04-25	Uninfected	Control	CC	2014-05-13	18	3	8.1141	0.2222	5.9951	0.2032	2.119	0.019	0.706333
1088	46	2014-04-25	Uninfected	Control	CC	2014-05-14	19	3	8.8449	0.3131	6.7615	0.2804	2.0834	0.0327	0.694467
1089	46	2014-04-25	Uninfected	Control	CC	2014-05-15	20	3	7.1144	0.3482	4.7614	0.332	2.353	0.0162	0.784333
1090	46	2014-04-25	Uninfected	Control	CC	2014-05-16	21	3	7.8845	0.2666	5.8724	0.2352	2.0121	0.0314	0.6707
1091	46	2014-04-25	Uninfected	Control	CC	2014-05-17	22	3	8.1194	0.2683	6.0902	0.2442	2.0292	0.0241	0.6764
1092	46	2014-04-25	Uninfected	Control	CC	2014-05-18	23	3	8.923	0.2256	6.772	0.1993	2.151	0.0263	0.717
1093	46	2014-04-25	Uninfected	Control	CC	2014-05-19	24	3	8.2281	0.2813	6.2218	0.2708	2.0063	0.0105	0.668767
1094	46	2014-04-25	Uninfected	Control	CC	2014-05-20	25	3	7.8989	0.283	5.8999	0.2629	1.999	0.0201	0.666333
1095	46	2014-04-25	Uninfected	Control	CC	2014-05-21	26	3	6.9829	0.2215	5.1198	0.2077	1.8631	0.0138	0.621033
1096	47	2014-04-19	Uninfected	Control	CC	2014-04-19	0	3	7.2221	0.3174	5.6043	0.1616	1.6178	0.1558	0.539267
1097	47	2014-04-19	Uninfected	Control	CC	2014-04-20	1	3	5.7921	0.2373	4.3632	0.1347	1.4289	0.1026	0.4763
1098	47	2014-04-19	Uninfected	Control	CC	2014-04-21	2	3	8.3202	0.2658	6.4546	0.1796	1.8656	0.0862	0.621867
1101	47	2014-04-19	Uninfected	Control	CC	2014-04-24	5	3	6.3133	0.2742	4.1378	0.1805	2.1755	0.0937	0.725167
1102	47	2014-04-19	Uninfected	Control	CC	2014-04-25	6	3	6.4776	0.2915	4.3418	0.2205	2.1358	0.071	0.711933
1104	47	2014-04-19	Uninfected	Control	CC	2014-04-27	8	3	6.6926	0.3128	4.6169	0.2779	2.0757	0.0349	0.6919
1105	47	2014-04-19	Uninfected	Control	CC	2014-04-28	9	3	7.2739	0.1819	5.9175	0.1227	1.3564	0.0592	0.452133
1106	47	2014-04-19	Uninfected	Control	CC	2014-04-29	10	3	9.9678	0.2343	7.0082	0.2234	2.9596	0.0109	0.986533
1107	47	2014-04-19	Uninfected	Control	CC	2014-04-30	11	3	6.4108	0.3101	4.6258	0.3061	1.785	0.004	0.595
1109	47	2014-04-19	Uninfected	Control	CC	2014-05-02	13	3	6.6977	0.3976	4.3708	0.3404	2.3269	0.0572	0.775633
1110	47	2014-04-19	Uninfected	Control	CC	2014-05-03	14	3	7.7927	0.2778	5.9191	0.2313	1.8736	0.0465	0.624533
1111	47	2014-04-19	Uninfected	Control	CC	2014-05-04	15	3	5.9711	0.2607	4.1736	0.2118	1.7975	0.0489	0.599167
1112	47	2014-04-19	Uninfected	Control	CC	2014-05-05	16	3	8.5033	0.2406	6.3953	0.2546	2.108	-0.014	0.702667
1113	47	2014-04-19	Uninfected	Control	CC	2014-05-06	17	2	6.3159	0.3387	4.6714	0.3298	1.6445	0.0089	0.82225
1114	47	2014-04-19	Uninfected	Control	CC	2014-05-07	18	2	8.6981	0.2598	6.2611	0.2186	2.437	0.0412	1.2185
1115	47	2014-04-19	Uninfected	Control	CC	2014-05-08	19	2	6.7898	0.3109	4.9099	0.2993	1.8799	0.0116	0.93995
1117	48	2014-05-19	Uninfected	Control	CC	2014-05-19	0	3	7.1023	0.2396	5.4995	0.1242	1.6028	0.1154	0.534267
1118	48	2014-05-19	Uninfected	Control	CC	2014-05-20	1	3	8.5903	0.2922	6.7627	0.2143	1.8276	0.0779	0.6092
1119	48	2014-05-19	Uninfected	Control	CC	2014-05-21	2	3	7.5572	0.288	5.5559	0.2051	2.0013	0.0829	0.6671
1120	48	2014-05-19	Uninfected	Control	CC	2014-05-22	3	3	8.9655	0.2315	7.0338	0.2076	1.9317	0.0239	0.6439
1121	48	2014-05-19	Uninfected	Control	CC	2014-05-23	4	3	6.7944	0.3326	4.9077	0.3053	1.8867	0.0273	0.6289
1122	48	2014-05-19	Uninfected	Control	CC	2014-05-24	5	3	7.5961	0.3303	5.8883	0.2917	1.7078	0.0386	0.569267
1123	48	2014-05-19	Uninfected	Control	CC	2014-05-25	6	3	8.4475	0.372	6.8729	0.3358	1.5746	0.0362	0.524867
1124	48	2014-05-19	Uninfected	Control	CC	2014-05-26	7	3	8.4222	0.3415	6.9044	0.2969	1.5178	0.0446	0.505933
1125	48	2014-05-19	Uninfected	Control	CC	2014-05-27	8	3	6.8778	0.2628	4.8315	0.2446	2.0463	0.0182	0.6821
1126	48	2014-05-19	Uninfected	Control	CC	2014-05-28	9	3	6.9541	0.3428	6.0636	0.278	0.8905	0.0648	0.296833
1127	48	2014-05-19	Uninfected	Control	CC	2014-05-29	10	3	7.522	0.2965	5.0115	0.2555	2.5105	0.041	0.836833
1128	48	2014-05-19	Uninfected	Control	CC	2014-05-30	11	3	7.8766	0.2964	6.5823	0.2931	1.2943	0.0033	0.431433
1129	48	2014-05-19	Uninfected	Control	CC	2014-05-31	12	3	7.1121	0.3156	5.1969	0.2835	1.9152	0.0321	0.6384
1130	48	2014-05-19	Uninfected	Control	CC	2014-06-01	13	3	8.7343	0.3055	6.738	0.2746	1.9963	0.0309	0.665433
1131	48	2014-05-19	Uninfected	Control	CC	2014-06-02	14	3	7.9005	0.2688	6.0861	0.2621	1.8144	0.0067	0.6048
1132	48	2014-05-19	Uninfected	Control	CC	2014-06-03	15	3	8.2251	0.2984	6.68	0.2688	1.5451	0.0296	0.515033
1133	48	2014-05-19	Uninfected	Control	CC	2014-06-04	16	3	6.8515	0.3056	5.5805	0.2671	1.271	0.0385	0.423667
1136	49	2014-05-19	Infected	Anabasine	IA	2014-05-19	0	3	7.5295	0.374	4.8625	0.2622	2.667	0.1118	0.889
1137	49	2014-05-19	Infected	Anabasine	IA	2014-05-20	1	3	8.3277	0.3308	6.621	0.1948	1.7067	0.136	0.5689
1138	49	2014-05-19	Infected	Anabasine	IA	2014-05-21	2	3	7.8156	0.2886	5.6404	0.1441	2.1752	0.1445	0.725067
1139	49	2014-05-19	Infected	Anabasine	IA	2014-05-22	3	3	7.4958	0.3184	4.8482	0.1993	2.6476	0.1191	0.882533
1140	49	2014-05-19	Infected	Anabasine	IA	2014-05-23	4	3	8.0546	0.3625	5.542	0.2868	2.5126	0.0757	0.837533
1141	49	2014-05-19	Infected	Anabasine	IA	2014-05-24	5	3	8.4472	0.3907	5.9948	0.2899	2.4524	0.1008	0.817467
1142	49	2014-05-19	Infected	Anabasine	IA	2014-05-25	6	3	9.0099	0.3323	7.0303	0.2755	1.9796	0.0568	0.659867
1143	49	2014-05-19	Infected	Anabasine	IA	2014-05-26	7	3	6.8306	0.3344	5.2621	0.2752	1.5685	0.0592	0.522833
1144	49	2014-05-19	Infected	Anabasine	IA	2014-05-27	8	3	8.5916	0.2104	5.5978	0.1636	2.9938	0.0468	0.997933
1145	49	2014-05-19	Infected	Anabasine	IA	2014-05-28	9	3	8.6069	0.2719	6.8892	0.137	1.7177	0.1349	0.572567
1146	49	2014-05-19	Infected	Anabasine	IA	2014-05-29	10	3	7.5013	0.3329	5.2451	0.28	2.2562	0.0529	0.752067
1147	49	2014-05-19	Infected	Anabasine	IA	2014-05-30	11	3	9.0664	0.3102	7.8996	0.2891	1.1668	0.0211	0.388933
1148	49	2014-05-19	Infected	Anabasine	IA	2014-05-31	12	3	7.2879	0.3178	5.3503	0.2871	1.9376	0.0307	0.645867
1149	49	2014-05-19	Infected	Anabasine	IA	2014-06-01	13	3	7.4726	0.3178	6.0166	0.2811	1.456	0.0367	0.485333
1150	49	2014-05-19	Infected	Anabasine	IA	2014-06-02	14	3	7.7362	0.2828	6.296	0.2375	1.4402	0.0453	0.480067
1151	49	2014-05-19	Infected	Anabasine	IA	2014-06-03	15	3	7.4514	0.2814	6.0542	0.2582	1.3972	0.0232	0.465733
1152	49	2014-05-19	Infected	Anabasine	IA	2014-06-04	16	3	7.5398	0.2685	6.2252	0.2327	1.3146	0.0358	0.4382
1153	49	2014-05-19	Infected	Anabasine	IA	2014-06-05	17	3	7.8156	0.3263	6.5777	0.3251	1.2379	0.0012	0.412633
1154	49	2014-05-19	Infected	Anabasine	IA	2014-06-06	18	2	8.9625	0.3216	7.8909	0.3126	1.0716	0.009	0.5358
1155	49	2014-05-19	Infected	Anabasine	IA	2014-06-07	19	2	6.2726	0.3178	5.3728	0.314	0.8998	0.0038	0.4499
1156	49	2014-05-19	Infected	Anabasine	IA	2014-06-08	20	2	7.1063	0.3266	6.0239	0.3079	1.0824	0.0187	0.5412
1157	49	2014-05-19	Infected	Anabasine	IA	2014-06-10	22	2	7.6114	0.3012	5.3739	0.1162	2.2375	0.185	1.11875
1158	49	2014-05-19	Infected	Anabasine	IA	2014-06-11	23	2	7.6994	0.3947	7.2946	0.3378	0.4048	0.0569	0.2024
1159	49	2014-05-19	Infected	Anabasine	IA	2014-06-12	24	2	8.6694	0.3188	7.0539	0.282	1.6155	0.0368	0.80775
1160	49	2014-05-19	Infected	Anabasine	IA	2014-06-13	25	2	9.1289	0.3211	7.2279	0.2451	1.901	0.076	0.9505
1161	49	2014-05-19	Infected	Anabasine	IA	2014-06-14	26	2	8.8829	0.2911	6.9901	0.2682	1.8928	0.0229	0.9464
1162	49	2014-05-19	Infected	Anabasine	IA	2014-06-15	27	2	7.3381	0.2138	5.4945	0.1798	1.8436	0.034	0.9218
1163	49	2014-05-19	Infected	Anabasine	IA	2014-06-16	28	2	7.2614	0.3675	6.6712	0.3665	0.5902	0.001	0.2951
1165	50	2014-05-19	Infected	Control	IC	2014-05-19	0	3	7.0109	0.2873	4.7655	0.1782	2.2454	0.1091	0.748467
1166	50	2014-05-19	Infected	Control	IC	2014-05-20	1	3	6.9843	0.3902	5.0492	0.2991	1.9351	0.0911	0.645033
1167	50	2014-05-19	Infected	Control	IC	2014-05-21	2	3	7.7678	0.3449	5.3304	0.2475	2.4374	0.0974	0.812467
1168	50	2014-05-19	Infected	Control	IC	2014-05-22	3	3	7.6444	0.3315	5.1417	0.2759	2.5027	0.0556	0.834233
1169	50	2014-05-19	Infected	Control	IC	2014-05-23	4	3	5.9686	0.3524	4.2418	0.3234	1.7268	0.029	0.5756
1170	50	2014-05-19	Infected	Control	IC	2014-05-24	5	3	8.1529	0.3021	6.2218	0.2614	1.9311	0.0407	0.6437
1171	50	2014-05-19	Infected	Control	IC	2014-05-25	6	3	7.5233	0.2295	5.7461	0.1996	1.7772	0.0299	0.5924
1172	50	2014-05-19	Infected	Control	IC	2014-05-26	7	3	8.1559	0.2679	7.2126	0.2691	0.9433	-0.0012	0.314433
1173	50	2014-05-19	Infected	Control	IC	2014-05-27	8	3	8.402	0.2488	6.1845	0.1872	2.2175	0.0616	0.739167
1174	50	2014-05-19	Infected	Control	IC	2014-05-28	9	3	9.4246	0.3582	7.4185	0.2268	2.0061	0.1314	0.6687
1175	50	2014-05-19	Infected	Control	IC	2014-05-29	10	3	7.1406	0.304	5.3135	0.2762	1.8271	0.0278	0.609033
1176	50	2014-05-19	Infected	Control	IC	2014-05-30	11	3	7.5961	0.2833	6.2913	0.2528	1.3048	0.0305	0.434933
1177	50	2014-05-19	Infected	Control	IC	2014-05-31	12	3	7.8517	0.3053	5.9006	0.2489	1.9511	0.0564	0.650367
1178	50	2014-05-19	Infected	Control	IC	2014-06-01	13	3	7.1144	0.265	5.2966	0.2645	1.8178	0.0005	0.605933
1179	50	2014-05-19	Infected	Control	IC	2014-06-02	14	3	8.0771	0.2461	6.5763	0.2406	1.5008	0.0055	0.500267
1180	51	2014-05-31	Infected	Anabasine	AC	2014-05-31	0	3	6.3259	0.3456	4.8715	0.2756	1.4544	0.07	0.4848
1181	51	2014-05-31	Infected	Anabasine	AC	2014-06-01	1	3	7.0619	0.2765	5.399	0.1681	1.6629	0.1084	0.5543
1182	51	2014-05-31	Infected	Anabasine	AC	2014-06-02	2	3	6.8335	0.2863	5.1921	0.2049	1.6414	0.0814	0.547133
1183	51	2014-05-31	Infected	Anabasine	AC	2014-06-03	3	3	6.5513	0.2468	5.005	0.2287	1.5463	0.0181	0.515433
1184	51	2014-05-31	Infected	Anabasine	AC	2014-06-04	4	3	6.8903	0.2583	5.7655	0.2131	1.1248	0.0452	0.374933
1185	51	2014-05-31	Infected	Anabasine	AC	2014-06-05	5	3	7.2134	0.3882	5.5497	0.3724	1.6637	0.0158	0.554567
1186	51	2014-05-31	Infected	Anabasine	AC	2014-06-06	6	2	6.6784	0.3098	5.1239	0.3061	1.5545	0.0037	0.77725
1187	51	2014-05-31	Infected	Anabasine	AC	2014-06-07	7	2	6.4714	0.3724	5.3413	0.371	1.1301	0.0014	0.56505
1188	51	2014-05-31	Infected	Anabasine	AC	2014-06-08	8	2	7.8433	0.2518	6.5359	0.2049	1.3074	0.0469	0.6537
1189	51	2014-05-31	Infected	Anabasine	AC	2014-06-09	9	2	6.6126	0.3718	5.0333	0.351	1.5793	0.0208	0.78965
1190	51	2014-05-31	Infected	Anabasine	AC	2014-06-10	10	2	7.0862	0.3322	5.63	0.3156	1.4562	0.0166	0.7281
1191	51	2014-05-31	Infected	Anabasine	AC	2014-06-11	11	2	10.8578	0.3188	8.7802	0.2944	2.0776	0.0244	1.0388
1192	51	2014-05-31	Infected	Anabasine	AC	2014-06-12	12	2	8.5536	0.2909	7.0357	0.2829	1.5179	0.008	0.75895
1193	51	2014-05-31	Infected	Anabasine	AC	2014-06-13	13	2	9.2672	0.3424	7.886	0.3099	1.3812	0.0325	0.6906
1194	51	2014-05-31	Infected	Anabasine	AC	2014-06-14	14	2	8.0854	0.292	6.4992	0.2709	1.5862	0.0211	0.7931
1195	51	2014-05-31	Infected	Anabasine	AC	2014-06-15	15	2	8.1172	0.2117	6.4913	0.1935	1.6259	0.0182	0.81295
1196	51	2014-05-31	Infected	Anabasine	AC	2014-06-16	16	2	9.1202	0.3862	7.9355	0.3815	1.1847	0.0047	0.59235
1197	51	2014-05-31	Infected	Anabasine	AC	2014-06-17	17	2	7.3998	0.3033	5.7547	0.2781	1.6451	0.0252	0.82255
1198	51	2014-05-31	Infected	Anabasine	AC	2014-06-18	18	2	6.9324	0.224	5.4166	0.2133	1.5158	0.0107	0.7579
1199	51	2014-05-31	Infected	Anabasine	AC	2014-06-19	19	2	8.5639	0.2695	5.7821	0.2201	2.7818	0.0494	1.3909
1200	51	2014-05-31	Infected	Anabasine	AC	2014-06-20	20	2	7.7909	0.2664	6.1705	0.2238	1.6204	0.0426	0.8102
1201	51	2014-05-31	Infected	Anabasine	AC	2014-06-21	21	2	6.7953	0.3319	5.0032	0.2999	1.7921	0.032	0.89605
1202	51	2014-05-31	Infected	Anabasine	AC	2014-06-22	22	2	6.9974	0.2245	5.3004	0.2005	1.697	0.024	0.8485
1203	51	2014-05-31	Infected	Anabasine	AC	2014-06-23	23	2	7.6051	0.4223	5.8247	0.3995	1.7804	0.0228	0.8902
1204	51	2014-05-31	Infected	Anabasine	AC	2014-06-24	24	2	7.9045	0.2598	6.1017	0.2223	1.8028	0.0375	0.9014
1205	51	2014-05-31	Infected	Anabasine	AC	2014-06-25	25	2	9.1512	0.2944	7.5542	0.2722	1.597	0.0222	0.7985
1206	51	2014-05-31	Infected	Anabasine	AC	2014-06-26	26	2	6.9458	0.2421	5.5245	0.2218	1.4213	0.0203	0.71065
1207	51	2014-05-31	Infected	Anabasine	AC	2014-06-27	27	2	7.345	0.2443	6.0181	0.2105	1.3269	0.0338	0.66345
1208	51	2014-05-31	Infected	Anabasine	AC	2014-06-28	28	2	7.9184	0.2405	6.2974	0.2198	1.621	0.0207	0.8105
1209	51	2014-05-31	Infected	Anabasine	AC	2014-06-29	29	2	7.5927	0.2676	6.3686	0.2226	1.2241	0.045	0.61205
1210	51	2014-05-31	Infected	Anabasine	AC	2014-06-30	30	2	7.9279	0.2633	6.6454	0.2535	1.2825	0.0098	0.64125
1211	54	2014-06-08	Infected	Anabasine	IA	2014-06-08	0	3	8.4322	0.4493	7.1388	0.3252	1.2934	0.1241	0.431133
1212	54	2014-06-08	Infected	Anabasine	IA	2014-06-09	1	3	8.1834	0.2819	5.948	0.2339	2.2354	0.048	0.745133
1213	54	2014-06-08	Infected	Anabasine	IA	2014-06-10	2	3	7.3111	0.2979	5.3581	0.2542	1.953	0.0437	0.651
1214	54	2014-06-08	Infected	Anabasine	IA	2014-06-11	3	3	7.398	0.3901	5.4333	0.2842	1.9647	0.1059	0.6549
1215	54	2014-06-08	Infected	Anabasine	IA	2014-06-12	4	3	8.089	0.3111	5.8278	0.2411	2.2612	0.07	0.753733
1216	54	2014-06-08	Infected	Anabasine	IA	2014-06-13	5	3	8.2053	0.3159	5.5896	0.2542	2.6157	0.0617	0.8719
1217	54	2014-06-08	Infected	Anabasine	IA	2014-06-14	6	3	9.0773	0.2378	6.9898	0.1708	2.0875	0.067	0.695833
1218	54	2014-06-08	Infected	Anabasine	IA	2014-06-15	7	3	7.8941	0.2329	6.7124	0.1972	1.1817	0.0357	0.3939
1219	54	2014-06-08	Infected	Anabasine	IA	2014-06-16	8	3	7.4237	0.2299	5.1856	0.204	2.2381	0.0259	0.746033
1220	54	2014-06-08	Infected	Anabasine	IA	2014-06-17	9	3	8.5576	0.3128	5.9015	0.3038	2.6561	0.009	0.885367
1221	54	2014-06-08	Infected	Anabasine	IA	2014-06-18	10	3	9.6537	0.3218	7.0512	0.25	2.6025	0.0718	0.8675
1222	54	2014-06-08	Infected	Anabasine	IA	2014-06-19	11	3	7.8982	0.2434	6.6244	0.2039	1.2738	0.0395	0.4246
1224	54	2014-06-08	Infected	Anabasine	IA	2014-06-21	13	3	8.686	0.3051	6.9854	0.2574	1.7006	0.0477	0.566867
1225	54	2014-06-08	Infected	Anabasine	IA	2014-06-22	14	3	8.0722	0.3524	6.5667	0.3107	1.5055	0.0417	0.501833
1226	54	2014-06-08	Infected	Anabasine	IA	2014-06-23	15	3	9.6	0.2869	8.2612	0.3416	1.3388	-0.0547	0.446267
1227	54	2014-06-08	Infected	Anabasine	IA	2014-06-24	16	2	6.5528	0.2681	4.7074	0.2516	1.8454	0.0165	0.9227
1228	54	2014-06-08	Infected	Anabasine	IA	2014-06-25	17	2	8.8343	0.2508	6.3378	0.2246	2.4965	0.0262	1.24825
1229	54	2014-06-08	Infected	Anabasine	IA	2014-06-26	18	2	9.0016	0.2933	7.3035	0.2796	1.6981	0.0137	0.84905
1230	54	2014-06-08	Infected	Anabasine	IA	2014-06-27	19	2	7.8441	0.2051	6.1726	0.1998	1.6715	0.0053	0.83575
1231	54	2014-06-08	Infected	Anabasine	IA	2014-06-28	20	2	6.5682	0.2637	4.4966	0.2608	2.0716	0.0029	1.0358
1232	54	2014-06-08	Infected	Anabasine	IA	2014-06-29	21	2	6.1305	0.2758	4.3884	0.2716	1.7421	0.0042	0.87105
1233	54	2014-06-08	Infected	Anabasine	IA	2014-06-30	22	2	8.1965	0.2869	5.838	0.2763	2.3585	0.0106	1.17925
1234	54	2014-06-08	Infected	Anabasine	IA	2014-07-01	23	2	8.7461	0.2412	5.935	0.2157	2.8111	0.0255	1.40555
1235	54	2014-06-08	Infected	Anabasine	IA	2014-07-02	24	2	8.2501	0.2477	5.5681	0.2431	2.682	0.0046	1.341
1236	54	2014-06-08	Infected	Anabasine	IA	2014-07-03	25	2	9.2353	0.3143	6.0431	0.2774	3.1922	0.0369	1.5961
1237	54	2014-06-08	Infected	Anabasine	IA	2014-07-04	26	2	9.4781	0.3368	7.8542	0.3305	1.6239	0.0063	0.81195
1238	55	2014-04-22	Uninfected	Anabasine	CA	2014-04-22	0	3	7.2971	0.3144	5.3499	0.142	1.9472	0.1724	0.649067
1239	55	2014-04-22	Uninfected	Anabasine	CA	2014-04-23	1	3	8.8223	0.2314	7.0001	0.2211	1.8222	0.0103	0.6074
1240	55	2014-04-22	Uninfected	Anabasine	CA	2014-04-24	2	3	8.4356	0.2829	6.231	0.2103	2.2046	0.0726	0.734867
1241	55	2014-04-22	Uninfected	Anabasine	CA	2014-04-25	3	3	7.0645	0.3276	5.5581	0.258	1.5064	0.0696	0.502133
1242	55	2014-04-22	Uninfected	Anabasine	CA	2014-04-26	4	3	6.92	0.2566	5.3108	0.2282	1.6092	0.0284	0.5364
1243	55	2014-04-22	Uninfected	Anabasine	CA	2014-04-27	5	3	6.4524	0.3166	4.6512	0.2905	1.8012	0.0261	0.6004
1244	55	2014-04-22	Uninfected	Anabasine	CA	2014-04-28	6	3	7.4538	0.3292	4.9144	0.3053	2.5394	0.0239	0.846467
1246	55	2014-04-22	Uninfected	Anabasine	CA	2014-04-30	8	3	6.9883	0.3619	5.5541	0.3513	1.4342	0.0106	0.478067
1247	55	2014-04-22	Uninfected	Anabasine	CA	2014-05-01	9	3	7.0924	0.2649	4.7475	0.235	2.3449	0.0299	0.781633
1248	55	2014-04-22	Uninfected	Anabasine	CA	2014-05-02	10	2	8.3669	0.3214	5.6699	0.296	2.697	0.0254	1.3485
1249	55	2014-04-22	Uninfected	Anabasine	CA	2014-05-03	11	2	7.3311	0.2695	5.1086	0.2642	2.2225	0.0053	1.11125
1250	55	2014-04-22	Uninfected	Anabasine	CA	2014-05-04	12	2	7.4251	0.2572	5.4633	0.2266	1.9618	0.0306	0.9809
1251	55	2014-04-22	Uninfected	Anabasine	CA	2014-05-05	13	2	8.5484	0.3197	5.8545	0.3082	2.6939	0.0115	1.34695
1252	55	2014-04-22	Uninfected	Anabasine	CA	2014-05-06	14	2	7.3272	0.328	5.1938	0.3317	2.1334	-0.0037	1.0667
1253	55	2014-04-22	Uninfected	Anabasine	CA	2014-05-07	15	2	9.5	0.3	7.937	0.2862	1.563	0.0138	0.7815
1254	55	2014-04-22	Uninfected	Anabasine	CA	2014-05-08	16	2	6.4106	0.2341	4.6456	0.2189	1.765	0.0152	0.8825
1255	55	2014-04-22	Uninfected	Anabasine	CA	2014-05-09	17	2	8.8621	0.5376	7.005	0.5214	1.8571	0.0162	0.92855
1256	55	2014-04-22	Uninfected	Anabasine	CA	2014-05-10	18	2	6.7504	0.2831	4.847	0.2721	1.9034	0.011	0.9517
1257	55	2014-04-22	Uninfected	Anabasine	CA	2014-05-11	19	2	6.3788	0.2242	4.9418	0.2221	1.437	0.0021	0.7185
1258	55	2014-04-22	Uninfected	Anabasine	CA	2014-05-12	20	2	9.4511	0.2348	8.1562	0.2193	1.2949	0.0155	0.64745
1259	55	2014-04-22	Uninfected	Anabasine	CA	2014-05-13	21	2	8.2553	0.2417	6.573	0.2378	1.6823	0.0039	0.84115
1260	55	2014-04-22	Uninfected	Anabasine	CA	2014-05-14	22	2	8.8086	0.3307	7.7519	0.3244	1.0567	0.0063	0.52835
1261	55	2014-04-22	Uninfected	Anabasine	CA	2014-05-15	23	2	7.4575	0.4035	5.93	0.3964	1.5275	0.0071	0.76375
1262	55	2014-04-22	Uninfected	Anabasine	CA	2014-05-16	24	2	7.3025	0.2869	5.9496	0.2811	1.3529	0.0058	0.67645
1263	56	2014-04-20	Uninfected	Anabasine	CA	2014-04-20	0	3	6.9418	0.2804	5.7466	0.1684	1.1952	0.112	0.3984
1265	56	2014-04-20	Uninfected	Anabasine	CA	2014-04-22	2	3	6.8656	0.3649	4.9922	0.3178	1.8734	0.0471	0.624467
1266	56	2014-04-20	Uninfected	Anabasine	CA	2014-04-23	3	3	6.0994	0.3116	4.6669	0.2794	1.4325	0.0322	0.4775
1267	56	2014-04-20	Uninfected	Anabasine	CA	2014-04-24	4	3	7.6145	0.225	5.7746	0.1774	1.8399	0.0476	0.6133
1268	56	2014-04-20	Uninfected	Anabasine	CA	2014-04-25	5	3	7.6128	0.3783	5.4228	0.354	2.19	0.0243	0.73
1269	56	2014-04-20	Uninfected	Anabasine	CA	2014-04-26	6	3	8.1044	0.2618	6.1316	0.236	1.9728	0.0258	0.6576
1270	56	2014-04-20	Uninfected	Anabasine	CA	2014-04-27	7	3	7.322	0.3853	5.2898	0.3467	2.0322	0.0386	0.6774
1272	56	2014-04-20	Uninfected	Anabasine	CA	2014-04-29	9	3	7.6596	0.3655	5.3677	0.3302	2.2919	0.0353	0.763967
1273	56	2014-04-20	Uninfected	Anabasine	CA	2014-04-30	10	3	8.1066	0.2825	6.7067	0.278	1.3999	0.0045	0.466633
1274	56	2014-04-20	Uninfected	Anabasine	CA	2014-05-01	11	3	7.5648	0.2663	4.8669	0.212	2.6979	0.0543	0.8993
1275	56	2014-04-20	Uninfected	Anabasine	CA	2014-05-02	12	3	7.7205	0.2699	5.5338	0.2384	2.1867	0.0315	0.7289
1276	56	2014-04-20	Uninfected	Anabasine	CA	2014-05-03	13	3	8.232	0.3228	6.2747	0.3171	1.9573	0.0057	0.652433
1277	56	2014-04-20	Uninfected	Anabasine	CA	2014-05-04	14	3	6.5047	0.2611	5.2064	0.2171	1.2983	0.044	0.432767
1278	56	2014-04-20	Uninfected	Anabasine	CA	2014-05-05	15	3	9.4509	0.3169	7.2046	0.3096	2.2463	0.0073	0.748767
1279	56	2014-04-20	Uninfected	Anabasine	CA	2014-05-06	16	3	7.2328	0.358	4.916	0.3609	2.3168	-0.0029	0.772267
1280	56	2014-04-20	Uninfected	Anabasine	CA	2014-05-07	17	3	7.0211	0.2519	5.6967	0.2406	1.3244	0.0113	0.441467
1281	56	2014-04-20	Uninfected	Anabasine	CA	2014-05-08	18	3	8.0322	0.3156	6.1907	0.2807	1.8415	0.0349	0.613833
1282	56	2014-04-20	Uninfected	Anabasine	CA	2014-05-09	19	3	7.4263	0.2421	5.7696	0.242	1.6567	0.0001	0.552233
1284	56	2014-04-20	Uninfected	Anabasine	CA	2014-05-11	21	2	7.3878	0.233	5.6273	0.2307	1.7605	0.0023	0.88025
1285	56	2014-04-20	Uninfected	Anabasine	CA	2014-05-12	22	2	8.0499	0.3033	6.9046	0.267	1.1453	0.0363	0.57265
1286	56	2014-04-20	Uninfected	Anabasine	CA	2014-05-13	23	2	8.1193	0.2891	6.9792	0.2699	1.1401	0.0192	0.57005
1287	58	2014-06-08	Infected	Control	IC	2014-06-08	0	3	7.1096	0.3564	6.6132	0.332	0.4964	0.0244	0.165467
1288	58	2014-06-08	Infected	Control	IC	2014-06-09	1	3	7.0943	0.3616	6.3253	0.3183	0.769	0.0433	0.256333
1289	58	2014-06-08	Infected	Control	IC	2014-06-10	2	3	7.6178	0.2538	6.4321	0.1958	1.1857	0.058	0.395233
1291	58	2014-06-08	Infected	Control	IC	2014-06-12	4	3	8.2706	0.3408	6.7881	0.2876	1.4825	0.0532	0.494167
1292	58	2014-06-08	Infected	Control	IC	2014-06-13	5	3	9.9381	0.2615	8.4828	0.2411	1.4553	0.0204	0.4851
1293	58	2014-06-08	Infected	Control	IC	2014-06-14	6	3	7.9849	0.2507	6.3308	0.2388	1.6541	0.0119	0.551367
1294	58	2014-06-08	Infected	Control	IC	2014-06-15	7	3	8.3329	0.2319	6.9898	0.2199	1.3431	0.012	0.4477
1295	58	2014-06-08	Infected	Control	IC	2014-06-16	8	3	7.9151	0.3039	6.7245	0.2373	1.1906	0.0666	0.396867
1297	58	2014-06-08	Infected	Control	IC	2014-06-18	10	3	8.9645	0.2395	5.9307	0.1967	3.0338	0.0428	1.01127
1298	58	2014-06-08	Infected	Control	IC	2014-06-19	11	3	6.7507	0.299	5.2833	0.2777	1.4674	0.0213	0.489133
1299	58	2014-06-08	Infected	Control	IC	2014-06-20	12	3	9.472	0.2695	7.7666	0.2475	1.7054	0.022	0.568467
1300	58	2014-06-08	Infected	Control	IC	2014-06-21	13	3	7.3034	0.3344	5.6332	0.3229	1.6702	0.0115	0.556733
1301	58	2014-06-08	Infected	Control	IC	2014-06-22	14	3	7.5117	0.3104	5.4996	0.3054	2.0121	0.005	0.6707
1302	58	2014-06-08	Infected	Control	IC	2014-06-23	15	3	9.9005	0.2639	6.5523	0.2548	3.3482	0.0091	1.11607
1303	58	2014-06-08	Infected	Control	IC	2014-06-24	16	3	8.3127	0.2375	7.2443	0.2244	1.0684	0.0131	0.356133
1304	58	2014-06-08	Infected	Control	IC	2014-06-25	17	3	7.9344	0.3117	5.8083	0.3009	2.1261	0.0108	0.7087
1305	58	2014-06-08	Infected	Control	IC	2014-06-26	18	3	8.3572	0.2773	7.4024	0.2594	0.9548	0.0179	0.318267
1306	58	2014-06-08	Infected	Control	IC	2014-06-27	19	3	8.9991	0.3042	8.1671	0.2991	0.832	0.0051	0.277333
1307	58	2014-06-08	Infected	Control	IC	2014-06-28	20	2	7.7317	0.3565	6.6523	0.3495	1.0794	0.007	0.5397
1308	60	2014-04-24	Uninfected	Anabasine	CA	2014-04-24	0	3	7.1377	0.2712	5.7719	0.1749	1.3658	0.0963	0.455267
1309	60	2014-04-24	Uninfected	Anabasine	CA	2014-04-25	1	3	6.7974	0.3101	5.2645	0.2615	1.5329	0.0486	0.510967
1310	60	2014-04-24	Uninfected	Anabasine	CA	2014-04-26	2	3	6.5742	0.3707	4.9722	0.3459	1.602	0.0248	0.534
1311	60	2014-04-24	Uninfected	Anabasine	CA	2014-04-27	3	3	6.2196	0.2515	4.3984	0.233	1.8212	0.0185	0.607067
1312	60	2014-04-24	Uninfected	Anabasine	CA	2014-04-28	4	3	7.9277	0.2539	5.4291	0.2436	2.4986	0.0103	0.832867
1313	60	2014-04-24	Uninfected	Anabasine	CA	2014-04-29	5	3	8.6703	0.3316	6.1473	0.3172	2.523	0.0144	0.841
1314	60	2014-04-24	Uninfected	Anabasine	CA	2014-04-30	6	3	8.165	0.2776	6.606	0.2705	1.559	0.0071	0.519667
1315	60	2014-04-24	Uninfected	Anabasine	CA	2014-05-01	7	3	8.0014	0.3569	5.711	0.3354	2.2904	0.0215	0.763467
1316	60	2014-04-24	Uninfected	Anabasine	CA	2014-05-02	8	2	7.2843	0.241	5.7295	0.2198	1.5548	0.0212	0.7774
1317	60	2014-04-24	Uninfected	Anabasine	CA	2014-05-03	9	2	7.1132	0.4334	5.7119	0.4273	1.4013	0.0061	0.70065
1318	60	2014-04-24	Uninfected	Anabasine	CA	2014-05-04	10	2	5.6038	0.295	4.5152	0.2759	1.0886	0.0191	0.5443
1319	60	2014-04-24	Uninfected	Anabasine	CA	2014-05-05	11	2	8.3638	0.3124	6.8523	0.2985	1.5115	0.0139	0.75575
1320	60	2014-04-24	Uninfected	Anabasine	CA	2014-05-06	12	2	7.6683	0.2476	5.655	0.2426	2.0133	0.005	1.00665
1321	60	2014-04-24	Uninfected	Anabasine	CA	2014-05-07	13	2	6.1777	0.3277	4.761	0.2881	1.4167	0.0396	0.70835
1322	60	2014-04-24	Uninfected	Anabasine	CA	2014-05-08	14	2	8.0451	0.3898	6.1828	0.3753	1.8623	0.0145	0.93115
1323	60	2014-04-24	Uninfected	Anabasine	CA	2014-05-09	15	2	9.0145	0.2418	7.451	0.239	1.5635	0.0028	0.78175
1324	60	2014-04-24	Uninfected	Anabasine	CA	2014-05-10	16	2	6.7997	0.2352	5.122	0.223	1.6777	0.0122	0.83885
1325	60	2014-04-24	Uninfected	Anabasine	CA	2014-05-11	17	2	6.3737	0.2483	5.1958	0.2388	1.1779	0.0095	0.58895
1326	60	2014-04-24	Uninfected	Anabasine	CA	2014-05-12	18	2	7.1378	0.2075	6.1009	0.2015	1.0369	0.006	0.51845
1327	60	2014-04-24	Uninfected	Anabasine	CA	2014-05-13	19	2	8.3541	0.2223	6.9036	0.2126	1.4505	0.0097	0.72525
1328	60	2014-04-24	Uninfected	Anabasine	CA	2014-05-14	20	2	7.2933	0.3381	6.2988	0.3281	0.9945	0.01	0.49725
1329	60	2014-04-24	Uninfected	Anabasine	CA	2014-05-15	21	2	6.8435	0.251	5.784	0.2439	1.0595	0.0071	0.52975
1330	61	2014-04-15	Infected	Control	IC	2014-04-15	0	3	7.0729	0.2561	5.5245	0.1333	1.5484	0.1228	0.516133
1332	61	2014-04-15	Infected	Control	IC	2014-04-17	2	3	6.6273	0.2404	4.5714	0.0844	2.0559	0.156	0.6853
1333	61	2014-04-15	Infected	Control	IC	2014-04-18	3	3	6.211	0.3984	4.249	0.377	1.962	0.0214	0.654
1334	61	2014-04-15	Infected	Control	IC	2014-04-19	4	3	7.1045	0.2086	4.6643	0.2116	2.4402	-0.003	0.8134
1335	61	2014-04-15	Infected	Control	IC	2014-04-20	5	3	7.6541	0.2522	5.2272	0.2022	2.4269	0.05	0.808967
1336	61	2014-04-15	Infected	Control	IC	2014-04-21	6	3	7.7683	0.2652	5.5771	0.1837	2.1912	0.0815	0.7304
1337	61	2014-04-15	Infected	Control	IC	2014-04-22	7	3	7.8042	0.3085	5.2252	0.2491	2.579	0.0594	0.859667
1339	61	2014-04-15	Infected	Control	IC	2014-04-24	9	3	7.2504	0.3576	4.299	0.3468	2.9514	0.0108	0.9838
1342	61	2014-04-15	Infected	Control	IC	2014-04-27	12	3	6.8317	0.3291	4.3147	0.2922	2.517	0.0369	0.839
1343	61	2014-04-15	Infected	Control	IC	2014-04-28	13	3	8.0909	0.3818	5.304	0.3818	2.7869	0	0.928967
1345	61	2014-04-15	Infected	Control	IC	2014-04-30	15	3	6.8748	0.2794	5.0853	0.2724	1.7895	0.007	0.5965
1346	61	2014-04-15	Infected	Control	IC	2014-05-01	16	3	7.1252	0.2692	5.0719	0.2473	2.0533	0.0219	0.684433
1347	61	2014-04-15	Infected	Control	IC	2014-05-02	17	3	6.5418	0.2617	4.5361	0.2329	2.0057	0.0288	0.668567
1348	61	2014-04-15	Infected	Control	IC	2014-05-03	18	3	8.4762	0.24	5.768	0.2472	2.7082	-0.0072	0.902733
1349	61	2014-04-15	Infected	Control	IC	2014-05-04	19	3	6.4298	0.2877	4.3516	0.2595	2.0782	0.0282	0.692733
1350	61	2014-04-15	Infected	Control	IC	2014-05-05	20	3	8.4778	0.207	5.8118	0.2417	2.666	-0.0347	0.888667
1351	61	2014-04-15	Infected	Control	IC	2014-05-06	21	3	6.9006	0.2568	4.7001	0.1714	2.2005	0.0854	0.7335
1352	62	2014-04-15	Infected	Control	IC	2014-04-15	0	3	5.8575	0.2738	4.9178	0.2399	0.9397	0.0339	0.313233
1353	62	2014-04-15	Infected	Control	IC	2014-04-16	1	3	6.9116	0.1944	5.6513	0.0979	1.2603	0.0965	0.4201
1354	62	2014-04-15	Infected	Control	IC	2014-04-17	2	3	5.777	0.2769	4.3998	0.216	1.3772	0.0609	0.459067
1355	62	2014-04-15	Infected	Control	IC	2014-04-18	3	3	6.9933	0.3005	4.8739	0.2014	2.1194	0.0991	0.706467
1356	62	2014-04-15	Infected	Control	IC	2014-04-19	4	3	5.9063	0.2211	4.2625	0.2137	1.6438	0.0074	0.547933
1357	62	2014-04-15	Infected	Control	IC	2014-04-20	5	3	5.7998	0.2567	4.2124	0.2084	1.5874	0.0483	0.529133
1358	62	2014-04-15	Infected	Control	IC	2014-04-21	6	3	7.0292	0.2547	4.8155	0.2434	2.2137	0.0113	0.7379
1359	62	2014-04-15	Infected	Control	IC	2014-04-22	7	3	7.4232	0.386	6.1408	0.3118	1.2824	0.0742	0.427467
1360	62	2014-04-15	Infected	Control	IC	2014-04-23	8	3	7.0675	0.3633	5.3055	0.341	1.762	0.0223	0.587333
1361	62	2014-04-15	Infected	Control	IC	2014-04-24	9	3	6.0586	0.3324	3.9878	0.2658	2.0708	0.0666	0.690267
1362	62	2014-04-15	Infected	Control	IC	2014-04-25	10	3	7.6245	0.3776	6.0322	0.3278	1.5923	0.0498	0.530767
1363	62	2014-04-15	Infected	Control	IC	2014-04-26	11	3	7.194	0.318	5.7462	0.311	1.4478	0.007	0.4826
1365	62	2014-04-15	Infected	Control	IC	2014-04-28	13	3	8.7889	0.3872	6.78	0.3692	2.0089	0.018	0.669633
1366	62	2014-04-15	Infected	Control	IC	2014-04-29	14	3	8.9321	0.3001	6.8718	0.2899	2.0603	0.0102	0.686767
1367	62	2014-04-15	Infected	Control	IC	2014-04-30	15	3	7.8063	0.3433	6.5022	0.3242	1.3041	0.0191	0.4347
1368	62	2014-04-15	Infected	Control	IC	2014-05-01	16	3	7.996	0.3246	5.9096	0.3075	2.0864	0.0171	0.695467
1369	62	2014-04-15	Infected	Control	IC	2014-05-02	17	3	6.8703	0.2583	5.2021	0.2342	1.6682	0.0241	0.556067
1370	62	2014-04-15	Infected	Control	IC	2014-05-03	18	3	9.0203	0.26	7.7558	0.2442	1.2645	0.0158	0.4215
1371	62	2014-04-15	Infected	Control	IC	2014-05-04	19	3	6.2699	0.2961	4.584	0.283	1.6859	0.0131	0.561967
1372	62	2014-04-15	Infected	Control	IC	2014-05-05	20	3	7.6232	0.3219	6.2258	0.2721	1.3974	0.0498	0.4658
1373	62	2014-04-15	Infected	Control	IC	2014-05-06	21	3	8.12	0.3629	6.2487	0.3605	1.8713	0.0024	0.623767
1374	62	2014-04-15	Infected	Control	IC	2014-05-07	22	3	8.3067	0.2838	7.0591	0.262	1.2476	0.0218	0.415867
1375	62	2014-04-15	Infected	Control	IC	2014-05-08	23	3	7.3559	0.3167	5.6797	0.303	1.6762	0.0137	0.558733
1376	62	2014-04-15	Infected	Control	IC	2014-05-09	24	3	9.1372	0.3166	7.6594	0.3121	1.4778	0.0045	0.4926
1377	62	2014-04-15	Infected	Control	IC	2014-05-10	25	3	7.6934	0.2915	6.1335	0.2866	1.5599	0.0049	0.519967
1378	62	2014-04-15	Infected	Control	IC	2014-05-11	26	3	6.9004	0.2524	5.7661	0.2401	1.1343	0.0123	0.3781
1379	63	2014-04-16	Infected	Control	IC	2014-04-16	0	3	7.1094	0.3075	6.1694	0.3011	0.94	0.0064	0.313333
1380	63	2014-04-16	Infected	Control	IC	2014-04-17	1	3	6.0674	0.4004	5.0018	0.3764	1.0656	0.024	0.3552
1381	63	2014-04-16	Infected	Control	IC	2014-04-18	2	3	7.5195	0.2057	6.6364	0.2007	0.8831	0.005	0.294367
1382	63	2014-04-16	Infected	Control	IC	2014-04-19	3	3	7.1941	0.2187	6.0636	0.1927	1.1305	0.026	0.376833
1383	63	2014-04-16	Infected	Control	IC	2014-04-20	4	3	5.6703	0.2831	4.7267	0.2586	0.9436	0.0245	0.314533
1384	63	2014-04-16	Infected	Control	IC	2014-04-21	5	2	8.4383	0.2294	7.1834	0.2146	1.2549	0.0148	0.62745
1385	63	2014-04-16	Infected	Control	IC	2014-04-22	6	2	8.739	0.4275	7.2997	0.3943	1.4393	0.0332	0.71965
1386	63	2014-04-16	Infected	Control	IC	2014-04-23	7	2	9.0336	0.2569	7.8271	0.2537	1.2065	0.0032	0.60325
1387	63	2014-04-16	Infected	Control	IC	2014-04-24	8	2	6.1674	0.2945	4.7325	0.2843	1.4349	0.0102	0.71745
1388	63	2014-04-16	Infected	Control	IC	2014-04-25	9	2	8.1385	0.4484	6.8707	0.4391	1.2678	0.0093	0.6339
1389	63	2014-04-16	Infected	Control	IC	2014-04-26	10	2	7.9574	0.3811	6.9394	0.3773	1.018	0.0038	0.509
1390	63	2014-04-16	Infected	Control	IC	2014-04-27	11	2	6.6616	0.3118	4.9594	0.3062	1.7022	0.0056	0.8511
1391	63	2014-04-16	Infected	Control	IC	2014-04-28	12	2	6.8989	0.2189	5.4045	0.2077	1.4944	0.0112	0.7472
1392	64	2014-04-21	Infected	Control	IC	2014-04-21	0	3	8.3644	0.2767	7.4157	0.2172	0.9487	0.0595	0.316233
1393	64	2014-04-21	Infected	Control	IC	2014-04-22	1	3	8.4275	0.3468	6.7477	0.1569	1.6798	0.1899	0.559933
1395	64	2014-04-21	Infected	Control	IC	2014-04-24	3	3	6.6871	0.3069	4.1941	0.2674	2.493	0.0395	0.831
1396	64	2014-04-21	Infected	Control	IC	2014-04-25	4	3	7.5226	0.3309	5.4263	0.3141	2.0963	0.0168	0.698767
1397	64	2014-04-21	Infected	Control	IC	2014-04-26	5	3	8.9591	0.2989	7.2268	0.2857	1.7323	0.0132	0.577433
1398	64	2014-04-21	Infected	Control	IC	2014-04-27	6	3	7.1953	0.3828	5.1863	0.3321	2.009	0.0507	0.669667
1399	64	2014-04-21	Infected	Control	IC	2014-04-28	7	3	7.6017	0.3234	5.2298	0.33	2.3719	-0.0066	0.790633
1400	64	2014-04-21	Infected	Control	IC	2014-04-29	8	3	8.1742	0.337	6.4744	0.3107	1.6998	0.0263	0.5666
1401	64	2014-04-21	Infected	Control	IC	2014-04-30	9	3	6.3809	0.2864	4.8327	0.2659	1.5482	0.0205	0.516067
1402	64	2014-04-21	Infected	Control	IC	2014-05-01	10	3	6.7099	0.3402	4.462	0.2735	2.2479	0.0667	0.7493
1403	64	2014-04-21	Infected	Control	IC	2014-05-02	11	3	8.2633	0.3075	5.7299	0.2655	2.5334	0.042	0.844467
1404	64	2014-04-21	Infected	Control	IC	2014-05-03	12	3	7.7952	0.266	6.1601	0.1981	1.6351	0.0679	0.545033
1405	64	2014-04-21	Infected	Control	IC	2014-05-04	13	3	6.494	0.2251	4.2675	0.223	2.2265	0.0021	0.742167
1406	64	2014-04-21	Infected	Control	IC	2014-05-05	14	3	7.447	0.2589	5.2789	0.3189	2.1681	-0.06	0.7227
1407	64	2014-04-21	Infected	Control	IC	2014-05-06	15	3	8.4814	0.3027	5.8346	0.3928	2.6468	-0.0901	0.882267
1408	64	2014-04-21	Infected	Control	IC	2014-05-07	16	3	6.8322	0.2736	5.1478	0.2638	1.6844	0.0098	0.561467
1409	64	2014-04-21	Infected	Control	IC	2014-05-08	17	3	7.9529	0.3402	5.5618	0.3366	2.3911	0.0036	0.797033
1411	64	2014-04-21	Infected	Control	IC	2014-05-10	19	3	6.8373	0.2313	4.4252	0.2199	2.4121	0.0114	0.804033
1412	64	2014-04-21	Infected	Control	IC	2014-05-11	20	3	6.8661	0.2631	4.702	0.2548	2.1641	0.0083	0.721367
1413	64	2014-04-21	Infected	Control	IC	2014-05-12	21	3	8.2954	0.2935	6.7062	0.2594	1.5892	0.0341	0.529733
1415	64	2014-04-21	Infected	Control	IC	2014-05-14	23	3	7.8984	0.3445	6.2042	0.3016	1.6942	0.0429	0.564733
1416	64	2014-04-21	Infected	Control	IC	2014-05-15	24	3	7.7611	0.316	5.4961	0.2849	2.265	0.0311	0.755
1417	65	2014-04-21	Infected	Control	IC	2014-04-21	0	3	9.3848	0.2666	8.2601	0.2138	1.1247	0.0528	0.3749
1418	65	2014-04-21	Infected	Control	IC	2014-04-22	1	3	6.5895	0.3754	5.2818	0.2548	1.3077	0.1206	0.4359
1419	65	2014-04-21	Infected	Control	IC	2014-04-23	2	3	6.9709	0.2774	5.436	0.1923	1.5349	0.0851	0.511633
1420	65	2014-04-21	Infected	Control	IC	2014-04-24	3	3	7.3104	0.324	4.684	0.2286	2.6264	0.0954	0.875467
1421	65	2014-04-21	Infected	Control	IC	2014-04-25	4	3	7.116	0.326	4.9948	0.3074	2.1212	0.0186	0.707067
1422	65	2014-04-21	Infected	Control	IC	2014-04-26	5	3	7.3884	0.3581	5.85	0.3473	1.5384	0.0108	0.5128
1423	65	2014-04-21	Infected	Control	IC	2014-04-27	6	3	8.1515	0.2759	5.6737	0.2238	2.4778	0.0521	0.825933
1424	65	2014-04-21	Infected	Control	IC	2014-04-28	7	3	8.3349	0.2928	5.7825	0.2671	2.5524	0.0257	0.8508
1425	65	2014-04-21	Infected	Control	IC	2014-04-29	8	3	9.4708	0.2644	8.75	0.24	0.7208	0.0244	0.240267
1426	65	2014-04-21	Infected	Control	IC	2014-04-30	9	3	7.2222	0.2959	5.978	0.2962	1.2442	-0.0003	0.414733
1427	65	2014-04-21	Infected	Control	IC	2014-05-01	10	2	7.3501	0.2704	5.4755	0.2669	1.8746	0.0035	0.9373
1428	65	2014-04-21	Infected	Control	IC	2014-05-02	11	2	8.0356	0.2995	5.7138	0.2931	2.3218	0.0064	1.1609
1429	65	2014-04-21	Infected	Control	IC	2014-05-03	12	2	8.0869	0.3153	6.5801	0.3022	1.5068	0.0131	0.7534
1430	65	2014-04-21	Infected	Control	IC	2014-05-04	13	2	6.5305	0.2526	4.8802	0.2256	1.6503	0.027	0.82515
1431	65	2014-04-21	Infected	Control	IC	2014-05-05	14	2	7.4617	0.3043	6.0293	0.3158	1.4324	-0.0115	0.7162
1432	65	2014-04-21	Infected	Control	IC	2014-05-06	15	2	6.0983	0.3041	4.5584	0.306	1.5399	-0.0019	0.76995
1433	65	2014-04-21	Infected	Control	IC	2014-05-07	16	2	9.684	0.2735	8.1917	0.2688	1.4923	0.0047	0.74615
1434	65	2014-04-21	Infected	Control	IC	2014-05-08	17	2	6.5938	0.2997	4.9403	0.297	1.6535	0.0027	0.82675
1435	65	2014-04-21	Infected	Control	IC	2014-05-09	18	2	7.85	0.2419	6.3452	0.2398	1.5048	0.0021	0.7524
1436	65	2014-04-21	Infected	Control	IC	2014-05-10	19	2	6.9207	0.2636	5.3841	0.2554	1.5366	0.0082	0.7683
1437	65	2014-04-21	Infected	Control	IC	2014-05-11	20	2	8.1121	0.2334	6.4963	0.2202	1.6158	0.0132	0.8079
1438	65	2014-04-21	Infected	Control	IC	2014-05-12	21	2	9.0287	0.2468	7.9828	0.2424	1.0459	0.0044	0.52295
1439	65	2014-04-21	Infected	Control	IC	2014-05-13	22	2	7.6232	0.2071	5.3148	0.1877	2.3084	0.0194	1.1542
1440	66	2014-05-12	Uninfected	Anabasine	CA	2014-05-12	0	3	8.9809	0.2606	7.7374	0.1405	1.2435	0.1201	0.4145
1441	66	2014-05-12	Uninfected	Anabasine	CA	2014-05-13	1	3	6.4038	0.2275	4.5981	0.0961	1.8057	0.1314	0.6019
1442	66	2014-05-12	Uninfected	Anabasine	CA	2014-05-14	2	3	8.7209	0.3805	6.9706	0.3109	1.7503	0.0696	0.583433
1443	66	2014-05-12	Uninfected	Anabasine	CA	2014-05-15	3	3	6.0818	0.3344	4.3655	0.3084	1.7163	0.026	0.5721
1444	66	2014-05-12	Uninfected	Anabasine	CA	2014-05-16	4	3	6.9713	0.337	5.1723	0.2351	1.799	0.1019	0.599667
1445	66	2014-05-12	Uninfected	Anabasine	CA	2014-05-17	5	3	7.0907	0.3279	5.9495	0.2677	1.1412	0.0602	0.3804
1446	66	2014-05-12	Uninfected	Anabasine	CA	2014-05-18	6	3	9.8668	0.3529	8.0491	0.3081	1.8177	0.0448	0.6059
1447	66	2014-05-12	Uninfected	Anabasine	CA	2014-05-19	7	3	7.1552	0.2659	4.8602	0.2108	2.295	0.0551	0.765
1448	66	2014-05-12	Uninfected	Anabasine	CA	2014-05-20	8	2	8.332	0.3323	6.4896	0.2922	1.8424	0.0401	0.9212
1449	66	2014-05-12	Uninfected	Anabasine	CA	2014-05-21	9	2	9.4156	0.275	7.6413	0.2211	1.7743	0.0539	0.88715
1450	66	2014-05-12	Uninfected	Anabasine	CA	2014-05-22	10	2	8.1455	0.303	6.0125	0.2823	2.133	0.0207	1.0665
1451	66	2014-05-12	Uninfected	Anabasine	CA	2014-05-23	11	2	7.148	0.2803	5.0874	0.2282	2.0606	0.0521	1.0303
1452	66	2014-05-12	Uninfected	Anabasine	CA	2014-05-24	12	2	9.0521	0.2576	7.0678	0.2072	1.9843	0.0504	0.99215
1453	66	2014-05-12	Uninfected	Anabasine	CA	2014-05-25	13	2	8.5315	0.2364	6.7831	0.2218	1.7484	0.0146	0.8742
1454	66	2014-05-12	Uninfected	Anabasine	CA	2014-05-26	14	2	8.3986	0.3113	7.1154	0.2635	1.2832	0.0478	0.6416
1455	66	2014-05-12	Uninfected	Anabasine	CA	2014-05-27	15	2	8.0782	0.2605	5.8911	0.2089	2.1871	0.0516	1.09355
1456	66	2014-05-12	Uninfected	Anabasine	CA	2014-05-28	16	2	9.8668	0.3529	8.0491	0.3081	1.8177	0.0448	0.90885
1457	66	2014-05-12	Uninfected	Anabasine	CA	2014-05-29	17	2	7.5261	0.2696	5.4305	0.2157	2.0956	0.0539	1.0478
1458	66	2014-05-12	Uninfected	Anabasine	CA	2014-05-30	18	2	7.8021	0.3192	6.6363	0.2865	1.1658	0.0327	0.5829
1459	66	2014-05-12	Uninfected	Anabasine	CA	2014-05-31	19	2	7.9725	0.2531	6.0385	0.2432	1.934	0.0099	0.967
1460	66	2014-05-12	Uninfected	Anabasine	CA	2014-06-01	20	2	8.4604	0.2742	6.5849	0.2753	1.8755	-0.0011	0.93775
1461	66	2014-05-12	Uninfected	Anabasine	CA	2014-06-02	21	2	6.7477	0.2687	5.3563	0.2608	1.3914	0.0079	0.6957
1462	66	2014-05-12	Uninfected	Anabasine	CA	2014-06-03	22	2	6.7765	0.2865	5.3564	0.255	1.4201	0.0315	0.71005
1463	66	2014-05-12	Uninfected	Anabasine	CA	2014-06-04	23	2	7.4012	0.3213	6.0922	0.2881	1.309	0.0332	0.6545
1464	66	2014-05-12	Uninfected	Anabasine	CA	2014-06-05	24	2	7.176	0.3125	5.4846	0.3149	1.6914	-0.0024	0.8457
1465	66	2014-05-12	Uninfected	Anabasine	CA	2014-06-06	25	2	7.7895	0.3886	5.9777	0.3717	1.8118	0.0169	0.9059
1466	66	2014-05-12	Uninfected	Anabasine	CA	2014-06-07	26	2	6.9442	0.4097	5.6404	0.4067	1.3038	0.003	0.6519
1467	66	2014-05-12	Uninfected	Anabasine	CA	2014-06-08	27	2	7.3949	0.298	6.2175	0.2803	1.1774	0.0177	0.5887
1468	66	2014-05-12	Uninfected	Anabasine	CA	2014-06-09	28	2	6.9026	0.3695	5.5145	0.3702	1.3881	-0.0007	0.69405
1469	66	2014-05-12	Uninfected	Anabasine	CA	2014-06-10	29	2	6.5287	0.3668	5.2048	0.3503	1.3239	0.0165	0.66195
1470	66	2014-05-12	Uninfected	Anabasine	CA	2014-06-11	30	2	7.7498	0.2469	6.3819	0.2007	1.3679	0.0462	0.68395
1471	68	2014-04-23	Infected	Control	IC	2014-04-23	0	3	6.0679	0.3366	4.2081	0.2547	1.8598	0.0819	0.619933
1472	68	2014-04-23	Infected	Control	IC	2014-04-24	1	3	7.5554	0.33	5.8948	0.2202	1.6606	0.1098	0.553533
1473	68	2014-04-23	Infected	Control	IC	2014-04-25	2	3	6.8138	0.298	5.1275	0.2309	1.6863	0.0671	0.5621
1474	68	2014-04-23	Infected	Control	IC	2014-04-26	3	3	8.2511	0.321	6.5776	0.2855	1.6735	0.0355	0.557833
1475	68	2014-04-23	Infected	Control	IC	2014-04-27	4	3	7.1362	0.2939	4.9551	0.239	2.1811	0.0549	0.727033
1476	68	2014-04-23	Infected	Control	IC	2014-04-28	5	3	8.4613	0.3296	5.8812	0.307	2.5801	0.0226	0.860033
1477	68	2014-04-23	Infected	Control	IC	2014-04-29	6	3	7.8186	0.3156	7.7394	0.2579	0.0792	0.0577	0.0264
1478	68	2014-04-23	Infected	Control	IC	2014-04-30	7	3	8.8362	0.3129	5.1355	0.2407	3.7007	0.0722	1.23357
1479	68	2014-04-23	Infected	Control	IC	2014-05-01	8	3	7.5966	0.3118	5.1347	0.2576	2.4619	0.0542	0.820633
1480	68	2014-04-23	Infected	Control	IC	2014-05-02	9	3	8.2655	0.2943	5.476	0.2379	2.7895	0.0564	0.929833
1481	68	2014-04-23	Infected	Control	IC	2014-05-03	10	3	8.3521	0.2373	6.2612	0.2353	2.0909	0.002	0.696967
1482	68	2014-04-23	Infected	Control	IC	2014-05-04	11	3	6.0683	0.2788	4.2403	0.2422	1.828	0.0366	0.609333
1483	68	2014-04-23	Infected	Control	IC	2014-05-05	12	3	8.8361	0.3589	6.9448	0.3471	1.8913	0.0118	0.630433
1484	68	2014-04-23	Infected	Control	IC	2014-05-06	13	3	7.2259	0.3436	4.8607	0.3452	2.3652	-0.0016	0.7884
1485	68	2014-04-23	Infected	Control	IC	2014-05-07	14	3	7.3104	0.2341	5.5487	0.2292	1.7617	0.0049	0.587233
1486	68	2014-04-23	Infected	Control	IC	2014-05-08	15	3	6.7123	0.3156	4.7457	0.2645	1.9666	0.0511	0.655533
1488	68	2014-04-23	Infected	Control	IC	2014-05-10	17	3	6.7721	0.2442	4.4962	0.2292	2.2759	0.015	0.758633
1489	68	2014-04-23	Infected	Control	IC	2014-05-11	18	3	6.6412	0.2318	4.6557	0.1963	1.9855	0.0355	0.661833
1490	68	2014-04-23	Infected	Control	IC	2014-05-12	19	3	7.6792	0.2321	6.2096	0.2256	1.4696	0.0065	0.489867
1491	68	2014-04-23	Infected	Control	IC	2014-05-13	20	3	6.6999	0.2648	4.5778	0.2573	2.1221	0.0075	0.707367
1492	68	2014-04-23	Infected	Control	IC	2014-05-14	21	3	9.0666	0.3378	7.1815	0.3307	1.8851	0.0071	0.628367
1493	68	2014-04-23	Infected	Control	IC	2014-05-15	22	3	8.79	0.3325	6.38	0.2907	2.41	0.0418	0.803333
1495	68	2014-04-23	Infected	Control	IC	2014-05-17	24	3	6.535	0.2628	4.5748	0.2476	1.9602	0.0152	0.6534
1496	68	2014-04-23	Infected	Control	IC	2014-05-18	25	3	7.5893	0.3218	5.7587	0.3092	1.8306	0.0126	0.6102
1497	68	2014-04-23	Infected	Control	IC	2014-05-19	26	3	7.7698	0.3557	5.7671	0.333	2.0027	0.0227	0.667567
1499	68	2014-04-23	Infected	Control	IC	2014-05-21	28	3	6.941	0.3255	5.353	0.307	1.588	0.0185	0.529333
1500	68	2014-04-23	Infected	Control	IC	2014-05-22	29	3	7.7863	0.3235	5.9531	0.2935	1.8332	0.03	0.611067
1501	68	2014-04-23	Infected	Control	IC	2014-05-23	30	3	9.3962	0.3311	7.6018	0.3144	1.7944	0.0167	0.598133
1502	68	2014-04-23	Infected	Control	IC	2014-05-24	31	3	7.9132	0.3667	6.5008	0.3211	1.4124	0.0456	0.4708
1503	68	2014-04-23	Infected	Control	IC	2014-05-25	32	3	8.8052	0.2544	6.9915	0.222	1.8137	0.0324	0.604567
1504	70	2014-04-26	Infected	Anabasine	IA	2014-04-26	0	3	7.9163	0.4052	6.7705	0.3781	1.1458	0.0271	0.381933
1505	70	2014-04-26	Infected	Anabasine	IA	2014-04-27	1	3	6.8265	0.3391	5.2106	0.321	1.6159	0.0181	0.538633
1506	70	2014-04-26	Infected	Anabasine	IA	2014-04-28	2	3	8.1855	0.3542	6.7358	0.347	1.4497	0.0072	0.483233
1507	70	2014-04-26	Infected	Anabasine	IA	2014-04-29	3	3	8.6855	0.2684	7.1037	0.2599	1.5818	0.0085	0.527267
1508	70	2014-04-26	Infected	Anabasine	IA	2014-04-30	4	3	7.9405	0.3636	7.07	0.3539	0.8705	0.0097	0.290167
1509	70	2014-04-26	Infected	Anabasine	IA	2014-05-01	5	3	7.3976	0.2645	6.1886	0.253	1.209	0.0115	0.403
1510	70	2014-04-26	Infected	Anabasine	IA	2014-05-02	6	3	8.5228	0.3408	7.203	0.332	1.3198	0.0088	0.439933
1511	70	2014-04-26	Infected	Anabasine	IA	2014-05-03	7	3	8.0753	0.3055	7.2627	0.3044	0.8126	0.0011	0.270867
1512	70	2014-04-26	Infected	Anabasine	IA	2014-05-04	8	3	7.3489	0.3126	5.928	0.302	1.4209	0.0106	0.473633
1513	70	2014-04-26	Infected	Anabasine	IA	2014-05-05	9	3	7.4869	0.3782	6.3882	0.3731	1.0987	0.0051	0.366233
1514	70	2014-04-26	Infected	Anabasine	IA	2014-05-06	10	3	6.364	0.4442	5.0682	0.4411	1.2958	0.0031	0.431933
1515	70	2014-04-26	Infected	Anabasine	IA	2014-05-07	11	3	8.6409	0.2711	7.646	0.2651	0.9949	0.006	0.331633
1516	70	2014-04-26	Infected	Anabasine	IA	2014-05-08	12	3	8.451	0.2709	7.1053	0.2725	1.3457	-0.0016	0.448567
1517	70	2014-04-26	Infected	Anabasine	IA	2014-05-09	13	3	8.5781	0.2571	7.4243	0.2576	1.1538	-0.0005	0.3846
1518	70	2014-04-26	Infected	Anabasine	IA	2014-05-10	14	3	7.5679	0.2326	6.4442	0.2319	1.1237	0.0007	0.374567
1519	70	2014-04-26	Infected	Anabasine	IA	2014-05-11	15	3	6.4275	0.2936	5.5008	0.2909	0.9267	0.0027	0.3089
1520	70	2014-04-26	Infected	Anabasine	IA	2014-05-12	16	2	6.4691	0.2669	4.7772	0.2072	1.6919	0.0597	0.84595
1521	71	2014-04-16	Infected	Anabasine	IA	2014-04-16	0	3	6.6905	0.2714	5.7515	0.214	0.939	0.0574	0.313
1522	71	2014-04-16	Infected	Anabasine	IA	2014-04-17	1	3	7.1055	0.3041	5.5351	0.1771	1.5704	0.127	0.523467
1523	71	2014-04-16	Infected	Anabasine	IA	2014-04-18	2	3	7.4909	0.3638	6.4043	0.3057	1.0866	0.0581	0.3622
1524	71	2014-04-16	Infected	Anabasine	IA	2014-04-19	3	3	6.3942	0.2491	4.5716	0.2422	1.8226	0.0069	0.607533
1525	71	2014-04-16	Infected	Anabasine	IA	2014-04-22	6	3	7.4678	0.3194	5.4303	0.2379	2.0375	0.0815	0.679167
1526	71	2014-04-16	Infected	Anabasine	IA	2014-04-20	4	3	7.0728	0.2752	5.3166	0.206	1.7562	0.0692	0.5854
1527	71	2014-04-16	Infected	Anabasine	IA	2014-04-21	5	3	8.2131	0.2457	5.9948	0.1692	2.2183	0.0765	0.739433
1528	71	2014-04-16	Infected	Anabasine	IA	2014-04-23	7	3	8.8492	0.3606	6.9127	0.2713	1.9365	0.0893	0.6455
1530	71	2014-04-16	Infected	Anabasine	IA	2014-04-25	9	3	9.2215	0.3003	7.4558	0.2468	1.7657	0.0535	0.588567
1531	71	2014-04-16	Infected	Anabasine	IA	2014-04-26	10	3	7.6994	0.2881	6.0851	0.2893	1.6143	-0.0012	0.5381
1532	71	2014-04-16	Infected	Anabasine	IA	2014-04-27	11	3	7.4983	0.2766	5.7924	0.2172	1.7059	0.0594	0.568633
1533	71	2014-04-16	Infected	Anabasine	IA	2014-04-28	12	3	6.9905	0.3569	5.5488	0.3031	1.4417	0.0538	0.480567
1534	71	2014-04-16	Infected	Anabasine	IA	2014-04-29	13	3	7.7481	0.3052	5.3505	0.2699	2.3976	0.0353	0.7992
1535	71	2014-04-16	Infected	Anabasine	IA	2014-04-30	14	3	8.4361	0.316	6.8678	0.2988	1.5683	0.0172	0.522767
1536	71	2014-04-16	Infected	Anabasine	IA	2014-05-01	15	3	7.4166	0.3334	5.2584	0.3104	2.1582	0.023	0.7194
1537	71	2014-04-16	Infected	Anabasine	IA	2014-05-02	16	3	6.5558	0.3366	4.4837	0.2998	2.0721	0.0368	0.6907
1538	71	2014-04-16	Infected	Anabasine	IA	2014-05-03	17	3	7.4866	0.3783	5.9261	0.3357	1.5605	0.0426	0.520167
1539	71	2014-04-16	Infected	Anabasine	IA	2014-05-04	18	3	6.7568	0.3191	5.0171	0.2756	1.7397	0.0435	0.5799
1540	71	2014-04-16	Infected	Anabasine	IA	2014-05-05	19	3	7.1445	0.249	5.6776	0.2268	1.4669	0.0222	0.488967
1541	71	2014-04-16	Infected	Anabasine	IA	2014-05-06	20	3	6.749	0.33	4.73	0.318	2.019	0.012	0.673
1542	71	2014-04-16	Infected	Anabasine	IA	2014-05-07	21	3	7.9223	0.2821	6.3534	0.2402	1.5689	0.0419	0.522967
1543	71	2014-04-16	Infected	Anabasine	IA	2014-05-08	22	3	6.2721	0.2342	4.6187	0.2271	1.6534	0.0071	0.551133
1544	71	2014-04-16	Infected	Anabasine	IA	2014-05-09	23	3	7.8786	0.2531	5.849	0.2329	2.0296	0.0202	0.676533
1545	71	2014-04-16	Infected	Anabasine	IA	2014-05-10	24	3	6.7708	0.2677	4.7427	0.2474	2.0281	0.0203	0.676033
1546	71	2014-04-16	Infected	Anabasine	IA	2014-05-11	25	3	6.9816	0.369	5.6565	0.3656	1.3251	0.0034	0.4417
1547	71	2014-04-16	Infected	Anabasine	IA	2014-05-12	26	2	8.5955	0.2286	7.2161	0.2219	1.3794	0.0067	0.6897
1548	71	2014-04-16	Infected	Anabasine	IA	2014-05-13	27	2	6.7093	0.2645	5.0746	0.2217	1.6347	0.0428	0.81735
1549	71	2014-04-16	Infected	Anabasine	IA	2014-05-14	28	2	8.4414	0.2769	7.2446	0.2516	1.1968	0.0253	0.5984
1550	71	2014-04-16	Infected	Anabasine	IA	2014-05-15	29	2	7.377	0.2721	5.988	0.2356	1.389	0.0365	0.6945
1551	71	2014-04-16	Infected	Anabasine	IA	2014-05-16	30	2	7.1224	0.3035	5.8082	0.2769	1.3142	0.0266	0.6571
1552	71	2014-04-16	Infected	Anabasine	IA	2014-05-17	31	2	7.1475	0.3919	5.6671	0.3701	1.4804	0.0218	0.7402
1553	71	2014-04-16	Infected	Anabasine	IA	2014-05-18	32	2	8.7582	0.3222	7.6091	0.2999	1.1491	0.0223	0.57455
1554	71	2014-04-16	Infected	Anabasine	IA	2014-05-19	33	2	7.529	0.287	6.0508	0.2658	1.4782	0.0212	0.7391
1555	71	2014-04-16	Infected	Anabasine	IA	2014-05-20	34	2	8.7582	0.3222	7.6091	0.2999	1.1491	0.0223	0.57455
1556	72	2014-04-16	Infected	Anabasine	IA	2014-04-16	0	3	6.5178	0.2134	5.4629	0.1547	1.0549	0.0587	0.351633
1557	72	2014-04-16	Infected	Anabasine	IA	2014-04-17	1	3	6.6288	0.3279	4.8955	0.2224	1.7333	0.1055	0.577767
1558	72	2014-04-16	Infected	Anabasine	IA	2014-04-18	2	3	7.6804	0.2039	6.6384	0.1707	1.042	0.0332	0.347333
1559	72	2014-04-16	Infected	Anabasine	IA	2014-04-19	3	3	6.3943	0.2491	4.5716	0.2422	1.8227	0.0069	0.607567
1562	72	2014-04-16	Infected	Anabasine	IA	2014-04-22	6	3	7.1997	0.2992	5.7262	0.2959	1.4735	0.0033	0.491167
1563	72	2014-04-16	Infected	Anabasine	IA	2014-04-23	7	3	7.1185	0.3655	5.3447	0.3541	1.7738	0.0114	0.591267
1564	72	2014-04-16	Infected	Anabasine	IA	2014-04-24	8	3	6.7584	0.2171	4.3152	0.1833	2.4432	0.0338	0.8144
1565	72	2014-04-16	Infected	Anabasine	IA	2014-04-25	9	3	6.4351	0.3993	4.581	0.3501	1.8541	0.0492	0.618033
1566	72	2014-04-16	Infected	Anabasine	IA	2014-04-26	10	3	7.3944	0.3518	5.6514	0.3503	1.743	0.0015	0.581
1567	72	2014-04-16	Infected	Anabasine	IA	2014-04-27	11	3	6.3893	0.3286	4.4075	0.2899	1.9818	0.0387	0.6606
1568	72	2014-04-16	Infected	Anabasine	IA	2014-04-28	12	3	8.7394	0.4095	5.816	0.359	2.9234	0.0505	0.974467
1569	72	2014-04-16	Infected	Anabasine	IA	2014-04-29	13	3	6.906	0.2438	4.8957	0.2177	2.0103	0.0261	0.6701
1570	72	2014-04-16	Infected	Anabasine	IA	2014-04-30	14	3	7.1997	0.2992	5.7262	0.2959	1.4735	0.0033	0.491167
1571	72	2014-04-16	Infected	Anabasine	IA	2014-05-01	15	3	7.5839	0.2611	5.6219	0.2186	1.962	0.0425	0.654
1572	72	2014-04-16	Infected	Anabasine	IA	2014-05-02	16	3	8.7531	0.3783	6.0109	0.3221	2.7422	0.0562	0.914067
1573	72	2014-04-16	Infected	Anabasine	IA	2014-05-03	17	3	8.5443	0.2748	6.9138	0.2678	1.6305	0.007	0.5435
1575	72	2014-04-16	Infected	Anabasine	IA	2014-05-05	19	3	6.9988	0.2361	5.1696	0.2157	1.8292	0.0204	0.609733
1576	72	2014-04-16	Infected	Anabasine	IA	2014-05-06	20	3	6.133	0.3089	4.338	0.2646	1.795	0.0443	0.598333
1577	72	2014-04-16	Infected	Anabasine	IA	2014-05-07	21	3	7.3546	0.319	4.8661	0.2845	2.4885	0.0345	0.8295
1578	72	2014-04-16	Infected	Anabasine	IA	2014-05-08	22	3	6.9555	0.3521	4.9259	0.3191	2.0296	0.033	0.676533
1579	73	2014-04-22	Infected	Anabasine	IA	2014-04-22	0	3	8.7488	0.3118	7.0955	0.17	1.6533	0.1418	0.5511
1580	73	2014-04-22	Infected	Anabasine	IA	2014-04-23	1	3	8.4019	0.3469	6.7486	0.3125	1.6533	0.0344	0.5511
1581	73	2014-04-22	Infected	Anabasine	IA	2014-04-24	2	3	7.8862	0.291	5.6295	0.1703	2.2567	0.1207	0.752233
1582	73	2014-04-22	Infected	Anabasine	IA	2014-04-25	3	3	6.6432	0.3758	4.7753	0.3505	1.8679	0.0253	0.622633
1583	73	2014-04-22	Infected	Anabasine	IA	2014-04-26	4	3	7.399	0.3807	5.3135	0.3733	2.0855	0.0074	0.695167
1584	73	2014-04-22	Infected	Anabasine	IA	2014-04-27	5	3	6.4321	0.2734	4.4705	0.2313	1.9616	0.0421	0.653867
1585	73	2014-04-22	Infected	Anabasine	IA	2014-04-28	6	3	7.0581	0.2922	4.8921	0.2607	2.166	0.0315	0.722
1586	73	2014-04-22	Infected	Anabasine	IA	2014-04-29	7	3	9.407	0.3968	6.8138	0.3266	2.5932	0.0702	0.8644
1587	73	2014-04-22	Infected	Anabasine	IA	2014-04-30	8	3	9.2434	0.3078	6.7854	0.2685	2.458	0.0393	0.819333
1588	73	2014-04-22	Infected	Anabasine	IA	2014-05-01	9	3	7.249	0.3115	4.9308	0.2984	2.3182	0.0131	0.772733
1589	73	2014-04-22	Infected	Anabasine	IA	2014-05-02	10	3	6.8961	0.3338	4.4615	0.246	2.4346	0.0878	0.811533
1590	73	2014-04-22	Infected	Anabasine	IA	2014-05-03	11	3	8.1438	0.2722	6.3195	0.2602	1.8243	0.012	0.6081
1591	73	2014-04-22	Infected	Anabasine	IA	2014-05-04	12	3	6.2555	0.2154	4.398	0.1869	1.8575	0.0285	0.619167
1592	73	2014-04-22	Infected	Anabasine	IA	2014-05-05	13	3	6.8462	0.3918	5.3668	0.3872	1.4794	0.0046	0.493133
1593	73	2014-04-22	Infected	Anabasine	IA	2014-05-06	14	3	8.5344	0.3061	6.3646	0.3012	2.1698	0.0049	0.723267
1594	73	2014-04-22	Infected	Anabasine	IA	2014-05-07	15	3	9.4567	0.28	7.9689	0.2675	1.4878	0.0125	0.495933
1595	73	2014-04-22	Infected	Anabasine	IA	2014-05-08	16	3	6.6231	0.2821	4.6502	0.2782	1.9729	0.0039	0.657633
1596	73	2014-04-22	Infected	Anabasine	IA	2014-05-09	17	3	7.8491	0.3122	6.1962	0.2987	1.6529	0.0135	0.550967
1597	73	2014-04-22	Infected	Anabasine	IA	2014-05-10	18	3	7.7105	0.254	5.7918	0.2523	1.9187	0.0017	0.639567
1598	73	2014-04-22	Infected	Anabasine	IA	2014-05-11	19	2	7.9202	0.2182	6.4084	0.2134	1.5118	0.0048	0.7559
1599	74	2014-04-26	Infected	Anabasine	IA	2014-04-26	0	3	7.1256	0.3043	5.9352	0.2279	1.1904	0.0764	0.3968
1600	74	2014-04-26	Infected	Anabasine	IA	2014-04-27	1	3	6.1721	0.3345	4.4836	0.261	1.6885	0.0735	0.562833
1602	74	2014-04-26	Infected	Anabasine	IA	2014-04-29	3	3	8.5776	0.2718	6.9048	0.2948	1.6728	-0.023	0.5576
1603	74	2014-04-26	Infected	Anabasine	IA	2014-04-30	4	3	8.6006	0.2958	7.0748	0.2809	1.5258	0.0149	0.5086
1604	74	2014-04-26	Infected	Anabasine	IA	2014-05-01	5	3	7.5595	0.2539	5.7215	0.2426	1.838	0.0113	0.612667
1605	74	2014-04-26	Infected	Anabasine	IA	2014-05-02	6	3	7.5096	0.2998	4.8149	0.277	2.6947	0.0228	0.898233
1606	74	2014-04-26	Infected	Anabasine	IA	2014-05-03	7	3	7.8808	0.2777	6.9073	0.2728	0.9735	0.0049	0.3245
1607	75	2014-04-24	Uninfected	Anabasine	CA	2014-04-24	0	3	6.6189	0.2689	5.0046	0.1707	1.6143	0.0982	0.5381
1608	75	2014-04-24	Uninfected	Anabasine	CA	2014-04-25	1	3	7.7939	0.5178	6.2604	0.4702	1.5335	0.0476	0.511167
1609	75	2014-04-24	Uninfected	Anabasine	CA	2014-04-26	2	3	8.1653	0.3548	6.6171	0.3567	1.5482	-0.0019	0.516067
1610	75	2014-04-24	Uninfected	Anabasine	CA	2014-04-27	3	3	7.1461	0.2683	5.3147	0.2593	1.8314	0.009	0.610467
1612	75	2014-04-24	Uninfected	Anabasine	CA	2014-04-29	5	3	7.4528	0.3463	5.0384	0.3269	2.4144	0.0194	0.8048
1613	75	2014-04-24	Uninfected	Anabasine	CA	2014-04-30	6	3	9.3116	0.2578	7.8534	0.2433	1.4582	0.0145	0.486067
1614	75	2014-04-24	Uninfected	Anabasine	CA	2014-05-01	7	3	7.0899	0.302	4.2177	0.1991	2.8722	0.1029	0.9574
1615	75	2014-04-24	Uninfected	Anabasine	CA	2014-05-02	8	3	7.1534	0.3804	4.8402	0.3411	2.3132	0.0393	0.771067
1616	75	2014-04-24	Uninfected	Anabasine	CA	2014-05-03	9	3	7.2299	0.269	5.2755	0.2468	1.9544	0.0222	0.651467
1617	75	2014-04-24	Uninfected	Anabasine	CA	2014-05-04	10	3	6.4621	0.2817	4.4653	0.211	1.9968	0.0707	0.6656
1618	75	2014-04-24	Uninfected	Anabasine	CA	2014-05-05	11	3	7.174	0.3062	6.1498	0.2793	1.0242	0.0269	0.3414
1619	75	2014-04-24	Uninfected	Anabasine	CA	2014-05-06	12	3	7.9083	0.397	5.5815	0.3823	2.3268	0.0147	0.7756
1620	75	2014-04-24	Uninfected	Anabasine	CA	2014-05-07	13	2	6.6326	0.1931	5.1381	0.1667	1.4945	0.0264	0.74725
1621	75	2014-04-24	Uninfected	Anabasine	CA	2014-05-08	14	2	7.0401	0.3129	4.7876	0.2882	2.2525	0.0247	1.12625
1622	75	2014-04-24	Uninfected	Anabasine	CA	2014-05-09	15	2	8.4762	0.2294	6.6533	0.2227	1.8229	0.0067	0.91145
1623	75	2014-04-24	Uninfected	Anabasine	CA	2014-05-10	16	2	7.9814	0.2272	5.918	0.2192	2.0634	0.008	1.0317
1624	75	2014-04-24	Uninfected	Anabasine	CA	2014-05-11	17	2	7.0531	0.2714	5.2207	0.2547	1.8324	0.0167	0.9162
1625	75	2014-04-24	Uninfected	Anabasine	CA	2014-05-12	18	2	8.392	0.2489	6.9214	0.2321	1.4706	0.0168	0.7353
1626	75	2014-04-24	Uninfected	Anabasine	CA	2014-05-13	19	2	7.5375	0.2201	5.4949	0.2059	2.0426	0.0142	1.0213
1627	75	2014-04-24	Uninfected	Anabasine	CA	2014-05-14	20	2	7.7552	0.2042	6.2773	0.1917	1.4779	0.0125	0.73895
1628	75	2014-04-24	Uninfected	Anabasine	CA	2014-05-15	21	2	6.6709	0.2967	4.8533	0.2699	1.8176	0.0268	0.9088
1629	75	2014-04-24	Uninfected	Anabasine	CA	2014-05-16	22	2	8.7292	0.2971	7.0896	0.2615	1.6396	0.0356	0.8198
1630	76	2014-04-26	Infected	Control	IC	2014-04-26	0	3	7.2038	0.3712	6.1482	0.3362	1.0556	0.035	0.351867
1631	76	2014-04-26	Infected	Control	IC	2014-04-27	1	3	6.8802	0.2701	5.2253	0.1976	1.6549	0.0725	0.551633
1632	76	2014-04-26	Infected	Control	IC	2014-04-28	2	3	8.5145	0.3165	6.2021	0.25	2.3124	0.0665	0.7708
1633	76	2014-04-26	Infected	Control	IC	2014-04-29	3	3	7.0611	0.322	5.9247	0.311	1.1364	0.011	0.3788
1634	76	2014-04-26	Infected	Control	IC	2014-04-30	4	3	6.578	0.2863	5.1976	0.2765	1.3804	0.0098	0.460133
1635	76	2014-04-26	Infected	Control	IC	2014-05-01	5	3	6.74	0.2404	5.0222	0.2249	1.7178	0.0155	0.5726
1636	76	2014-04-26	Infected	Control	IC	2014-05-02	6	3	6.6587	0.3338	4.5531	0.2895	2.1056	0.0443	0.701867
1637	76	2014-04-26	Infected	Control	IC	2014-05-03	7	3	7.5914	0.2339	6.0811	0.2264	1.5103	0.0075	0.503433
1638	76	2014-04-26	Infected	Control	IC	2014-05-04	8	3	7.044	0.2861	5.3803	0.2349	1.6637	0.0512	0.554567
1639	76	2014-04-26	Infected	Control	IC	2014-05-05	9	2	8.8922	0.2527	7.5521	0.3003	1.3401	-0.0476	0.67005
1640	76	2014-04-26	Infected	Control	IC	2014-05-06	10	2	7.7068	0.259	5.5777	0.2429	2.1291	0.0161	1.06455
1641	76	2014-04-26	Infected	Control	IC	2014-05-07	11	2	8.1774	0.2851	6.4024	0.2763	1.775	0.0088	0.8875
1642	76	2014-04-26	Infected	Control	IC	2014-05-08	12	2	7.3586	0.2457	5.5914	0.2368	1.7672	0.0089	0.8836
1643	76	2014-04-26	Infected	Control	IC	2014-05-09	13	2	7.9266	0.2579	6.4363	0.2483	1.4903	0.0096	0.74515
1644	76	2014-04-26	Infected	Control	IC	2014-05-10	14	2	6.7245	0.28	6.1675	0.2737	0.557	0.0063	0.2785
1645	76	2014-04-26	Infected	Control	IC	2014-05-11	15	2	6.1752	0.276	5.0246	0.266	1.1506	0.01	0.5753
1646	77	2014-04-26	Infected	Anabasine	IA	2014-04-26	0	3	7.9994	0.4647	6.9951	0.4252	1.0043	0.0395	0.334767
1647	78	2014-04-19	Uninfected	Anabasine	CA	2014-04-19	0	3	7.1653	0.3071	5.6519	0.1272	1.5134	0.1799	0.504467
1648	78	2014-04-19	Uninfected	Anabasine	CA	2014-04-20	1	3	7.7157	0.2762	5.8851	0.1462	1.8306	0.13	0.6102
1649	78	2014-04-19	Uninfected	Anabasine	CA	2014-04-21	2	3	7.7091	0.2588	6.0026	0.1528	1.7065	0.106	0.568833
1650	78	2014-04-19	Uninfected	Anabasine	CA	2014-04-22	3	3	7.0775	0.405	4.8739	0.2831	2.2036	0.1219	0.734533
1651	78	2014-04-19	Uninfected	Anabasine	CA	2014-04-23	4	3	8.9997	0.3702	6.3211	0.3451	2.6786	0.0251	0.892867
1652	78	2014-04-19	Uninfected	Anabasine	CA	2014-04-24	5	3	8.333	0.3887	5.598	0.2817	2.735	0.107	0.911667
1653	78	2014-04-19	Uninfected	Anabasine	CA	2014-04-25	6	3	7.6781	0.3214	5.4811	0.2775	2.197	0.0439	0.732333
1654	78	2014-04-19	Uninfected	Anabasine	CA	2014-04-26	7	3	8.2011	0.3606	6.0223	0.3192	2.1788	0.0414	0.726267
1655	78	2014-04-19	Uninfected	Anabasine	CA	2014-04-27	8	3	6.6545	0.303	5.0814	0.2434	1.5731	0.0596	0.524367
1656	78	2014-04-19	Uninfected	Anabasine	CA	2014-04-28	9	2	8.7958	0.334	6.2444	0.3045	2.5514	0.0295	1.2757
1657	78	2014-04-19	Uninfected	Anabasine	CA	2014-04-29	10	2	9.7708	0.3405	7.2453	0.3255	2.5255	0.015	1.26275
1658	78	2014-04-19	Uninfected	Anabasine	CA	2014-04-30	11	2	7.6606	0.2686	6.7503	0.2446	0.9103	0.024	0.45515
1659	78	2014-04-19	Uninfected	Anabasine	CA	2014-05-01	12	2	8.1193	0.2223	6.0009	0.202	2.1184	0.0203	1.0592
1660	78	2014-04-19	Uninfected	Anabasine	CA	2014-05-02	13	2	7.2985	0.2949	4.6275	0.2728	2.671	0.0221	1.3355
1661	78	2014-04-19	Uninfected	Anabasine	CA	2014-05-03	14	2	9.1115	0.2138	7.1459	0.1595	1.9656	0.0543	0.9828
1662	78	2014-04-19	Uninfected	Anabasine	CA	2014-05-04	15	2	7.7314	0.2988	5.6297	0.234	2.1017	0.0648	1.05085
1663	78	2014-04-19	Uninfected	Anabasine	CA	2014-05-05	16	2	9.0333	0.339	7.2586	0.326	1.7747	0.013	0.88735
1664	78	2014-04-19	Uninfected	Anabasine	CA	2014-05-06	17	2	7.7042	0.2882	5.2558	0.2866	2.4484	0.0016	1.2242
1665	78	2014-04-19	Uninfected	Anabasine	CA	2014-05-07	18	2	7.1396	0.2407	5.4668	0.2326	1.6728	0.0081	0.8364
1666	78	2014-04-19	Uninfected	Anabasine	CA	2014-05-08	19	2	6.8722	0.3615	5.7191	0.3273	1.1531	0.0342	0.57655
1667	78	2014-04-19	Uninfected	Anabasine	CA	2014-05-09	20	2	8.5869	0.2975	6.647	0.2945	1.9399	0.003	0.96995
1668	78	2014-04-19	Uninfected	Anabasine	CA	2014-05-10	21	2	6.7247	0.2126	5.4634	0.2091	1.2613	0.0035	0.63065
1669	78	2014-04-19	Uninfected	Anabasine	CA	2014-05-11	22	2	7.4704	0.3123	5.9435	0.2905	1.5269	0.0218	0.76345
1670	78	2014-04-19	Uninfected	Anabasine	CA	2014-05-12	23	2	7.6004	0.2568	6.2516	0.2529	1.3488	0.0039	0.6744
1671	81	2014-05-05	Uninfected	Control	CC	2014-05-05	0	3	6.8729	0.2181	6.2819	0.1899	0.591	0.0282	0.197
1672	81	2014-05-05	Uninfected	Control	CC	2014-05-06	1	3	6.8963	0.2964	6.0222	0.2742	0.8741	0.0222	0.291367
1673	81	2014-05-05	Uninfected	Control	CC	2014-05-07	2	3	8.1869	0.3179	7.4457	0.2757	0.7412	0.0422	0.247067
1674	81	2014-05-05	Uninfected	Control	CC	2014-05-08	3	3	7.8372	0.314	6.6384	0.2753	1.1988	0.0387	0.3996
1675	81	2014-05-05	Uninfected	Control	CC	2014-05-09	4	3	9.1827	0.2008	8.0594	0.1649	1.1233	0.0359	0.374433
1676	81	2014-05-05	Uninfected	Control	CC	2014-05-10	5	3	8.108	0.2472	6.5563	0.2327	1.5517	0.0145	0.517233
1677	81	2014-05-05	Uninfected	Control	CC	2014-05-11	6	3	6.4467	0.3071	4.8141	0.2814	1.6326	0.0257	0.5442
1678	81	2014-05-05	Uninfected	Control	CC	2014-05-12	7	3	8.471	0.1789	7.3041	0.1643	1.1669	0.0146	0.388967
1679	81	2014-05-05	Uninfected	Control	CC	2014-05-13	8	3	6.3362	0.29	4.6777	0.2464	1.6585	0.0436	0.552833
1680	81	2014-05-05	Uninfected	Control	CC	2014-05-14	9	3	8.0938	0.3851	6.6645	0.3592	1.4293	0.0259	0.476433
1681	81	2014-05-05	Uninfected	Control	CC	2014-05-15	10	3	8.0466	0.36	6.2843	0.32	1.7623	0.04	0.587433
1682	81	2014-05-05	Uninfected	Control	CC	2014-05-16	11	3	8.7484	0.3477	7.311	0.2877	1.4374	0.06	0.479133
1683	81	2014-05-05	Uninfected	Control	CC	2014-05-18	13	3	7.9218	0.2825	6.2865	0.2833	1.6353	-0.0008	0.5451
1684	81	2014-05-05	Uninfected	Control	CC	2014-05-17	12	3	7.4217	0.3719	5.6869	0.3721	1.7348	-0.0002	0.578267
1685	81	2014-05-05	Uninfected	Control	CC	2014-05-19	14	3	6.8045	0.3546	5.1484	0.316	1.6561	0.0386	0.552033
1686	81	2014-05-05	Uninfected	Control	CC	2014-05-20	15	3	7.3339	0.2972	5.8589	0.2662	1.475	0.031	0.491667
1687	81	2014-05-05	Uninfected	Control	CC	2014-05-21	16	3	7.8874	0.3398	6.3477	0.3036	1.5397	0.0362	0.513233
1689	81	2014-05-05	Uninfected	Control	CC	2014-05-23	18	3	8.7376	0.246	7.2991	0.1804	1.4385	0.0656	0.4795
1690	81	2014-05-05	Uninfected	Control	CC	2014-05-24	19	3	7.4844	0.2405	5.9074	0.2107	1.577	0.0298	0.525667
1691	81	2014-05-05	Uninfected	Control	CC	2014-05-25	20	3	7.2668	0.2821	5.9792	0.254	1.2876	0.0281	0.4292
1692	81	2014-05-05	Uninfected	Control	CC	2014-05-26	21	3	8.2609	0.2978	6.319	0.3316	1.9419	-0.0338	0.6473
1693	81	2014-05-05	Uninfected	Control	CC	2014-05-27	22	3	7.5859	0.359	5.7646	0.3322	1.8213	0.0268	0.6071
1694	81	2014-05-05	Uninfected	Control	CC	2014-05-28	23	3	8.4048	0.2999	7.3369	0.2956	1.0679	0.0043	0.355967
1695	81	2014-05-05	Uninfected	Control	CC	2014-05-29	24	3	7.8553	0.3071	5.9952	0.2726	1.8601	0.0345	0.620033
1696	81	2014-05-05	Uninfected	Control	CC	2014-05-30	25	3	6.2212	0.2781	5.1266	0.2757	1.0946	0.0024	0.364867
1697	81	2014-05-05	Uninfected	Control	CC	2014-05-31	26	3	7.2875	0.374	5.685	0.3395	1.6025	0.0345	0.534167
1698	81	2014-05-05	Uninfected	Control	CC	2014-06-01	27	3	8.1744	0.3505	6.7627	0.3433	1.4117	0.0072	0.470567
1699	81	2014-05-05	Uninfected	Control	CC	2014-06-02	28	3	8.7606	0.3339	7.6591	0.3117	1.1015	0.0222	0.367167
1700	81	2014-05-05	Uninfected	Control	CC	2014-06-03	29	3	8.2127	0.2427	7.2057	0.2346	1.007	0.0081	0.335667
1701	81	2014-05-05	Uninfected	Control	CC	2014-06-04	30	3	7.1828	0.2735	6.2213	0.2654	0.9615	0.0081	0.3205
1702	81	2014-05-05	Uninfected	Control	CC	2014-06-05	31	3	7.3786	0.4532	6.2826	0.4444	1.096	0.0088	0.365333
1703	81	2014-05-05	Uninfected	Control	CC	2014-06-06	32	3	6.8408	0.29	5.7223	0.2829	1.1185	0.0071	0.372833
1705	82	2014-05-19	Infected	Control	IC	2014-05-19	0	3	7.3846	0.3971	5.9112	0.2996	1.4734	0.0975	0.491133
1706	82	2014-05-19	Infected	Control	IC	2014-05-20	1	3	7.7969	0.367	6.5734	0.2603	1.2235	0.1067	0.407833
1707	82	2014-05-19	Infected	Control	IC	2014-05-21	2	3	8.4407	0.3642	6.7682	0.3058	1.6725	0.0584	0.5575
1708	82	2014-05-19	Infected	Control	IC	2014-05-22	3	3	7.8184	0.2948	5.742	0.1996	2.0764	0.0952	0.692133
1709	82	2014-05-19	Infected	Control	IC	2014-05-23	4	3	7.3344	0.2768	4.8279	0.1946	2.5065	0.0822	0.8355
1710	82	2014-05-19	Infected	Control	IC	2014-05-24	5	3	6.9942	0.2977	4.9844	0.24	2.0098	0.0577	0.669933
1711	82	2014-05-19	Infected	Control	IC	2014-05-25	6	3	7.2588	0.3006	5.3276	0.2451	1.9312	0.0555	0.643733
1712	82	2014-05-19	Infected	Control	IC	2014-05-26	7	3	8.3376	0.2806	6.9107	0.2427	1.4269	0.0379	0.475633
1713	82	2014-05-19	Infected	Control	IC	2014-05-27	8	3	8.4058	0.3084	5.5331	0.2321	2.8727	0.0763	0.957567
1714	82	2014-05-19	Infected	Control	IC	2014-05-28	9	3	7.9483	0.4079	6.9678	0.2557	0.9805	0.1522	0.326833
1715	82	2014-05-19	Infected	Control	IC	2014-05-29	10	3	7.8596	0.2319	5.4125	0.1775	2.4471	0.0544	0.8157
1716	82	2014-05-19	Infected	Control	IC	2014-05-30	11	3	7.5459	0.2864	5.8444	0.257	1.7015	0.0294	0.567167
1717	82	2014-05-19	Infected	Control	IC	2014-05-31	12	3	6.9676	0.2929	4.8255	0.2668	2.1421	0.0261	0.714033
1718	82	2014-05-19	Infected	Control	IC	2014-06-01	13	3	8.4383	0.2589	6.1487	0.206	2.2896	0.0529	0.7632
1719	82	2014-05-19	Infected	Control	IC	2014-06-02	14	3	8.0152	0.3348	5.93	0.3158	2.0852	0.019	0.695067
1720	82	2014-05-19	Infected	Control	IC	2014-06-03	15	3	6.5974	0.2496	5.1106	0.2476	1.4868	0.002	0.4956
1721	82	2014-05-19	Infected	Control	IC	2014-06-04	16	3	7.9483	0.4078	6.9678	0.3901	0.9805	0.0177	0.326833
1722	82	2014-05-19	Infected	Control	IC	2014-06-05	17	3	6.2229	0.3565	4.8673	0.3464	1.3556	0.0101	0.451867
1723	82	2014-05-19	Infected	Control	IC	2014-06-06	18	3	6.09	0.2903	4.7216	0.2527	1.3684	0.0376	0.456133
1724	82	2014-05-19	Infected	Control	IC	2014-06-07	19	3	7.1215	0.4528	5.8662	0.4376	1.2553	0.0152	0.418433
1725	82	2014-05-19	Infected	Control	IC	2014-06-08	20	3	6.3529	0.277	5.0791	0.2011	1.2738	0.0759	0.4246
1726	82	2014-05-19	Infected	Control	IC	2014-06-09	21	3	8.801	0.2787	7.3383	0.2546	1.4627	0.0241	0.487567
1727	82	2014-05-19	Infected	Control	IC	2014-06-10	22	3	7.125	0.339	6.6268	0.3136	0.4982	0.0254	0.166067
1728	82	2014-05-19	Infected	Control	IC	2014-06-11	23	2	8.3123	0.3486	7.0572	0.3377	1.2551	0.0109	0.62755
1729	82	2014-05-19	Infected	Control	IC	2014-06-12	24	2	8.5597	0.2205	7.4945	0.1966	1.0652	0.0239	0.5326
1730	83	2014-05-31	Uninfected	Control	CC	2014-05-31	0	3	8.1944	0.3444	6.4682	0.2241	1.7262	0.1203	0.5754
1731	83	2014-05-31	Uninfected	Control	CC	2014-06-01	1	3	7.2436	0.3062	5.3305	0.1504	1.9131	0.1558	0.6377
1732	83	2014-05-31	Uninfected	Control	CC	2014-06-02	2	3	7.7448	0.3413	5.9639	0.2499	1.7809	0.0914	0.593633
1733	83	2014-05-31	Uninfected	Control	CC	2014-06-03	3	3	7.2403	0.2323	5.4839	0.1981	1.7564	0.0342	0.585467
1734	83	2014-05-31	Uninfected	Control	CC	2014-06-04	4	3	6.6205	0.2395	4.9046	0.2204	1.7159	0.0191	0.571967
1735	83	2014-05-31	Uninfected	Control	CC	2014-06-05	5	3	6.8493	0.374	4.9694	0.3226	1.8799	0.0514	0.626633
1736	83	2014-05-31	Uninfected	Control	CC	2014-06-06	6	3	6.6341	0.3037	4.7604	0.2609	1.8737	0.0428	0.624567
1737	83	2014-05-31	Uninfected	Control	CC	2014-06-07	7	3	7.2967	0.2547	6.0336	0.1951	1.2631	0.0596	0.421033
1738	83	2014-05-31	Uninfected	Control	CC	2014-06-08	8	2	7.3028	0.3647	6.0182	0.3527	1.2846	0.012	0.6423
1739	83	2014-05-31	Uninfected	Control	CC	2014-06-09	9	2	8.1336	0.2881	6.5665	0.2672	1.5671	0.0209	0.78355
1740	83	2014-05-31	Uninfected	Control	CC	2014-06-10	10	2	6.8988	0.3169	5.3494	0.3109	1.5494	0.006	0.7747
1741	83	2014-05-31	Uninfected	Control	CC	2014-06-11	11	2	9.9997	0.2805	8.267	0.2655	1.7327	0.015	0.86635
1742	83	2014-05-31	Uninfected	Control	CC	2014-06-12	12	2	8.6331	0.3389	7.0983	0.3104	1.5348	0.0285	0.7674
1743	83	2014-05-31	Uninfected	Control	CC	2014-06-13	13	2	8.2081	0.3305	7.1454	0.3113	1.0627	0.0192	0.53135
1744	84	2014-06-06	Uninfected	Control	CC	2014-06-06	0	3	7.4445	0.3976	6.0165	0.2983	1.428	0.0993	0.476
1745	84	2014-06-06	Uninfected	Control	CC	2014-06-07	1	3	8.0133	0.3843	6.6377	0.2315	1.3756	0.1528	0.458533
1746	84	2014-06-06	Uninfected	Control	CC	2014-06-08	2	3	7.6432	0.2453	5.825	0.2165	1.8182	0.0288	0.606067
1747	84	2014-06-06	Uninfected	Control	CC	2014-06-09	3	3	7.926	0.4062	5.6342	0.3918	2.2918	0.0144	0.763933
1748	84	2014-06-06	Uninfected	Control	CC	2014-06-10	4	3	6.9405	0.3575	4.8958	0.2881	2.0447	0.0694	0.681567
1749	84	2014-06-06	Uninfected	Control	CC	2014-06-11	5	3	6.7851	0.3084	5.3077	0.21	1.4774	0.0984	0.492467
1750	84	2014-06-06	Uninfected	Control	CC	2014-06-12	6	3	7.1767	0.2824	4.9177	0.2164	2.259	0.066	0.753
1752	84	2014-06-06	Uninfected	Control	CC	2014-06-14	8	3	7.7719	0.3203	5.7879	0.2789	1.984	0.0414	0.661333
1753	84	2014-06-06	Uninfected	Control	CC	2014-06-15	9	2	8.1932	0.2814	6.2291	0.2557	1.9641	0.0257	0.98205
1754	84	2014-06-06	Uninfected	Control	CC	2014-06-16	10	2	8.1983	0.3444	8.0839	0.3291	0.1144	0.0153	0.0572
1755	85	2014-05-28	Uninfected	Control	CC	2014-05-28	0	3	7.5411	0.3214	7.1092	0.2888	0.4319	0.0326	0.143967
1756	85	2014-05-28	Uninfected	Control	CC	2014-05-29	1	3	6.3458	0.2912	4.527	0.174	1.8188	0.1172	0.606267
1757	85	2014-05-28	Uninfected	Control	CC	2014-05-30	2	3	8.452	0.2958	7.0404	0.1914	1.4116	0.1044	0.470533
1758	85	2014-05-28	Uninfected	Control	CC	2014-05-31	3	3	7.2311	0.3432	5.1503	0.2314	2.0808	0.1118	0.6936
1759	85	2014-05-28	Uninfected	Control	CC	2014-06-01	4	3	9.0197	0.3329	7.1165	0.2606	1.9032	0.0723	0.6344
1760	85	2014-05-28	Uninfected	Control	CC	2014-06-02	5	3	7.2754	0.2107	5.4148	0.1471	1.8606	0.0636	0.6202
1761	85	2014-05-28	Uninfected	Control	CC	2014-06-03	6	3	6.5884	0.2583	4.9622	0.2387	1.6262	0.0196	0.542067
1762	85	2014-05-28	Uninfected	Control	CC	2014-06-04	7	3	6.1496	0.3651	4.5542	0.3347	1.5954	0.0304	0.5318
1763	86	2014-06-06	Uninfected	Anabasine	CA	2014-06-06	0	3	6.3418	0.4426	5.1471	0.3338	1.1947	0.1088	0.398233
1764	86	2014-06-06	Uninfected	Anabasine	CA	2014-06-07	1	3	7.9531	0.4499	6.4953	0.3178	1.4578	0.1321	0.485933
1765	86	2014-06-06	Uninfected	Anabasine	CA	2014-06-08	2	3	7.4049	0.3669	5.5013	0.3209	1.9036	0.046	0.634533
1766	86	2014-06-06	Uninfected	Anabasine	CA	2014-06-09	3	3	7.3939	0.3202	5.084	0.2421	2.3099	0.0781	0.769967
1767	86	2014-06-06	Uninfected	Anabasine	CA	2014-06-10	4	3	6.7015	0.3027	4.7088	0.2971	1.9927	0.0056	0.664233
1769	86	2014-06-06	Uninfected	Anabasine	CA	2014-06-12	6	3	8.2078	0.3492	5.968	0.3139	2.2398	0.0353	0.7466
1770	86	2014-06-06	Uninfected	Anabasine	CA	2014-06-13	7	3	7.0183	0.3169	5.0805	0.3089	1.9378	0.008	0.645933
1771	86	2014-06-06	Uninfected	Anabasine	CA	2014-06-14	8	3	8.1931	0.29193	6.012	0.2602	2.1811	0.03173	0.727033
1772	86	2014-06-06	Uninfected	Anabasine	CA	2014-06-15	9	3	8.1138	0.3299	5.9989	0.3041	2.1149	0.0258	0.704967
1773	86	2014-06-06	Uninfected	Anabasine	CA	2014-06-16	10	3	7.9767	0.3269	6.0757	0.2775	1.901	0.0494	0.633667
1774	86	2014-06-06	Uninfected	Anabasine	CA	2014-06-17	11	3	8.6029	0.3496	6.0537	0.3557	2.5492	-0.0061	0.849733
1775	86	2014-06-06	Uninfected	Anabasine	CA	2014-06-18	12	3	9.5373	0.3447	7.0938	0.2928	2.4435	0.0519	0.8145
1776	86	2014-06-06	Uninfected	Anabasine	CA	2014-06-19	13	3	9.2765	0.2508	6.0376	0.2073	3.2389	0.0435	1.07963
1777	86	2014-06-06	Uninfected	Anabasine	CA	2014-06-20	14	3	7.8687	0.3761	5.9544	0.3225	1.9143	0.0536	0.6381
1778	86	2014-06-06	Uninfected	Anabasine	CA	2014-06-21	15	3	7.5166	0.2474	5.6648	0.1884	1.8518	0.059	0.617267
1779	86	2014-06-06	Uninfected	Anabasine	CA	2014-06-22	16	3	7.4862	0.3241	5.4472	0.2899	2.039	0.0342	0.679667
1780	86	2014-06-06	Uninfected	Anabasine	CA	2014-06-23	17	3	9.7019	0.3835	7.6945	0.3603	2.0074	0.0232	0.669133
1781	86	2014-06-06	Uninfected	Anabasine	CA	2014-06-24	18	3	8.2705	0.2705	6.4418	0.2507	1.8287	0.0198	0.609567
1782	86	2014-06-06	Uninfected	Anabasine	CA	2014-06-25	19	3	7.4156	0.2529	5.4049	0.2207	2.0107	0.0322	0.670233
1783	86	2014-06-06	Uninfected	Anabasine	CA	2014-06-26	20	3	8.4502	0.3322	6.6673	0.3076	1.7829	0.0246	0.5943
1784	86	2014-06-06	Uninfected	Anabasine	CA	2014-06-27	21	3	9.7426	0.3204	7.9935	0.2971	1.7491	0.0233	0.583033
1785	86	2014-06-06	Uninfected	Anabasine	CA	2014-06-28	22	3	9.3051	0.3035	7.4685	0.2626	1.8366	0.0409	0.6122
1786	86	2014-06-06	Uninfected	Anabasine	CA	2014-06-29	23	3	7.5541	0.305	6.2476	0.2676	1.3065	0.0374	0.4355
1787	86	2014-06-06	Uninfected	Anabasine	CA	2014-06-30	24	3	8.6749	0.3486	7.1266	0.3294	1.5483	0.0192	0.5161
1788	86	2014-06-06	Uninfected	Anabasine	CA	2014-07-01	25	3	8.1151	0.2676	7.0002	0.2556	1.1149	0.012	0.371633
1789	86	2014-06-06	Uninfected	Anabasine	CA	2014-07-02	26	3	7.7337	0.2624	6.3395	0.2328	1.3942	0.0296	0.464733
1790	86	2014-06-06	Uninfected	Anabasine	CA	2014-07-03	27	3	7.4438	0.2843	6.5678	0.2006	0.876	0.0837	0.292
1791	86	2014-06-06	Uninfected	Anabasine	CA	2014-07-04	28	3	9.5136	0.3327	8.1176	0.3105	1.396	0.0222	0.465333
1792	86	2014-06-06	Uninfected	Anabasine	CA	2014-07-05	29	3	8.1704	0.3245	6.8765	0.2994	1.2939	0.0251	0.4313
1793	86	2014-06-06	Uninfected	Anabasine	CA	2014-07-06	30	3	7.9845	0.2917	6.6503	0.2674	1.3342	0.0243	0.444733
1794	86	2014-06-06	Uninfected	Anabasine	CA	2014-07-07	31	3	8.0993	0.3317	6.5045	0.3104	1.5948	0.0213	0.5316
1795	87	2014-06-07	Infected	Anabasine	IA	2014-06-07	0	3	7.7982	0.3634	6.7443	0.263	1.0539	0.1004	0.3513
1796	87	2014-06-07	Infected	Anabasine	IA	2014-06-08	1	3	7.0976	0.324	5.3108	0.1535	1.7868	0.1705	0.5956
1797	87	2014-06-07	Infected	Anabasine	IA	2014-06-09	2	3	7.7475	0.2834	5.5429	0.2048	2.2046	0.0786	0.734867
1798	87	2014-06-07	Infected	Anabasine	IA	2014-06-10	3	3	7.8182	0.2694	4.9858	0.1487	2.8324	0.1207	0.944133
1799	87	2014-06-07	Infected	Anabasine	IA	2014-06-11	4	3	8.9333	0.3734	6.252	0.304	2.6813	0.0694	0.893767
1800	87	2014-06-07	Infected	Anabasine	IA	2014-06-12	5	3	7.9359	0.3185	5.4015	0.2777	2.5344	0.0408	0.8448
1802	87	2014-06-07	Infected	Anabasine	IA	2014-06-14	7	3	7.4853	0.2932	6.4321	0.2502	1.0532	0.043	0.351067
1803	87	2014-06-07	Infected	Anabasine	IA	2014-06-15	8	3	7.1194	0.2533	5.9899	0.2121	1.1295	0.0412	0.3765
1804	87	2014-06-07	Infected	Anabasine	IA	2014-06-16	9	3	8.656	0.2874	6.9183	0.2759	1.7377	0.0115	0.579233
1805	87	2014-06-07	Infected	Anabasine	IA	2014-06-17	10	3	8.662	0.2723	6.5261	0.255	2.1359	0.0173	0.711967
1806	87	2014-06-07	Infected	Anabasine	IA	2014-06-18	11	3	7.9157	0.226	7.3467	0.2219	0.569	0.0041	0.189667
1807	87	2014-06-07	Infected	Anabasine	IA	2014-06-19	12	3	9.754	0.2441	7.661	0.2149	2.093	0.0292	0.697667
1808	87	2014-06-07	Infected	Anabasine	IA	2014-06-20	13	2	8.1057	0.2976	6.129	0.2891	1.9767	0.0085	0.98835
1809	87	2014-06-07	Infected	Anabasine	IA	2014-06-21	14	2	7.6374	0.3298	5.5048	0.3105	2.1326	0.0193	1.0663
1810	87	2014-06-07	Infected	Anabasine	IA	2014-06-22	15	2	8.3345	0.2005	6.3498	0.1897	1.9847	0.0108	0.99235
1811	87	2014-06-07	Infected	Anabasine	IA	2014-06-23	16	2	8.608	0.2917	6.1618	0.3083	2.4462	-0.0166	1.2231
1812	87	2014-06-07	Infected	Anabasine	IA	2014-06-24	17	2	8.0535	0.2798	7.0074	0.2529	1.0461	0.0269	0.52305
1813	87	2014-06-07	Infected	Anabasine	IA	2014-06-25	18	2	8.1719	0.2885	6.0912	0.2636	2.0807	0.0249	1.04035
1814	87	2014-06-07	Infected	Anabasine	IA	2014-06-26	19	2	6.9883	0.2871	4.8876	0.2711	2.1007	0.016	1.05035
1815	87	2014-06-07	Infected	Anabasine	IA	2014-06-27	20	2	9.3354	0.3581	7.4349	0.3493	1.9005	0.0088	0.95025
1816	87	2014-06-07	Infected	Anabasine	IA	2014-06-28	21	2	9.7599	0.3333	7.9248	0.3042	1.8351	0.0291	0.91755
1817	87	2014-06-07	Infected	Anabasine	IA	2014-06-29	22	2	7.8868	0.2616	6.3764	0.2301	1.5104	0.0315	0.7552
1818	87	2014-06-07	Infected	Anabasine	IA	2014-06-30	23	2	8.1572	0.3497	6.2989	0.3121	1.8583	0.0376	0.92915
1820	87	2014-06-07	Infected	Anabasine	IA	2014-07-02	25	2	7.3309	0.2499	5.5681	0.2431	1.7628	0.0068	0.8814
1821	87	2014-06-07	Infected	Anabasine	IA	2014-07-03	26	2	8.2648	0.3017	7.6665	0.3057	0.5983	-0.004	0.29915
1823	90	2014-05-19	Uninfected	Anabasine	CA	2014-05-19	0	3	6.7226	0.3142	4.8662	0.1895	1.8564	0.1247	0.6188
1824	90	2014-05-19	Uninfected	Anabasine	CA	2014-05-20	1	3	9.2874	0.3535	7.5959	0.2344	1.6915	0.1191	0.563833
1825	90	2014-05-19	Uninfected	Anabasine	CA	2014-05-21	2	3	7.0554	0.3489	5.4517	0.2537	1.6037	0.0952	0.534567
1826	90	2014-05-19	Uninfected	Anabasine	CA	2014-05-22	3	3	8.0679	0.2851	5.8775	0.2644	2.1904	0.0207	0.730133
1827	90	2014-05-19	Uninfected	Anabasine	CA	2014-05-23	4	3	8.5577	0.289	6.4412	0.2332	2.1165	0.0558	0.7055
1828	90	2014-05-19	Uninfected	Anabasine	CA	2014-05-24	5	3	7.4235	0.3672	5.8879	0.3305	1.5356	0.0367	0.511867
1829	90	2014-05-19	Uninfected	Anabasine	CA	2014-05-25	6	3	7.6757	0.3442	5.7958	0.2657	1.8799	0.0785	0.626633
1830	90	2014-05-19	Uninfected	Anabasine	CA	2014-05-26	7	3	7.3557	0.2019	6.0103	0.1564	1.3454	0.0455	0.448467
1831	90	2014-05-19	Uninfected	Anabasine	CA	2014-05-27	8	3	7.4188	0.2275	5.0333	0.2042	2.3855	0.0233	0.795167
1832	90	2014-05-19	Uninfected	Anabasine	CA	2014-05-28	9	3	9.122	0.2379	7.7192	0.1111	1.4028	0.1268	0.4676
1833	90	2014-05-19	Uninfected	Anabasine	CA	2014-05-29	10	3	7.958	0.2757	5.6462	0.2659	2.3118	0.0098	0.7706
1834	90	2014-05-19	Uninfected	Anabasine	CA	2014-05-30	11	3	8.3209	0.2359	6.7434	0.2045	1.5775	0.0314	0.525833
1835	90	2014-05-19	Uninfected	Anabasine	CA	2014-05-31	12	3	8.6801	0.2635	6.5187	0.1915	2.1614	0.072	0.720467
1836	90	2014-05-19	Uninfected	Anabasine	CA	2014-06-01	13	3	7.0601	0.2544	5.2623	0.2115	1.7978	0.0429	0.599267
1837	90	2014-05-19	Uninfected	Anabasine	CA	2014-06-02	14	3	6.719	0.2709	5.4328	0.2401	1.2862	0.0308	0.428733
1838	90	2014-05-19	Uninfected	Anabasine	CA	2014-06-03	15	3	6.7855	0.3574	5.4789	0.3365	1.3066	0.0209	0.435533
1839	90	2014-05-19	Uninfected	Anabasine	CA	2014-06-04	16	3	8.0191	0.328	6.8495	0.2885	1.1696	0.0395	0.389867
1840	90	2014-05-19	Uninfected	Anabasine	CA	2014-06-05	17	3	7.2448	0.3853	5.7695	0.3297	1.4753	0.0556	0.491767
1841	90	2014-05-19	Uninfected	Anabasine	CA	2014-06-06	18	3	8.348	0.2993	6.6096	0.242	1.7384	0.0573	0.579467
1842	90	2014-05-19	Uninfected	Anabasine	CA	2014-06-07	19	3	7.2164	0.3292	5.9829	0.3106	1.2335	0.0186	0.411167
1843	90	2014-05-19	Uninfected	Anabasine	CA	2014-06-08	20	3	7.9834	0.4077	6.7659	0.3996	1.2175	0.0081	0.405833
1844	90	2014-05-19	Uninfected	Anabasine	CA	2014-06-09	21	3	7.833	0.3445	6.1506	0.3001	1.6824	0.0444	0.5608
1845	90	2014-05-19	Uninfected	Anabasine	CA	2014-06-10	22	2	8.9905	0.3475	7.4986	0.3255	1.4919	0.022	0.74595
1846	90	2014-05-19	Uninfected	Anabasine	CA	2014-06-11	23	2	8.8749	0.2868	7.2303	0.2533	1.6446	0.0335	0.8223
1847	90	2014-05-19	Uninfected	Anabasine	CA	2014-06-12	24	2	7.6474	0.3055	6.374	0.2812	1.2734	0.0243	0.6367
1848	90	2014-05-19	Uninfected	Anabasine	CA	2014-06-13	25	2	7.7994	0.3732	6.9456	0.3667	0.8538	0.0065	0.4269
1849	91	2014-04-20	Infected	Control	IC	2014-04-20	0	3	7.4195	0.26	6.4389	0.1854	0.9806	0.0746	0.326867
1850	91	2014-04-20	Infected	Control	IC	2014-04-21	1	3	7.7344	0.3267	6.19	0.2063	1.5444	0.1204	0.5148
1851	91	2014-04-20	Infected	Control	IC	2014-04-22	2	3	7.2244	0.3255	5.5863	0.2101	1.6381	0.1154	0.546033
1852	91	2014-04-20	Infected	Control	IC	2014-04-23	3	3	7.9059	0.4355	6.1582	0.3857	1.7477	0.0498	0.582567
1856	91	2014-04-20	Infected	Control	IC	2014-04-27	7	3	7.3032	0.2721	5.2	0.2473	2.1032	0.0248	0.701067
1857	91	2014-04-20	Infected	Control	IC	2014-04-28	8	3	9.738	0.2711	7.3215	0.2617	2.4165	0.0094	0.8055
1858	91	2014-04-20	Infected	Control	IC	2014-04-29	9	3	6.9413	0.2245	5.4894	0.1948	1.4519	0.0297	0.483967
1859	91	2014-04-20	Infected	Control	IC	2014-04-30	10	3	8.1738	0.3338	6.7712	0.3403	1.4026	-0.0065	0.467533
1860	91	2014-04-20	Infected	Control	IC	2014-05-01	11	3	6.3858	0.288	4.5047	0.2689	1.8811	0.0191	0.627033
1861	91	2014-04-20	Infected	Control	IC	2014-05-02	12	3	8.6715	0.3118	6.0448	0.3033	2.6267	0.0085	0.875567
1862	91	2014-04-20	Infected	Control	IC	2014-05-03	13	3	8.295	0.2029	6.6922	0.1908	1.6028	0.0121	0.534267
1864	91	2014-04-20	Infected	Control	IC	2014-05-05	15	3	6.7925	0.3193	5.6478	0.2459	1.1447	0.0734	0.381567
1865	91	2014-04-20	Infected	Control	IC	2014-05-06	16	3	6.6276	0.2767	4.6988	0.2677	1.9288	0.009	0.642933
1866	91	2014-04-20	Infected	Control	IC	2014-05-07	17	3	8.0229	0.2499	6.7274	0.2412	1.2955	0.0087	0.431833
1867	91	2014-04-20	Infected	Control	IC	2014-05-08	18	3	7.1368	0.3109	5.4022	0.3173	1.7346	-0.0064	0.5782
1868	91	2014-04-20	Infected	Control	IC	2014-05-09	19	3	7.5289	0.2146	6.2503	0.21	1.2786	0.0046	0.4262
1869	91	2014-04-20	Infected	Control	IC	2014-05-10	20	3	6.6083	0.2736	5.1937	0.2687	1.4146	0.0049	0.471533
1870	91	2014-04-20	Infected	Control	IC	2014-05-11	21	3	7.0109	0.2953	5.7687	0.2789	1.2422	0.0164	0.414067
1871	92	2014-04-19	Uninfected	Control	CC	2014-04-19	0	3	6.1095	0.2708	4.6006	0.0524	1.5089	0.2184	0.502967
1872	92	2014-04-19	Uninfected	Control	CC	2014-04-20	1	3	5.9476	0.3058	4.2391	0.1681	1.7085	0.1377	0.5695
1873	92	2014-04-19	Uninfected	Control	CC	2014-04-21	2	3	7.4339	0.2371	5.5425	0.2375	1.8914	-0.0004	0.630467
1874	92	2014-04-19	Uninfected	Control	CC	2014-04-22	3	3	7.2524	0.3138	5.0047	0.214	2.2477	0.0998	0.749233
1875	92	2014-04-19	Uninfected	Control	CC	2014-04-23	4	3	7.8077	0.383	5.6516	0.3875	2.1561	-0.0045	0.7187
1876	92	2014-04-19	Uninfected	Control	CC	2014-04-24	5	3	6.8734	0.3127	4.0834	0.2374	2.79	0.0753	0.93
1877	92	2014-04-19	Uninfected	Control	CC	2014-04-25	6	3	6.738	0.3277	4.4294	0.2415	2.3086	0.0862	0.769533
1879	92	2014-04-19	Uninfected	Control	CC	2014-04-27	8	3	6.9493	0.2742	4.0754	0.1828	2.8739	0.0914	0.957967
1880	92	2014-04-19	Uninfected	Control	CC	2014-04-28	9	3	9.9216	0.3233	6.6374	0.2927	3.2842	0.0306	1.09473
1881	92	2014-04-19	Uninfected	Control	CC	2014-04-29	10	3	8.0878	0.2826	4.8074	0.1756	3.2804	0.107	1.09347
1882	92	2014-04-19	Uninfected	Control	CC	2014-04-30	11	3	7.1353	0.3398	5.521	0.2955	1.6143	0.0443	0.5381
1883	92	2014-04-19	Uninfected	Control	CC	2014-05-01	12	3	7.5548	0.248	4.9666	0.15	2.5882	0.098	0.862733
1884	92	2014-04-19	Uninfected	Control	CC	2014-05-02	13	3	7.9313	0.2859	5.1297	0.2451	2.8016	0.0408	0.933867
1885	92	2014-04-19	Uninfected	Control	CC	2014-05-03	14	3	8.87	0.2263	5.8416	0.1751	3.0284	0.0512	1.00947
1886	92	2014-04-19	Uninfected	Control	CC	2014-05-04	15	3	6.9616	0.3383	4.8137	0.313	2.1479	0.0253	0.715967
1887	92	2014-04-19	Uninfected	Control	CC	2014-05-05	16	3	7.3234	0.2279	4.9952	0.2122	2.3282	0.0157	0.776067
1888	92	2014-04-19	Uninfected	Control	CC	2014-05-06	17	3	7.326	0.3082	4.5204	0.2851	2.8056	0.0231	0.9352
1889	92	2014-04-19	Uninfected	Control	CC	2014-05-07	18	3	8.8842	0.2005	5.8007	0.1868	3.0835	0.0137	1.02783
1890	92	2014-04-19	Uninfected	Control	CC	2014-05-08	19	3	7.1573	0.3185	4.5463	0.2454	2.611	0.0731	0.870333
1891	92	2014-04-19	Uninfected	Control	CC	2014-05-09	20	3	8.3591	0.2628	4.889	0.2513	3.4701	0.0115	1.1567
1892	92	2014-04-19	Uninfected	Control	CC	2014-05-10	21	3	7.1264	0.3066	4.6049	0.2909	2.5215	0.0157	0.8405
1893	92	2014-04-19	Uninfected	Control	CC	2014-05-11	22	3	6.2926	0.3768	4.1491	0.3733	2.1435	0.0035	0.7145
1896	92	2014-04-19	Uninfected	Control	CC	2014-05-14	25	3	7.9877	0.2582	5.0519	0.2296	2.9358	0.0286	0.9786
1897	92	2014-04-19	Uninfected	Control	CC	2014-05-15	26	3	8.4214	0.2947	5.688	0.2522	2.7334	0.0425	0.911133
1898	92	2014-04-19	Uninfected	Control	CC	2014-05-16	27	3	7.189	0.3329	4.7962	0.2678	2.3928	0.0651	0.7976
1899	95	2014-05-12	Uninfected	Control	CC	2014-05-12	0	3	7.5202	0.2094	6.2228	0.1014	1.2974	0.108	0.432467
1901	95	2014-05-12	Uninfected	Control	CC	2014-05-14	2	3	7.487	0.2611	5.8205	0.1894	1.6665	0.0717	0.5555
1902	95	2014-05-12	Uninfected	Control	CC	2014-05-15	3	3	9.0618	0.3149	6.3481	0.2883	2.7137	0.0266	0.904567
1903	95	2014-05-12	Uninfected	Control	CC	2014-05-16	4	3	6.4867	0.3101	4.4137	0.2464	2.073	0.0637	0.691
1904	95	2014-05-12	Uninfected	Control	CC	2014-05-17	5	2	8.0348	0.2739	6.2217	0.1997	1.8131	0.0742	0.90655
1905	95	2014-05-12	Uninfected	Control	CC	2014-05-18	6	2	9.2596	0.3146	7.5937	0.269	1.6659	0.0456	0.83295
1906	95	2014-05-12	Uninfected	Control	CC	2014-05-19	7	2	7.2451	0.3367	5.4491	0.2867	1.796	0.05	0.898
1907	95	2014-05-12	Uninfected	Control	CC	2014-05-20	8	2	7.695	0.327	6.224	0.2893	1.471	0.0377	0.7355
1908	95	2014-05-12	Uninfected	Control	CC	2014-05-21	9	2	6.7223	0.2637	5.0172	0.2153	1.7051	0.0484	0.85255
1909	95	2014-05-12	Uninfected	Control	CC	2014-05-22	10	2	6.924	0.2322	5.2412	0.2071	1.6828	0.0251	0.8414
1910	95	2014-05-12	Uninfected	Control	CC	2014-05-23	11	2	8.3861	0.2982	6.4756	0.2593	1.9105	0.0389	0.95525
1911	95	2014-05-12	Uninfected	Control	CC	2014-05-24	12	2	8.0076	0.4025	6.1197	0.37	1.8879	0.0325	0.94395
1912	95	2014-05-12	Uninfected	Control	CC	2014-05-25	13	2	8.4457	0.3585	7.1212	0.3299	1.3245	0.0286	0.66225
1913	95	2014-05-12	Uninfected	Control	CC	2014-05-26	14	2	7.3394	0.345	6.8948	0.2426	0.4446	0.1024	0.2223
1914	95	2014-05-12	Uninfected	Control	CC	2014-05-27	15	2	7.5384	0.3293	5.8237	0.2855	1.7147	0.0438	0.85735
1915	95	2014-05-12	Uninfected	Control	CC	2014-05-28	16	2	9.2596	0.3146	7.5937	0.269	1.6659	0.0456	0.83295
1916	95	2014-05-12	Uninfected	Control	CC	2014-05-29	17	2	6.322	0.35	4.6872	0.3427	1.6348	0.0073	0.8174
1917	96	2014-05-27	Infected	Anabasine	IA	2014-05-27	0	3	5.8124	0.3201	4.9037	0.2321	0.9087	0.088	0.3029
1918	96	2014-05-27	Infected	Anabasine	IA	2014-05-28	1	3	8.3388	0.3229	7.2942	0.2215	1.0446	0.1014	0.3482
1919	96	2014-05-27	Infected	Anabasine	IA	2014-05-29	2	3	7.6466	0.2849	5.701	0.1755	1.9456	0.1094	0.648533
1920	96	2014-05-27	Infected	Anabasine	IA	2014-05-30	3	3	7.3006	0.304	5.7106	0.2541	1.59	0.0499	0.53
1921	96	2014-05-27	Infected	Anabasine	IA	2014-05-31	4	3	6.387	0.3612	4.739	0.3412	1.648	0.02	0.549333
1922	96	2014-05-27	Infected	Anabasine	IA	2014-06-01	5	3	7.8245	0.2736	5.8358	0.1969	1.9887	0.0767	0.6629
1923	96	2014-05-27	Infected	Anabasine	IA	2014-06-02	6	3	7.3947	0.3733	6.1934	0.3648	1.2013	0.0085	0.400433
1924	96	2014-05-27	Infected	Anabasine	IA	2014-06-03	7	3	7.4089	0.3047	6.0474	0.29	1.3615	0.0147	0.453833
1925	96	2014-05-27	Infected	Anabasine	IA	2014-06-04	8	2	8.9135	0.3123	7.7891	0.2892	1.1244	0.0231	0.5622
1926	96	2014-05-27	Infected	Anabasine	IA	2014-06-05	9	2	7.4064	0.4144	6.0244	0.3999	1.382	0.0145	0.691
1927	96	2014-05-27	Infected	Anabasine	IA	2014-06-06	10	2	6.7592	0.3353	5.4695	0.3301	1.2897	0.0052	0.64485
1928	96	2014-05-27	Infected	Anabasine	IA	2014-06-07	11	2	7.0632	0.3156	6.0172	0.3142	1.046	0.0014	0.523
1929	96	2014-05-27	Infected	Anabasine	IA	2014-06-08	12	2	6.7839	0.4092	5.7323	0.4058	1.0516	0.0034	0.5258
1930	96	2014-05-27	Infected	Anabasine	IA	2014-06-09	13	2	8.3945	0.3484	7.2425	0.329	1.152	0.0194	0.576
1931	96	2014-05-27	Infected	Anabasine	IA	2014-06-10	14	2	7.6581	0.3178	5.3335	0.2995	2.3246	0.0183	1.1623
1932	96	2014-05-27	Infected	Anabasine	IA	2014-06-11	15	2	7.0785	0.3548	5.2988	0.3311	1.7797	0.0237	0.88985
1933	97	2014-05-12	Uninfected	Anabasine	CA	2014-05-12	0	3	8.0041	0.2347	7.283	0.1871	0.7211	0.0476	0.240367
1934	97	2014-05-12	Uninfected	Anabasine	CA	2014-05-13	1	3	7.0931	0.2225	5.1893	0.068	1.9038	0.1545	0.6346
1935	97	2014-05-12	Uninfected	Anabasine	CA	2014-05-14	2	3	7.2801	0.2439	5.6436	0.2336	1.6365	0.0103	0.5455
1936	97	2014-05-12	Uninfected	Anabasine	CA	2014-05-15	3	3	7.611	0.353	5.519	0.2888	2.092	0.0642	0.697333
1937	97	2014-05-12	Uninfected	Anabasine	CA	2014-05-16	4	3	6.9651	0.3223	4.8017	0.2768	2.1634	0.0455	0.721133
1938	97	2014-05-12	Uninfected	Anabasine	CA	2014-05-17	5	3	7.1109	0.391	4.8872	0.3374	2.2237	0.0536	0.741233
1939	97	2014-05-12	Uninfected	Anabasine	CA	2014-05-18	6	3	7.7912	0.2647	6.3576	0.2293	1.4336	0.0354	0.477867
1941	97	2014-05-12	Uninfected	Anabasine	CA	2014-05-20	8	2	8.7578	0.3538	7.4216	0.3561	1.3362	-0.0023	0.6681
1942	97	2014-05-12	Uninfected	Anabasine	CA	2014-05-21	9	2	8.2779	0.297	6.554	0.2265	1.7239	0.0705	0.86195
1943	97	2014-05-12	Uninfected	Anabasine	CA	2014-05-22	10	2	8.7107	0.2659	6.6818	0.263	2.0289	0.0029	1.01445
1944	97	2014-05-12	Uninfected	Anabasine	CA	2014-05-23	11	2	9.47	0.2738	7.5334	0.2008	1.9366	0.073	0.9683
1945	97	2014-05-12	Uninfected	Anabasine	CA	2014-05-24	12	2	8.1883	0.3333	6.0102	0.2717	2.1781	0.0616	1.08905
1946	97	2014-05-12	Uninfected	Anabasine	CA	2014-05-25	13	2	8.1669	0.2644	6.5446	0.206	1.6223	0.0584	0.81115
1947	97	2014-05-12	Uninfected	Anabasine	CA	2014-05-26	14	2	8.7639	0.3205	7.4208	0.3174	1.3431	0.0031	0.67155
1948	97	2014-05-12	Uninfected	Anabasine	CA	2014-05-27	15	2	7.2366	0.2134	5.0629	0.1666	2.1737	0.0468	1.08685
1949	97	2014-05-12	Uninfected	Anabasine	CA	2014-05-28	16	2	8.5181	0.375	7.654	0.3177	0.8641	0.0573	0.43205
1950	97	2014-05-12	Uninfected	Anabasine	CA	2014-05-29	17	2	7.9754	0.3456	6.1851	0.308	1.7903	0.0376	0.89515
1951	97	2014-05-12	Uninfected	Anabasine	CA	2014-05-30	18	2	7.8246	0.3577	6.6744	0.3327	1.1502	0.025	0.5751
1952	97	2014-05-12	Uninfected	Anabasine	CA	2014-05-31	19	2	8.5455	0.2581	6.7452	0.2436	1.8003	0.0145	0.90015
1953	97	2014-05-12	Uninfected	Anabasine	CA	2014-06-01	20	2	7.7078	0.2575	6.3931	0.2383	1.3147	0.0192	0.65735
1954	97	2014-05-12	Uninfected	Anabasine	CA	2014-06-02	21	2	6.416	0.2616	5.0779	0.259	1.3381	0.0026	0.66905
1955	97	2014-05-12	Uninfected	Anabasine	CA	2014-06-03	22	2	6.9035	0.315	5.7417	0.3007	1.1618	0.0143	0.5809
1956	97	2014-05-12	Uninfected	Anabasine	CA	2014-06-04	23	2	7.1873	0.2503	5.969	0.2282	1.2183	0.0221	0.60915
1957	97	2014-05-12	Uninfected	Anabasine	CA	2014-06-05	24	2	7.3527	0.402	6.0614	0.3777	1.2913	0.0243	0.64565
1958	97	2014-05-12	Uninfected	Anabasine	CA	2014-06-06	25	2	7.843	0.3579	6.3892	0.3576	1.4538	0.0003	0.7269
1959	97	2014-05-12	Uninfected	Anabasine	CA	2014-06-07	26	2	8.9405	0.3826	7.7886	0.3766	1.1519	0.006	0.57595
1960	97	2014-05-12	Uninfected	Anabasine	CA	2014-06-08	27	2	7.1117	0.3291	5.8563	0.3261	1.2554	0.003	0.6277
1961	97	2014-05-12	Uninfected	Anabasine	CA	2014-06-09	28	2	6.7972	0.3034	5.307	0.2714	1.4902	0.032	0.7451
1962	97	2014-05-12	Uninfected	Anabasine	CA	2014-06-10	29	2	6.6621	0.2583	5.3821	0.253	1.28	0.0053	0.64
1963	97	2014-05-12	Uninfected	Anabasine	CA	2014-06-11	30	2	8.4337	0.3399	6.7491	0.2966	1.6846	0.0433	0.8423
1964	97	2014-05-12	Uninfected	Anabasine	CA	2014-06-12	31	2	9.5166	0.3628	7.9569	0.2307	1.5597	0.1321	0.77985
1965	97	2014-05-12	Uninfected	Anabasine	CA	2014-06-13	32	2	8.7143	0.2434	7.4074	0.2322	1.3069	0.0112	0.65345
1966	98	2014-04-20	Infected	Anabasine	IA	2014-04-20	0	3	7.0282	0.2887	6.2539	0.2695	0.7743	0.0192	0.2581
1967	98	2014-04-20	Infected	Anabasine	IA	2014-04-21	1	3	6.6107	0.2566	5.7762	0.2089	0.8345	0.0477	0.278167
1968	98	2014-04-20	Infected	Anabasine	IA	2014-04-22	2	3	7.2014	0.3812	6.0512	0.2629	1.1502	0.1183	0.3834
1969	98	2014-04-20	Infected	Anabasine	IA	2014-04-23	3	3	9.2832	0.2906	7.7841	0.2716	1.4991	0.019	0.4997
1970	98	2014-04-20	Infected	Anabasine	IA	2014-04-24	4	3	7.0503	0.2613	5.0635	0.1494	1.9868	0.1119	0.662267
1972	98	2014-04-20	Infected	Anabasine	IA	2014-04-26	6	3	7.1099	0.2992	5.8603	0.2923	1.2496	0.0069	0.416533
1973	98	2014-04-20	Infected	Anabasine	IA	2014-04-27	7	3	6.7435	0.4606	4.916	0.4423	1.8275	0.0183	0.609167
1974	98	2014-04-20	Infected	Anabasine	IA	2014-04-28	8	3	8.0325	0.2689	6.0202	0.2669	2.0123	0.002	0.670767
1975	98	2014-04-20	Infected	Anabasine	IA	2014-04-29	9	3	7.2208	0.3511	5.1926	0.3411	2.0282	0.01	0.676067
1976	98	2014-04-20	Infected	Anabasine	IA	2014-04-30	10	3	9.784	0.3517	7.3939	0.3472	2.3901	0.0045	0.7967
1977	98	2014-04-20	Infected	Anabasine	IA	2014-05-01	11	3	7.541	0.3495	5.2801	0.3293	2.2609	0.0202	0.753633
1978	98	2014-04-20	Infected	Anabasine	IA	2014-05-02	12	3	8.0526	0.3199	5.7107	0.296	2.3419	0.0239	0.780633
1979	98	2014-04-20	Infected	Anabasine	IA	2014-05-03	13	3	7.6288	0.2705	6.2477	0.2629	1.3811	0.0076	0.460367
1980	98	2014-04-20	Infected	Anabasine	IA	2014-05-04	14	3	6.3592	0.2679	4.5634	0.2629	1.7958	0.005	0.5986
1981	98	2014-04-20	Infected	Anabasine	IA	2014-05-05	15	3	8.837	0.3877	7.3835	0.3685	1.4535	0.0192	0.4845
1982	98	2014-04-20	Infected	Anabasine	IA	2014-05-06	16	3	7.4684	0.282	5.683	0.2401	1.7854	0.0419	0.595133
1983	98	2014-04-20	Infected	Anabasine	IA	2014-05-07	17	3	9.5509	0.2769	8.2406	0.2691	1.3103	0.0078	0.436767
1984	98	2014-04-20	Infected	Anabasine	IA	2014-05-08	18	3	6.4497	0.2843	4.7164	0.287	1.7333	-0.0027	0.577767
1985	98	2014-04-20	Infected	Anabasine	IA	2014-05-09	19	3	9.5943	0.2548	8.045	0.2538	1.5493	0.001	0.516433
1986	98	2014-04-20	Infected	Anabasine	IA	2014-05-10	20	3	6.744	0.2385	5.0589	0.2342	1.6851	0.0043	0.5617
1987	98	2014-04-20	Infected	Anabasine	IA	2014-05-11	21	3	6.468	0.2466	4.8823	0.2399	1.5857	0.0067	0.528567
1988	98	2014-04-20	Infected	Anabasine	IA	2014-05-12	22	3	7.1677	0.2047	6.0118	0.2011	1.1559	0.0036	0.3853
1989	98	2014-04-20	Infected	Anabasine	IA	2014-05-13	23	3	7.1419	0.2229	5.5447	0.2165	1.5972	0.0064	0.5324
1990	98	2014-04-20	Infected	Anabasine	IA	2014-05-14	24	3	8.8036	0.3818	7.2538	0.3614	1.5498	0.0204	0.5166
1991	98	2014-04-20	Infected	Anabasine	IA	2014-05-15	25	3	6.0994	0.4111	4.8474	0.4023	1.252	0.0088	0.417333
1992	98	2014-04-20	Infected	Anabasine	IA	2014-05-16	26	2	7.2868	0.3639	6.2476	0.353	1.0392	0.0109	0.5196
1993	99	2014-04-20	Infected	Anabasine	IA	2014-04-20	0	3	6.7397	0.2857	5.9035	0.2316	0.8362	0.0541	0.278733
1994	99	2014-04-20	Infected	Anabasine	IA	2014-04-21	1	3	9.4452	0.3085	8.2709	0.2098	1.1743	0.0987	0.391433
1995	99	2014-04-20	Infected	Anabasine	IA	2014-04-22	2	3	8.398	0.3359	6.9497	0.2867	1.4483	0.0492	0.482767
1996	99	2014-04-20	Infected	Anabasine	IA	2014-04-23	3	3	7.97	0.3619	6.8323	0.3204	1.1377	0.0415	0.379233
1997	99	2014-04-20	Infected	Anabasine	IA	2014-04-24	4	3	6.8109	0.3917	4.6374	0.3333	2.1735	0.0584	0.7245
1998	99	2014-04-20	Infected	Anabasine	IA	2014-04-25	5	3	8.443	0.396	6.5941	0.33	1.8489	0.066	0.6163
1999	99	2014-04-20	Infected	Anabasine	IA	2014-04-26	6	3	6.7897	0.3333	5.1635	0.2934	1.6262	0.0399	0.542067
2000	99	2014-04-20	Infected	Anabasine	IA	2014-04-27	7	3	6.0673	0.4049	4.451	0.3428	1.6163	0.0621	0.538767
2001	99	2014-04-20	Infected	Anabasine	IA	2014-04-28	8	3	8.1403	0.3091	6.0828	0.2472	2.0575	0.0619	0.685833
2002	99	2014-04-20	Infected	Anabasine	IA	2014-04-29	9	3	7.6775	0.3391	5.5618	0.3173	2.1157	0.0218	0.705233
2003	99	2014-04-20	Infected	Anabasine	IA	2014-04-30	10	3	6.9844	0.3117	5.5873	0.3003	1.3971	0.0114	0.4657
2004	99	2014-04-20	Infected	Anabasine	IA	2014-05-01	11	3	6.3701	0.3286	4.7432	0.3048	1.6269	0.0238	0.5423
2005	99	2014-04-20	Infected	Anabasine	IA	2014-05-02	12	3	8.1776	0.2906	6.1476	0.2747	2.03	0.0159	0.676667
2006	99	2014-04-20	Infected	Anabasine	IA	2014-05-03	13	3	7.8967	0.2527	6.7244	0.2516	1.1723	0.0011	0.390767
2007	99	2014-04-20	Infected	Anabasine	IA	2014-05-04	14	3	6.8028	0.2117	5.23	0.1838	1.5728	0.0279	0.524267
2008	99	2014-04-20	Infected	Anabasine	IA	2014-05-05	15	3	8.1653	0.3087	7.0888	0.3069	1.0765	0.0018	0.358833
2009	99	2014-04-20	Infected	Anabasine	IA	2014-05-06	16	3	6.573	0.2897	4.926	0.2866	1.647	0.0031	0.549
2010	99	2014-04-20	Infected	Anabasine	IA	2014-05-07	17	3	9.1162	0.2794	7.9279	0.2747	1.1883	0.0047	0.3961
2011	99	2014-04-20	Infected	Anabasine	IA	2014-05-08	18	3	6.6428	0.2633	5.0266	0.2543	1.6162	0.009	0.538733
2012	99	2014-04-20	Infected	Anabasine	IA	2014-05-09	19	3	8.748	0.333	7.3359	0.3148	1.4121	0.0182	0.4707
2013	99	2014-04-20	Infected	Anabasine	IA	2014-05-10	20	3	7.4762	0.3234	5.8145	0.3015	1.6617	0.0219	0.5539
2014	99	2014-04-20	Infected	Anabasine	IA	2014-05-11	21	3	7.0498	0.2108	5.5936	0.1978	1.4562	0.013	0.4854
2015	99	2014-04-20	Infected	Anabasine	IA	2014-05-12	22	3	8.6412	0.2668	7.6958	0.2631	0.9454	0.0037	0.315133
2016	99	2014-04-20	Infected	Anabasine	IA	2014-05-13	23	3	6.6746	0.2962	4.9661	0.2672	1.7085	0.029	0.5695
2017	99	2014-04-20	Infected	Anabasine	IA	2014-05-14	24	3	8.7777	0.2677	7.6186	0.2652	1.1591	0.0025	0.386367
2018	99	2014-04-20	Infected	Anabasine	IA	2014-05-15	25	2	8.2913	0.3216	7.0153	0.3143	1.276	0.0073	0.638
2019	100	2014-04-22	Infected	Anabasine	IA	2014-04-22	0	3	7.246	0.3069	6.179	0.2133	1.067	0.0936	0.355667
2020	100	2014-04-22	Infected	Anabasine	IA	2014-04-23	1	3	9.1644	0.3954	7.712	0.3384	1.4524	0.057	0.484133
2021	100	2014-04-22	Infected	Anabasine	IA	2014-04-24	2	3	7.2903	0.3219	5.4516	0.242	1.8387	0.0799	0.6129
2022	100	2014-04-22	Infected	Anabasine	IA	2014-04-25	3	3	8.306	0.3775	6.1265	0.3451	2.1795	0.0324	0.7265
2023	100	2014-04-22	Infected	Anabasine	IA	2014-04-26	4	3	7.7416	0.2998	6.2782	0.2748	1.4634	0.025	0.4878
2025	100	2014-04-22	Infected	Anabasine	IA	2014-04-28	6	3	8.7588	0.2821	6.7433	0.2278	2.0155	0.0543	0.671833
2026	100	2014-04-22	Infected	Anabasine	IA	2014-04-29	7	3	7.8128	0.3636	5.948	0.3599	1.8648	0.0037	0.6216
2027	100	2014-04-22	Infected	Anabasine	IA	2014-04-30	8	3	8.5178	0.3333	7.2148	0.3032	1.303	0.0301	0.434333
2028	100	2014-04-22	Infected	Anabasine	IA	2014-05-01	9	3	7.7887	0.2871	5.1651	0.2742	2.6236	0.0129	0.874533
2029	100	2014-04-22	Infected	Anabasine	IA	2014-05-02	10	3	8.8892	0.2409	6.243	0.2101	2.6462	0.0308	0.882067
2030	100	2014-04-22	Infected	Anabasine	IA	2014-05-03	11	3	8.4391	0.3711	6.6599	0.3472	1.7792	0.0239	0.593067
2031	100	2014-04-22	Infected	Anabasine	IA	2014-05-04	12	3	7.0294	0.3095	5.3282	0.287	1.7012	0.0225	0.567067
2032	100	2014-04-22	Infected	Anabasine	IA	2014-05-05	13	3	7.5757	0.4371	6.0461	0.4212	1.5296	0.0159	0.509867
2033	100	2014-04-22	Infected	Anabasine	IA	2014-05-06	14	3	7.2129	0.2421	5.048	0.2441	2.1649	-0.002	0.721633
2034	100	2014-04-22	Infected	Anabasine	IA	2014-05-07	15	3	8.089	0.2399	6.6655	0.2308	1.4235	0.0091	0.4745
2035	100	2014-04-22	Infected	Anabasine	IA	2014-05-08	16	3	6.4701	0.2995	5.2725	0.2997	1.1976	-0.0002	0.3992
2036	100	2014-04-22	Infected	Anabasine	IA	2014-05-09	17	3	9.697	0.2723	8.6645	0.2654	1.0325	0.0069	0.344167
2037	100	2014-04-22	Infected	Anabasine	IA	2014-05-10	18	3	7.8395	0.3271	6.5408	0.3217	1.2987	0.0054	0.4329
2038	100	2014-04-22	Infected	Anabasine	IA	2014-05-11	19	3	7.569	0.249	6.2451	0.242	1.3239	0.007	0.4413
2039	100	2014-04-22	Infected	Anabasine	IA	2014-05-12	20	3	8.8392	0.2704	7.9929	0.2587	0.8463	0.0117	0.2821

## Sheet: Microcol.Pollen.consumption
	Colony	Microcolony	Date.started	Infection	Anabasine	Treatment	Date	Time	Number.Bees	New Nectar (g)	New Pollen (g)	Old Nectar (g)	Old Pollen (g)	Nectar.consumed	Pollen.consumed	pollen.g.per.bee
2	46	1	2014-04-04	Uninfected	Control	CC	2014-04-05	1	3	6.922	0.3881	4.8875	0.2392	2.0345	0.1489	0.0496333
4	46	1	2014-04-04	Uninfected	Control	CC	2014-04-07	3	3	7.0306	0.4459	4.1621	0.3637	2.8685	0.0822	0.0274
5	46	1	2014-04-04	Uninfected	Control	CC	2014-04-08	4	3	7.6175	0.3539	5.6045	0.2995	2.013	0.0544	0.0181333
6	46	1	2014-04-04	Uninfected	Control	CC	2014-04-09	5	3	7.664	0.2011	4.4024	0.11	3.2616	0.0911	0.0303667
7	46	1	2014-04-04	Uninfected	Control	CC	2014-04-10	6	3	7.4137	0.3097	4.6767	0.253	2.737	0.0567	0.0189
8	46	1	2014-04-04	Uninfected	Control	CC	2014-04-11	7	3	6.4778	0.2164	4.5914	0.2038	1.8864	0.0126	0.0042
9	46	1	2014-04-04	Uninfected	Control	CC	2014-04-12	8	3	7.8597	0.2321	5.5516	0.1918	2.3081	0.0403	0.0134333
10	46	1	2014-04-04	Uninfected	Control	CC	2014-04-13	9	3	6.6578	0.301	4.9854	0.2817	1.6724	0.0193	0.00643333
11	46	1	2014-04-04	Uninfected	Control	CC	2014-04-14	10	3	8.081	0.1966	6.0913	0.1764	1.9897	0.0202	0.00673333
12	46	1	2014-04-04	Uninfected	Control	CC	2014-04-15	11	3	7.8376	0.2813	5.0808	0.264	2.7568	0.0173	0.00576667
13	46	1	2014-04-04	Uninfected	Control	CC	2014-04-16	12	2	6.3879	0.2222	4.9982	0.1985	1.3897	0.0237	0.01185
14	46	1	2014-04-04	Uninfected	Control	CC	2014-04-17	13	2	7.0608	0.228	5.2813	0.2226	1.7795	0.0054	0.0027
15	46	1	2014-04-04	Uninfected	Control	CC	2014-04-18	14	2	6.8133	0.308	4.8593	0.275	1.954	0.033	0.0165
16	46	1	2014-04-04	Uninfected	Control	CC	2014-04-19	15	2	6.0141	0.3323	4.3697	0.2933	1.6444	0.039	0.0195
17	46	1	2014-04-04	Uninfected	Control	CC	2014-04-20	16	2	6.6944	0.3087	5.0718	0.3075	1.6226	0.0012	0.0006
18	46	1	2014-04-04	Uninfected	Control	CC	2014-04-21	17	2	8.0207	0.376	6.5127	0.3199	1.508	0.0561	0.02805
19	46	1	2014-04-04	Uninfected	Control	CC	2014-04-22	18	2	8.1961	0.335	6.0112	0.2727	2.1849	0.0623	0.03115
20	46	1	2014-04-04	Uninfected	Control	CC	2014-04-23	19	2	7.7478	0.1942	6.213	0.1694	1.5348	0.0248	0.0124
21	46	1	2014-04-04	Uninfected	Control	CC	2014-04-24	20	2	8.0376	0.3778	5.8954	0.3486	2.1422	0.0292	0.0146
22	46	1	2014-04-04	Uninfected	Control	CC	2014-04-25	21	2	7.2339	0.3016	5.6174	0.2974	1.6165	0.0042	0.0021
23	46	1	2014-04-04	Uninfected	Control	CC	2014-04-26	22	2	8.4711	0.3082	7.0155	0.296	1.4556	0.0122	0.0061
24	46	1	2014-04-04	Uninfected	Control	CC	2014-04-27	23	2	8.278	0.3249	6.7113	0.2993	1.5667	0.0256	0.0128
25	46	1	2014-04-04	Uninfected	Control	CC	2014-04-28	24	2	8.8824	0.3212	6.3201	0.3131	2.5623	0.0081	0.00405
26	46	1	2014-04-04	Uninfected	Control	CC	2014-04-29	25	2	9.935	0.2825	8.1519	0.2677	1.7831	0.0148	0.0074
27	46	1	2014-04-04	Uninfected	Control	CC	2014-04-30	26	2	7.3501	0.3622	5.9717	0.3055	1.3784	0.0567	0.02835
28	46	1	2014-04-04	Uninfected	Control	CC	2014-05-01	27	2	7.7238	0.2968	5.8969	0.2745	1.8269	0.0223	0.01115
30	45	2	2014-04-05	Uninfected	Control	CC	2014-04-05	0	3	7.5011	0.3654	6.4376	0.3225	1.0635	0.0429	0.0143
31	45	2	2014-04-05	Uninfected	Control	CC	2014-04-06	1	3	7.7455	0.2291	6.5356	0.1418	1.2099	0.0873	0.0291
32	45	2	2014-04-05	Uninfected	Control	CC	2014-04-07	2	3	7.7106	0.3663	5.5293	0.2407	2.1813	0.1256	0.0418667
33	45	2	2014-04-05	Uninfected	Control	CC	2014-04-08	3	3	7.7262	0.3069	5.7096	0.2314	2.0166	0.0755	0.0251667
34	45	2	2014-04-05	Uninfected	Control	CC	2014-04-09	4	3	6.8929	0.2282	4.4672	0.1999	2.4257	0.0283	0.00943333
36	45	2	2014-04-05	Uninfected	Control	CC	2014-04-11	6	3	6.4126	0.2141	4.7352	0.1861	1.6774	0.028	0.00933333
37	45	2	2014-04-05	Uninfected	Control	CC	2014-04-12	7	3	6.8285	0.2566	4.9997	0.2388	1.8288	0.0178	0.00593333
38	45	2	2014-04-05	Uninfected	Control	CC	2014-04-13	8	3	7.1181	0.2217	5.0002	0.1993	2.1179	0.0224	0.00746667
39	45	2	2014-04-05	Uninfected	Control	CC	2014-04-14	9	3	6.0848	0.2195	4.7195	0.215	1.3653	0.0045	0.0015
40	45	2	2014-04-05	Uninfected	Control	CC	2014-04-15	10	3	6.7338	0.1952	4.4543	0.1838	2.2795	0.0114	0.0038
41	45	2	2014-04-05	Uninfected	Control	CC	2014-04-16	11	3	6.1977	0.2603	4.5384	0.2584	1.6593	0.0019	0.000633333
42	45	2	2014-04-05	Uninfected	Control	CC	2014-04-17	12	3	8.5188	0.3073	6.452	0.295	2.0668	0.0123	0.0041
43	45	2	2014-04-05	Uninfected	Control	CC	2014-04-18	13	3	6.2815	0.2239	4.3697	0.2183	1.9118	0.0056	0.00186667
45	45	2	2014-04-05	Uninfected	Control	CC	2014-04-20	15	3	6.7841	0.294	5.1628	0.2783	1.6213	0.0157	0.00523333
46	45	2	2014-04-05	Uninfected	Control	CC	2014-04-21	16	3	8.4297	0.2477	6.442	0.2408	1.9877	0.0069	0.0023
47	45	2	2014-04-05	Uninfected	Control	CC	2014-04-22	17	3	7.9671	0.3364	5.655	0.3305	2.3121	0.0059	0.00196667
48	45	2	2014-04-05	Uninfected	Control	CC	2014-04-23	18	3	8.0393	0.36	6.2012	0.3396	1.8381	0.0204	0.0068
49	45	2	2014-04-05	Uninfected	Control	CC	2014-04-24	19	3	6.8812	0.2809	4.8692	0.2324	2.012	0.0485	0.0161667
50	45	2	2014-04-05	Uninfected	Control	CC	2014-04-25	20	3	6.3878	0.3203	4.7569	0.2943	1.6309	0.026	0.00866667
51	44	3	2014-04-06	Uninfected	Control	CC	2014-04-06	0	3	6.8323	0.2284	6.0505	0.1864	0.7818	0.042	0.014
52	44	3	2014-04-06	Uninfected	Control	CC	2014-04-07	1	3	6.8843	0.3009	5.1917	0.1758	1.6926	0.1251	0.0417
53	44	3	2014-04-06	Uninfected	Control	CC	2014-04-08	2	3	7.14	0.4065	5.6798	0.338	1.4602	0.0685	0.0228333
54	44	3	2014-04-06	Uninfected	Control	CC	2014-04-09	3	3	7.7767	0.2369	5.5505	0.2281	2.2262	0.0088	0.00293333
55	44	3	2014-04-06	Uninfected	Control	CC	2014-04-10	4	3	8.5813	0.2584	6.686	0.193	1.8953	0.0654	0.0218
56	44	3	2014-04-06	Uninfected	Control	CC	2014-04-11	5	3	7.4778	0.2353	5.8523	0.2325	1.6255	0.0028	0.000933333
57	44	3	2014-04-06	Uninfected	Control	CC	2014-04-12	6	3	7.2336	0.2659	5.66	0.1999	1.5736	0.066	0.022
58	44	3	2014-04-06	Uninfected	Control	CC	2014-04-13	7	3	6.954	0.407	4.2299	0.269	2.7241	0.138	0.046
59	44	3	2014-04-06	Uninfected	Control	CC	2014-04-14	8	3	7.0871	0.2493	5.4532	0.2348	1.6339	0.0145	0.00483333
60	44	3	2014-04-06	Uninfected	Control	CC	2014-04-15	9	3	7.1429	0.2435	4.6208	0.2177	2.5221	0.0258	0.0086
61	44	3	2014-04-06	Uninfected	Control	CC	2014-04-16	10	3	8.503	0.2194	6.491	0.1979	2.012	0.0215	0.00716667
62	44	3	2014-04-06	Uninfected	Control	CC	2014-04-17	11	3	9.0097	0.2015	6.6738	0.1731	2.3359	0.0284	0.00946667
63	44	3	2014-04-06	Uninfected	Control	CC	2014-04-18	12	3	8.175	0.2416	5.8479	0.1892	2.3271	0.0524	0.0174667
64	44	3	2014-04-06	Uninfected	Control	CC	2014-04-19	13	3	7.8961	0.4198	5.4571	0.399	2.439	0.0208	0.00693333
65	44	3	2014-04-06	Uninfected	Control	CC	2014-04-20	14	2	6.8841	0.346	5.256	0.3109	1.6281	0.0351	0.01755
66	44	3	2014-04-06	Uninfected	Control	CC	2014-04-21	15	2	7.2783	0.2238	5.5602	0.1923	1.7181	0.0315	0.01575
67	44	3	2014-04-06	Uninfected	Control	CC	2014-04-22	16	2	6.6773	0.3358	4.895	0.2822	1.7823	0.0536	0.0268
68	44	3	2014-04-06	Uninfected	Control	CC	2014-04-23	17	2	6.8165	0.2597	5.18	0.2525	1.6365	0.0072	0.0036
69	44	3	2014-04-06	Uninfected	Control	CC	2014-04-24	18	2	7.3451	0.2572	5.3353	0.229	2.0098	0.0282	0.0141
70	44	3	2014-04-06	Uninfected	Control	CC	2014-04-25	19	2	8.306	0.3177	6.2543	0.2892	2.0517	0.0285	0.01425
71	44	3	2014-04-06	Uninfected	Control	CC	2014-04-26	20	2	7.8922	0.4265	6.4488	0.3857	1.4434	0.0408	0.0204
72	44	3	2014-04-06	Uninfected	Control	CC	2014-04-27	21	2	5.5845	0.3339	4.1522	0.3112	1.4323	0.0227	0.01135
73	44	3	2014-04-06	Uninfected	Control	CC	2014-04-28	22	2	7.1974	0.2702	5.1391	0.2507	2.0583	0.0195	0.00975
74	44	3	2014-04-06	Uninfected	Control	CC	2014-04-29	23	2	8.0872	0.3399	6.0007	0.2768	2.0865	0.0631	0.03155
75	44	3	2014-04-06	Uninfected	Control	CC	2014-04-30	24	2	7.1266	0.3262	4.9629	0.2139	2.1637	0.1123	0.05615
76	44	3	2014-04-06	Uninfected	Control	CC	2014-05-01	25	2	7.876	0.3623	6.1104	0.3378	1.7656	0.0245	0.01225
77	44	3	2014-04-06	Uninfected	Control	CC	2014-05-02	26	2	7.782	0.3433	5.6666	0.3244	2.1154	0.0189	0.00945
78	44	3	2014-04-06	Uninfected	Control	CC	2014-05-03	27	2	9.9911	0.3099	8.7882	0.2996	1.2029	0.0103	0.00515
79	44	3	2014-04-06	Uninfected	Control	CC	2014-05-04	28	2	6.6812	0.3197	5.3619	0.3052	1.3193	0.0145	0.00725
81	47	4	2014-04-06	Uninfected	Control	CC	2014-04-07	1	3	6.9283	0.4	4.6872	0.2829	2.2411	0.1171	0.0390333
82	47	4	2014-04-06	Uninfected	Control	CC	2014-04-08	2	3	7.3277	0.302	5.5873	0.2511	1.7404	0.0509	0.0169667
83	47	4	2014-04-06	Uninfected	Control	CC	2014-04-09	3	3	7.1993	0.2057	4.939	0.1892	2.2603	0.0165	0.0055
84	47	4	2014-04-06	Uninfected	Control	CC	2014-04-10	4	3	7.4269	0.308	4.886	0.2806	2.5409	0.0274	0.00913333
85	47	4	2014-04-06	Uninfected	Control	CC	2014-04-11	5	3	7.4155	0.2211	5.5296	0.2102	1.8859	0.0109	0.00363333
86	47	4	2014-04-06	Uninfected	Control	CC	2014-04-12	6	3	7.5003	0.2024	6.0089	0.151	1.4914	0.0514	0.0171333
87	47	4	2014-04-06	Uninfected	Control	CC	2014-04-13	7	3	7.5048	0.2117	5.1748	0.1907	2.33	0.021	0.007
88	47	4	2014-04-06	Uninfected	Control	CC	2014-04-14	8	3	6.9515	0.2094	5.3365	0.2038	1.615	0.0056	0.00186667
89	47	4	2014-04-06	Uninfected	Control	CC	2014-04-15	9	3	7.3977	0.2689	5.143	0.2574	2.2547	0.0115	0.00383333
90	47	4	2014-04-06	Uninfected	Control	CC	2014-04-16	10	2	7.3721	0.246	5.9866	0.2731	1.3855	-0.0271	-0.01355
91	47	4	2014-04-06	Uninfected	Control	CC	2014-04-17	11	2	7.1035	0.2088	5.5174	0.2159	1.5861	-0.0071	-0.00355
92	47	4	2014-04-06	Uninfected	Control	CC	2014-04-18	12	2	7.6575	0.2148	5.9474	0.2076	1.7101	0.0072	0.0036
93	47	4	2014-04-06	Uninfected	Control	CC	2014-04-19	13	2	6.4855	0.3824	4.9586	0.3612	1.5269	0.0212	0.0106
94	47	4	2014-04-06	Uninfected	Control	CC	2014-04-20	14	2	6.5226	0.2847	5.3539	0.2792	1.1687	0.0055	0.00275
95	47	4	2014-04-06	Uninfected	Control	CC	2014-04-21	15	2	7.6644	0.1973	6.5082	0.1944	1.1562	0.0029	0.00145
96	47	5	2014-04-14	Uninfected	Control	CC	2014-04-14	0	3	7.2613	0.1906	5.6192	0.1724	1.6421	0.0182	0.00606667
97	47	5	2014-04-14	Uninfected	Control	CC	2014-04-15	1	3	7.4627	0.2126	5.0828	0.2065	2.3799	0.0061	0.00203333
98	47	5	2014-04-14	Uninfected	Control	CC	2014-04-16	2	3	6.6168	0.2371	4.9006	0.2026	1.7162	0.0345	0.0115
99	47	5	2014-04-14	Uninfected	Control	CC	2014-04-17	3	3	5.7707	0.2621	4.3032	0.2288	1.4675	0.0333	0.0111
100	47	5	2014-04-14	Uninfected	Control	CC	2014-04-18	4	3	7.8963	0.269	5.9932	0.2027	1.9031	0.0663	0.0221
101	47	5	2014-04-14	Uninfected	Control	CC	2014-04-19	5	3	7.7319	0.3303	5.8783	0.2893	1.8536	0.041	0.0136667
102	47	5	2014-04-14	Uninfected	Control	CC	2014-04-20	6	3	8.2818	0.3139	6.4132	0.3047	1.8686	0.0092	0.00306667
103	47	5	2014-04-14	Uninfected	Control	CC	2014-04-21	7	3	7.7199	0.3092	5.9328	0.2899	1.7871	0.0193	0.00643333
104	47	5	2014-04-14	Uninfected	Control	CC	2014-04-22	8	3	6.5706	0.3791	4.5679	0.3056	2.0027	0.0735	0.0245
105	47	5	2014-04-14	Uninfected	Control	CC	2014-04-23	9	3	7.3666	0.3902	5.8945	0.3779	1.4721	0.0123	0.0041
106	47	5	2014-04-14	Uninfected	Control	CC	2014-04-24	10	3	6.9058	0.217	4.883	0.1692	2.0228	0.0478	0.0159333
107	47	5	2014-04-14	Uninfected	Control	CC	2014-04-25	11	3	8.2853	0.2839	6.7485	0.2757	1.5368	0.0082	0.00273333
108	47	5	2014-04-14	Uninfected	Control	CC	2014-04-26	12	2	7.205	0.413	6.1071	0.4101	1.0979	0.0029	0.00145
109	47	5	2014-04-14	Uninfected	Control	CC	2014-04-27	13	2	6.8005	0.4306	4.8765	0.4144	1.924	0.0162	0.0081
110	47	5	2014-04-14	Uninfected	Control	CC	2014-04-28	14	2	6.9307	0.2384	5.2044	0.208	1.7263	0.0304	0.0152
111	47	5	2014-04-14	Uninfected	Control	CC	2014-04-29	15	2	7.5739	0.3565	5.442	0.3448	2.1319	0.0117	0.00585
112	47	5	2014-04-14	Uninfected	Control	CC	2014-04-30	16	1	7.9004	0.2524	6.8414	0.2379	1.059	0.0145	0.0145
113	45	6	2014-04-14	Uninfected	Control	CC	2014-04-14	0	3	8.2877	0.2533	7.5965	0.2271	0.6912	0.0262	0.00873333
114	45	6	2014-04-14	Uninfected	Control	CC	2014-04-15	1	3	7.0975	0.2099	6.0376	0.1752	1.0599	0.0347	0.0115667
115	45	6	2014-04-14	Uninfected	Control	CC	2014-04-16	2	3	7.6237	0.2402	6.7732	0.2149	0.8505	0.0253	0.00843333
116	45	6	2014-04-14	Uninfected	Control	CC	2014-04-17	3	3	6.4602	0.3409	5.4256	0.3136	1.0346	0.0273	0.0091
117	45	6	2014-04-14	Uninfected	Control	CC	2014-04-18	4	3	8.0835	0.2994	6.7412	0.2541	1.3423	0.0453	0.0151
118	45	6	2014-04-14	Uninfected	Control	CC	2014-04-19	5	3	6.6535	0.2071	5.3103	0.183	1.3432	0.0241	0.00803333
119	45	6	2014-04-14	Uninfected	Control	CC	2014-04-20	6	3	5.6107	0.2719	4.5437	0.2439	1.067	0.028	0.00933333
120	45	6	2014-04-14	Uninfected	Control	CC	2014-04-21	7	3	9.7799	0.226	8.3228	0.1795	1.4571	0.0465	0.0155
121	45	6	2014-04-14	Uninfected	Control	CC	2014-04-22	8	3	6.5335	0.3693	4.8293	0.3222	1.7042	0.0471	0.0157
122	45	6	2014-04-14	Uninfected	Control	CC	2014-04-23	9	3	8.8508	0.3434	7.629	0.3148	1.2218	0.0286	0.00953333
123	45	6	2014-04-14	Uninfected	Control	CC	2014-04-24	10	3	6.9379	0.3313	5.269	0.2966	1.6689	0.0347	0.0115667
124	45	6	2014-04-14	Uninfected	Control	CC	2014-04-25	11	3	6.743	0.3575	5.3645	0.3205	1.3785	0.037	0.0123333
125	45	6	2014-04-14	Uninfected	Control	CC	2014-04-26	12	3	6.9988	0.4447	6.117	0.432	0.8818	0.0127	0.00423333
126	45	6	2014-04-14	Uninfected	Control	CC	2014-04-27	13	3	6.8635	0.2996	5.1346	0.2939	1.7289	0.0057	0.0019
127	45	6	2014-04-14	Uninfected	Control	CC	2014-04-28	14	3	8.2866	0.2648	7.4083	0.2471	0.8783	0.0177	0.0059
128	45	6	2014-04-14	Uninfected	Control	CC	2014-04-29	15	3	9.9357	0.3286	8.4142	0.3174	1.5215	0.0112	0.00373333
129	45	6	2014-04-14	Uninfected	Control	CC	2014-04-30	16	3	8.5646	0.3098	7.6723	0.3045	0.8923	0.0053	0.00176667
130	45	6	2014-04-14	Uninfected	Control	CC	2014-05-01	17	3	8.1831	0.2283	6.6692	0.2122	1.5139	0.0161	0.00536667
131	45	6	2014-04-14	Uninfected	Control	CC	2014-05-02	18	3	6.382	0.2938	4.8311	0.27	1.5509	0.0238	0.00793333
132	45	6	2014-04-14	Uninfected	Control	CC	2014-05-03	19	3	7.5158	0.3303	6.5145	0.3864	1.0013	-0.0561	-0.0187
133	45	6	2014-04-14	Uninfected	Control	CC	2014-05-04	20	3	6.612	0.3805	5.4011	0.3489	1.2109	0.0316	0.0105333
134	45	6	2014-04-14	Uninfected	Control	CC	2014-05-05	21	3	7.6598	0.3321	6.7881	0.2371	0.8717	0.095	0.0316667
135	45	6	2014-04-14	Uninfected	Control	CC	2014-05-06	22	3	8.6803	0.2949	7.3165	0.2841	1.3638	0.0108	0.0036
136	45	6	2014-04-14	Uninfected	Control	CC	2014-05-07	23	3	9.1838	0.2426	8.2386	0.2301	0.9452	0.0125	0.00416667
138	45	6	2014-04-14	Uninfected	Control	CC	2014-05-09	25	3	7.3792	0.2455	6.2225	0.2421	1.1567	0.0034	0.00113333
139	45	6	2014-04-14	Uninfected	Control	CC	2014-05-10	26	3	6.728	0.2305	5.511	0.2137	1.217	0.0168	0.0056
140	45	6	2014-04-14	Uninfected	Control	CC	2014-05-11	27	3	6.5914	0.2603	5.3822	0.2474	1.2092	0.0129	0.0043
141	45	6	2014-04-14	Uninfected	Control	CC	2014-05-12	28	3	7.5377	0.2382	6.6637	0.237	0.874	0.0012	0.0004
142	45	6	2014-04-14	Uninfected	Control	CC	2014-05-13	29	3	7.3976	0.2173	6.3063	0.2103	1.0913	0.007	0.00233333
143	45	6	2014-04-14	Uninfected	Control	CC	2014-05-14	30	3	8.9073	0.3515	7.9656	0.3218	0.9417	0.0297	0.0099
144	47	7	2014-04-17	Uninfected	Control	CC	2014-04-17	0	3	8.3583	0.4003	6.9949	0.2588	1.3634	0.1415	0.0471667
145	47	7	2014-04-17	Uninfected	Control	CC	2014-04-18	1	3	6.1922	0.3006	4.9551	0.197	1.2371	0.1036	0.0345333
146	47	7	2014-04-17	Uninfected	Control	CC	2014-04-19	2	3	6.8572	0.3228	4.6109	0.248	2.2463	0.0748	0.0249333
147	47	7	2014-04-17	Uninfected	Control	CC	2014-04-20	3	3	6.182	0.2822	4.7512	0.2537	1.4308	0.0285	0.0095
148	47	7	2014-04-17	Uninfected	Control	CC	2014-04-21	4	3	8.2597	0.2828	5.9352	0.2601	2.3245	0.0227	0.00756667
149	47	7	2014-04-17	Uninfected	Control	CC	2014-04-22	5	3	8.5217	0.4242	5.5863	0.3401	2.9354	0.0841	0.0280333
150	47	7	2014-04-17	Uninfected	Control	CC	2014-04-23	6	3	7.7193	0.3493	5.764	0.3061	1.9553	0.0432	0.0144
151	47	7	2014-04-17	Uninfected	Control	CC	2014-04-24	7	3	7.0772	0.3899	5.266	0.2924	1.8112	0.0975	0.0325
153	47	7	2014-04-17	Uninfected	Control	CC	2014-04-26	9	3	6.8239	0.3675	5.1731	0.2674	1.6508	0.1001	0.0333667
154	47	7	2014-04-17	Uninfected	Control	CC	2014-04-27	10	3	6.6084	0.2456	4.1605	0.2113	2.4479	0.0343	0.0114333
155	47	7	2014-04-17	Uninfected	Control	CC	2014-04-28	11	3	8.2163	0.1844	5.5957	0.1308	2.6206	0.0536	0.0178667
156	47	7	2014-04-17	Uninfected	Control	CC	2014-04-29	12	3	9.5487	0.2757	7.192	0.1919	2.3567	0.0838	0.0279333
157	47	7	2014-04-17	Uninfected	Control	CC	2014-04-30	13	3	7.459	0.27	5.9576	0.2412	1.5014	0.0288	0.0096
158	47	7	2014-04-17	Uninfected	Control	CC	2014-05-01	14	3	8.2863	0.2877	6.3385	0.2602	1.9478	0.0275	0.00916667
159	47	7	2014-04-17	Uninfected	Control	CC	2014-05-02	15	3	6.4783	0.2586	4.4972	0.2163	1.9811	0.0423	0.0141
160	47	7	2014-04-17	Uninfected	Control	CC	2014-05-03	16	3	9.1248	0.2889	7.0001	0.2306	2.1247	0.0583	0.0194333
161	47	7	2014-04-17	Uninfected	Control	CC	2014-05-04	17	3	7.4152	0.3198	5.6532	0.2622	1.762	0.0576	0.0192
162	47	7	2014-04-17	Uninfected	Control	CC	2014-05-05	18	3	7.286	0.2648	5.3719	0.2623	1.9141	0.0025	0.000833333
164	47	7	2014-04-17	Uninfected	Control	CC	2014-05-07	20	3	8.0515	0.3076	6.0216	0.2927	2.0299	0.0149	0.00496667
165	47	7	2014-04-17	Uninfected	Control	CC	2014-05-08	21	3	7.4191	0.3951	4.8471	0.3758	2.572	0.0193	0.00643333
166	47	7	2014-04-17	Uninfected	Control	CC	2014-05-09	22	3	9.3031	0.3113	7.2027	0.2666	2.1004	0.0447	0.0149
167	47	7	2014-04-17	Uninfected	Control	CC	2014-05-10	23	3	7.7863	0.2833	5.6629	0.2546	2.1234	0.0287	0.00956667
168	47	7	2014-04-17	Uninfected	Control	CC	2014-05-11	24	3	7.3769	0.3012	5.6228	0.2798	1.7541	0.0214	0.00713333
169	47	7	2014-04-17	Uninfected	Control	CC	2014-05-12	25	3	7.9832	0.3872	6.1003	0.3602	1.8829	0.027	0.009
170	48	8	2014-04-17	Uninfected	Control	CC	2014-04-17	0	3	8.8892	0.2603	7.8992	0.2509	0.99	0.0094	0.00313333
171	48	8	2014-04-17	Uninfected	Control	CC	2014-04-18	1	3	8.4248	0.2987	7.1449	0.2631	1.2799	0.0356	0.0118667
172	48	8	2014-04-17	Uninfected	Control	CC	2014-04-19	2	3	6.6538	0.3155	4.6116	0.1977	2.0422	0.1178	0.0392667
173	48	8	2014-04-17	Uninfected	Control	CC	2014-04-20	3	3	6.1257	0.2886	4.3353	0.2111	1.7904	0.0775	0.0258333
174	48	8	2014-04-17	Uninfected	Control	CC	2014-04-21	4	3	8.6532	0.2751	6.0697	0.2074	2.5835	0.0677	0.0225667
175	48	8	2014-04-17	Uninfected	Control	CC	2014-04-22	5	3	6.7464	0.3568	4.2477	0.3136	2.4987	0.0432	0.0144
176	48	8	2014-04-17	Uninfected	Control	CC	2014-04-23	6	3	8.7424	0.3888	6.5203	0.3545	2.2221	0.0343	0.0114333
177	48	8	2014-04-17	Uninfected	Control	CC	2014-04-24	7	3	6.7753	0.3394	4.5794	0.2641	2.1959	0.0753	0.0251
178	48	8	2014-04-17	Uninfected	Control	CC	2014-04-25	8	3	8.122	0.3618	0.0178	0.3566	8.1042	0.0052	0.00173333
179	48	8	2014-04-17	Uninfected	Control	CC	2014-04-26	9	2	8.8246	0.3097	7.2907	0.3067	1.5339	0.003	0.0015
180	48	8	2014-04-17	Uninfected	Control	CC	2014-04-27	10	2	7.4114	0.3597	5.2657	0.3182	2.1457	0.0415	0.02075
181	48	8	2014-04-17	Uninfected	Control	CC	2014-04-28	11	2	7.4164	0.2222	6.5157	0.188	0.9007	0.0342	0.0171
182	48	8	2014-04-17	Uninfected	Control	CC	2014-04-29	12	2	7.2914	0.2779	5.0634	0.2707	2.228	0.0072	0.0036
183	48	8	2014-04-17	Uninfected	Control	CC	2014-04-30	13	2	7.3529	0.2506	6.0688	0.2359	1.2841	0.0147	0.00735
185	48	8	2014-04-17	Uninfected	Control	CC	2014-05-02	15	2	6.1203	0.3572	4.2929	0.31	1.8274	0.0472	0.0236
186	48	8	2014-04-17	Uninfected	Control	CC	2014-05-03	16	2	7.4457	0.3901	6.1333	0.2567	1.3124	0.1334	0.0667
187	48	8	2014-04-17	Uninfected	Control	CC	2014-05-04	17	2	6.6676	0.441	5.141	0.4274	1.5266	0.0136	0.0068
188	48	8	2014-04-17	Uninfected	Control	CC	2014-05-05	18	2	6.9856	0.3528	5.6533	0.2341	1.3323	0.1187	0.05935
189	48	8	2014-04-17	Uninfected	Control	CC	2014-05-06	19	2	6.6681	0.3326	4.7248	0.3081	1.9433	0.0245	0.01225
190	48	8	2014-04-17	Uninfected	Control	CC	2014-05-07	20	2	8.8562	0.2755	7.5038	0.271	1.3524	0.0045	0.00225
191	48	8	2014-04-17	Uninfected	Control	CC	2014-05-08	21	2	6.6687	0.2606	5.075	0.2281	1.5937	0.0325	0.01625
192	48	8	2014-04-17	Uninfected	Control	CC	2014-05-09	22	2	7.8481	0.2721	6.2773	0.2582	1.5708	0.0139	0.00695
193	48	8	2014-04-17	Uninfected	Control	CC	2014-05-10	23	2	6.8279	0.2651	4.9337	0.2483	1.8942	0.0168	0.0084
194	48	8	2014-04-17	Uninfected	Control	CC	2014-05-11	24	2	6.29	0.2965	4.5655	0.2739	1.7245	0.0226	0.0113
195	48	8	2014-04-17	Uninfected	Control	CC	2014-05-12	25	2	9.2552	0.2364	7.9042	0.2354	1.351	0.001	0.0005
197	48	8	2014-04-17	Uninfected	Control	CC	2014-05-14	27	2	7.7999	0.3257	6.4093	0.3075	1.3906	0.0182	0.0091
199	48	8	2014-04-17	Uninfected	Control	CC	2014-05-16	29	2	7.7021	0.3009	5.9131	0.2488	1.789	0.0521	0.02605
200	47	9	2014-04-21	Uninfected	Control	CC	2014-04-21	0	3	9.0657	0.2751	7.2096	0.1075	1.8561	0.1676	0.0558667
201	47	9	2014-04-21	Uninfected	Control	CC	2014-04-22	1	3	7.567	0.2615	5.6116	0.1713	1.9554	0.0902	0.0300667
202	47	9	2014-04-21	Uninfected	Control	CC	2014-04-23	2	3	7.1999	0.2866	5.0619	0.2817	2.138	0.0049	0.00163333
203	47	9	2014-04-21	Uninfected	Control	CC	2014-04-24	3	3	6.8145	0.2009	4.492	0.1315	2.3225	0.0694	0.0231333
205	47	9	2014-04-21	Uninfected	Control	CC	2014-04-26	5	3	8.94	0.318	7.0053	0.286	1.9347	0.032	0.0106667
206	47	9	2014-04-21	Uninfected	Control	CC	2014-04-27	6	3	6.5907	0.29	3.873	0.2885	2.7177	0.0015	0.0005
207	47	9	2014-04-21	Uninfected	Control	CC	2014-04-28	7	3	8.4328	0.2954	5.8271	0.2873	2.6057	0.0081	0.0027
208	47	9	2014-04-21	Uninfected	Control	CC	2014-04-29	8	3	7.0061	0.2133	4.6881	0.2014	2.318	0.0119	0.00396667
209	47	9	2014-04-21	Uninfected	Control	CC	2014-04-30	9	3	7.0992	0.3165	5.4616	0.3161	1.6376	0.0004	0.000133333
211	47	9	2014-04-21	Uninfected	Control	CC	2014-05-02	11	3	8.8409	0.26	5.7294	0.2004	3.1115	0.0596	0.0198667
213	47	9	2014-04-21	Uninfected	Control	CC	2014-05-04	13	3	7.2577	0.3972	5.3805	0.3361	1.8772	0.0611	0.0203667
214	47	9	2014-04-21	Uninfected	Control	CC	2014-05-05	14	3	7.6928	0.3225	5.9196	0.3125	1.7732	0.01	0.00333333
215	47	9	2014-04-21	Uninfected	Control	CC	2014-05-06	15	3	6.8196	0.216	4.3731	0.1954	2.4465	0.0206	0.00686667
216	47	9	2014-04-21	Uninfected	Control	CC	2014-05-07	16	3	8.3552	0.2908	6.1596	0.2544	2.1956	0.0364	0.0121333
217	47	9	2014-04-21	Uninfected	Control	CC	2014-05-08	17	3	6.3765	0.2991	4.1723	0.2676	2.2042	0.0315	0.0105
219	47	9	2014-04-21	Uninfected	Control	CC	2014-05-10	19	3	7.6528	0.2615	5.0941	0.1979	2.5587	0.0636	0.0212
221	47	9	2014-04-21	Uninfected	Control	CC	2014-05-12	21	3	8.1366	0.2102	6.3585	0.1962	1.7781	0.014	0.00466667
222	47	9	2014-04-21	Uninfected	Control	CC	2014-05-13	22	3	6.5807	0.2727	5.4408	0.2702	1.1399	0.0025	0.000833333
223	45	10	2014-04-23	Uninfected	Control	CC	2014-04-23	0	3	7.1734	0.2466	6.3448	0.2335	0.8286	0.0131	0.00436667
224	45	10	2014-04-23	Uninfected	Control	CC	2014-04-24	1	3	6.2278	0.2719	5.278	0.2027	0.9498	0.0692	0.0230667
225	45	10	2014-04-23	Uninfected	Control	CC	2014-04-25	2	3	6.7947	0.2593	5.5011	0.2498	1.2936	0.0095	0.00316667
226	45	10	2014-04-23	Uninfected	Control	CC	2014-04-26	3	3	6.4252	0.3549	5.3774	0.32	1.0478	0.0349	0.0116333
227	45	10	2014-04-23	Uninfected	Control	CC	2014-04-27	4	3	5.958	0.394	4.6611	0.3399	1.2969	0.0541	0.0180333
228	45	10	2014-04-23	Uninfected	Control	CC	2014-04-28	5	3	7.1705	0.3483	5.3374	0.3325	1.8331	0.0158	0.00526667
229	45	10	2014-04-23	Uninfected	Control	CC	2014-04-29	6	3	7.3951	0.3132	5.3062	0.2997	2.0889	0.0135	0.0045
230	45	10	2014-04-23	Uninfected	Control	CC	2014-04-30	7	3	7.5538	0.308	6.2906	0.3014	1.2632	0.0066	0.0022
231	45	10	2014-04-23	Uninfected	Control	CC	2014-05-01	8	3	7.1339	0.3126	5.185	0.3064	1.9489	0.0062	0.00206667
232	45	10	2014-04-23	Uninfected	Control	CC	2014-05-02	9	3	8.1458	0.371	6.229	0.3492	1.9168	0.0218	0.00726667
233	45	10	2014-04-23	Uninfected	Control	CC	2014-05-03	10	3	6.9923	0.2829	5.7626	0.2798	1.2297	0.0031	0.00103333
234	45	10	2014-04-23	Uninfected	Control	CC	2014-05-04	11	3	6.2558	0.3097	4.6398	0.3009	1.616	0.0088	0.00293333
235	45	10	2014-04-23	Uninfected	Control	CC	2014-05-05	12	3	8.5823	0.2922	7.4087	0.2837	1.1736	0.0085	0.00283333
236	45	10	2014-04-23	Uninfected	Control	CC	2014-05-06	13	3	8.644	0.2178	6.9946	0.2181	1.6494	-0.0003	-0.0001
237	45	10	2014-04-23	Uninfected	Control	CC	2014-05-07	14	3	7.3459	0.2955	6.142	0.2941	1.2039	0.0014	0.000466667
238	45	10	2014-04-23	Uninfected	Control	CC	2014-05-08	15	3	7.192	0.3234	5.7109	0.3247	1.4811	-0.0013	-0.000433333
239	45	10	2014-04-23	Uninfected	Control	CC	2014-05-09	16	3	9.8954	0.2366	8.6482	0.2373	1.2472	-0.0007	-0.000233333
240	45	10	2014-04-23	Uninfected	Control	CC	2014-05-10	17	3	8.0248	0.2762	6.7285	0.2758	1.2963	0.0004	0.000133333
241	45	10	2014-04-23	Uninfected	Control	CC	2014-05-11	18	3	7.7412	0.2485	6.5181	0.2513	1.2231	-0.0028	-0.000933333
242	45	10	2014-04-23	Uninfected	Control	CC	2014-05-12	19	3	7.2439	0.2591	6.4339	0.2609	0.81	-0.0018	-0.0006
243	45	10	2014-04-23	Uninfected	Control	CC	2014-05-13	20	3	6.5556	0.2735	5.2977	0.2776	1.2579	-0.0041	-0.00136667
244	45	10	2014-04-23	Uninfected	Control	CC	2014-05-14	21	2	9.7222	0.2351	8.8633	0.2248	0.8589	0.0103	0.00515
245	45	10	2014-04-23	Uninfected	Control	CC	2014-05-15	22	2	8.875	0.291	7.7561	0.2885	1.1189	0.0025	0.00125
246	45	10	2014-04-23	Uninfected	Control	CC	2014-05-16	23	2	8.2291	0.2281	7.2009	0.2192	1.0282	0.0089	0.00445
247	45	10	2014-04-23	Uninfected	Control	CC	2014-05-17	24	1	8.5713	0.283	7.6201	0.2799	0.9512	0.0031	0.0031
248	44	11	2014-04-04	Uninfected	Anabasine	CA	2014-04-04	0	3	6.5113	0.3557	5.4305	0.2742	1.0808	0.0815	0.0271667
249	44	11	2014-04-04	Uninfected	Anabasine	CA	2014-04-05	1	3	7.1755	0.3346	5.6856	0.2309	1.4899	0.1037	0.0345667
252	44	11	2014-04-04	Uninfected	Anabasine	CA	2014-04-08	4	3	7.5703	0.3135	5.8689	0.2921	1.7014	0.0214	0.00713333
253	44	11	2014-04-04	Uninfected	Anabasine	CA	2014-04-09	5	3	6.9011	0.2563	4.8085	0.2555	2.0926	0.0008	0.000266667
254	44	11	2014-04-04	Uninfected	Anabasine	CA	2014-04-10	6	3	7.4329	0.2354	5.4708	0.2229	1.9621	0.0125	0.00416667
256	44	11	2014-04-04	Uninfected	Anabasine	CA	2014-04-12	8	3	6.6586	0.2634	4.4707	0.2327	2.1879	0.0307	0.0102333
257	44	11	2014-04-04	Uninfected	Anabasine	CA	2014-04-13	9	3	7.8583	0.2153	6.516	0.2208	1.3423	-0.0055	-0.00183333
258	44	11	2014-04-04	Uninfected	Anabasine	CA	2014-04-14	10	3	6.5156	0.1995	5.053	0.2002	1.4626	-0.0007	-0.000233333
259	44	11	2014-04-04	Uninfected	Anabasine	CA	2014-04-15	11	3	8.0016	0.2324	5.9442	0.1952	2.0574	0.0372	0.0124
261	44	11	2014-04-04	Uninfected	Anabasine	CA	2014-04-17	13	3	6.8376	0.3409	4.4987	0.3025	2.3389	0.0384	0.0128
262	44	11	2014-04-04	Uninfected	Anabasine	CA	2014-04-18	14	3	7.0982	0.257	5.3159	0.2382	1.7823	0.0188	0.00626667
263	44	11	2014-04-04	Uninfected	Anabasine	CA	2014-04-19	15	3	6.2359	0.283	4.402	0.2805	1.8339	0.0025	0.000833333
264	44	11	2014-04-04	Uninfected	Anabasine	CA	2014-04-20	16	3	6.2615	0.2432	4.6411	0.2294	1.6204	0.0138	0.0046
265	44	11	2014-04-04	Uninfected	Anabasine	CA	2014-04-21	17	3	7.6196	0.2755	5.936	0.2498	1.6836	0.0257	0.00856667
266	44	11	2014-04-04	Uninfected	Anabasine	CA	2014-04-22	18	3	8.3221	0.2753	6.7979	0.2802	1.5242	-0.0049	-0.00163333
267	44	11	2014-04-04	Uninfected	Anabasine	CA	2014-04-23	19	3	9.1011	0.2956	7.8023	0.2887	1.2988	0.0069	0.0023
268	44	11	2014-04-04	Uninfected	Anabasine	CA	2014-04-24	20	3	8.2733	0.2118	6.9118	0.2129	1.3615	-0.0011	-0.000366667
269	44	11	2014-04-04	Uninfected	Anabasine	CA	2014-04-25	21	3	8.1891	0.2547	6.9141	0.197	1.275	0.0577	0.0192333
270	46	12	2014-04-04	Uninfected	Anabasine	CA	2014-04-04	0	3	7.6141	0.4024	5.7392	0.2026	1.8749	0.1998	0.0666
271	46	12	2014-04-04	Uninfected	Anabasine	CA	2014-04-05	1	3	6.2787	0.3466	4.3824	0.216	1.8963	0.1306	0.0435333
272	46	12	2014-04-04	Uninfected	Anabasine	CA	2014-04-06	2	3	6.8826	0.2461	5.0577	0.1626	1.8249	0.0835	0.0278333
273	46	12	2014-04-04	Uninfected	Anabasine	CA	2014-04-07	3	3	6.9492	0.3932	4.6609	0.3266	2.2883	0.0666	0.0222
274	46	12	2014-04-04	Uninfected	Anabasine	CA	2014-04-08	4	3	7.128	0.3848	5.6888	0.3348	1.4392	0.05	0.0166667
275	46	12	2014-04-04	Uninfected	Anabasine	CA	2014-04-09	5	3	7.5586	0.2336	5.2288	0.175	2.3298	0.0586	0.0195333
276	46	12	2014-04-04	Uninfected	Anabasine	CA	2014-04-10	6	3	6.4059	0.3499	4.1129	0.2819	2.293	0.068	0.0226667
277	46	12	2014-04-04	Uninfected	Anabasine	CA	2014-04-11	7	3	7.283	0.3465	5.5344	0.2883	1.7486	0.0582	0.0194
278	46	12	2014-04-04	Uninfected	Anabasine	CA	2014-04-12	8	3	7.3394	0.2761	4.8118	0.2315	2.5276	0.0446	0.0148667
279	46	12	2014-04-04	Uninfected	Anabasine	CA	2014-04-13	9	3	7.0434	0.1878	5.5677	0.1593	1.4757	0.0285	0.0095
280	46	12	2014-04-04	Uninfected	Anabasine	CA	2014-04-14	10	3	7.6196	0.1883	5.664	0.1803	1.9556	0.008	0.00266667
281	46	12	2014-04-04	Uninfected	Anabasine	CA	2014-04-15	11	3	7.1186	0.231	4.5467	0.1943	2.5719	0.0367	0.0122333
282	46	12	2014-04-04	Uninfected	Anabasine	CA	2014-04-16	12	3	6.84	0.1904	4.8414	0.1729	1.9986	0.0175	0.00583333
283	46	12	2014-04-04	Uninfected	Anabasine	CA	2014-04-17	13	3	7.2216	0.3016	5.0972	0.2865	2.1244	0.0151	0.00503333
284	46	12	2014-04-04	Uninfected	Anabasine	CA	2014-04-18	14	3	8.2283	0.2671	6.2049	0.2528	2.0234	0.0143	0.00476667
285	46	12	2014-04-04	Uninfected	Anabasine	CA	2014-04-19	15	3	6.6548	0.2461	4.7796	0.195	1.8752	0.0511	0.0170333
286	46	12	2014-04-04	Uninfected	Anabasine	CA	2014-04-20	16	3	7.9287	0.2703	5.5918	0.2482	2.3369	0.0221	0.00736667
287	46	12	2014-04-04	Uninfected	Anabasine	CA	2014-04-21	17	3	7.2029	0.3045	5.3878	0.2609	1.8151	0.0436	0.0145333
288	46	12	2014-04-04	Uninfected	Anabasine	CA	2014-04-22	18	3	8.1734	0.3982	6.1102	0.3535	2.0632	0.0447	0.0149
289	46	12	2014-04-04	Uninfected	Anabasine	CA	2014-04-23	19	3	9.1101	0.2254	7.1847	0.1965	1.9254	0.0289	0.00963333
290	46	12	2014-04-04	Uninfected	Anabasine	CA	2014-04-24	20	3	6.3904	0.3156	4.4844	0.2736	1.906	0.042	0.014
291	46	12	2014-04-04	Uninfected	Anabasine	CA	2014-04-25	21	3	8.2884	0.3587	6.016	0.3459	2.2724	0.0128	0.00426667
292	46	12	2014-04-04	Uninfected	Anabasine	CA	2014-04-26	22	3	7.5242	0.3903	5.8872	0.3906	1.637	-0.0003	-0.0001
293	46	12	2014-04-04	Uninfected	Anabasine	CA	2014-04-27	23	3	5.498	0.3553	4.1235	0.3398	1.3745	0.0155	0.00516667
294	46	12	2014-04-04	Uninfected	Anabasine	CA	2014-04-28	24	3	7.4264	0.3173	5.3022	0.3237	2.1242	-0.0064	-0.00213333
295	46	12	2014-04-04	Uninfected	Anabasine	CA	2014-04-29	25	3	8.0014	0.2569	5.8364	0.2309	2.165	0.026	0.00866667
296	46	12	2014-04-04	Uninfected	Anabasine	CA	2014-04-30	26	3	8.8194	0.2565	7.2747	0.25	1.5447	0.0065	0.00216667
297	46	12	2014-04-04	Uninfected	Anabasine	CA	2014-05-01	27	3	8.2623	0.3442	6.0609	0.3191	2.2014	0.0251	0.00836667
298	46	12	2014-04-04	Uninfected	Anabasine	CA	2014-05-02	28	3	7.08	0.2504	4.9842	0.2263	2.0958	0.0241	0.00803333
300	47	13	2014-04-04	Uninfected	Anabasine	CA	2014-04-04	0	3	7.7255	0.3247	6.1989	0.2013	1.5266	0.1234	0.0411333
302	47	13	2014-04-04	Uninfected	Anabasine	CA	2014-04-06	2	3	7.207	0.2664	5.5479	0.2206	1.6591	0.0458	0.0152667
303	47	13	2014-04-04	Uninfected	Anabasine	CA	2014-04-07	3	3	7.154	0.3806	4.9389	0.3465	2.2151	0.0341	0.0113667
304	47	13	2014-04-04	Uninfected	Anabasine	CA	2014-04-08	4	3	7.3213	0.3677	5.5266	0.3185	1.7947	0.0492	0.0164
305	47	13	2014-04-04	Uninfected	Anabasine	CA	2014-04-09	5	3	7.7886	0.2082	5.6677	0.1783	2.1209	0.0299	0.00996667
306	47	13	2014-04-04	Uninfected	Anabasine	CA	2014-04-10	6	3	6.9353	0.194	5.1291	0.1193	1.8062	0.0747	0.0249
307	47	13	2014-04-04	Uninfected	Anabasine	CA	2014-04-11	7	3	7.0559	0.2991	5.6162	0.2608	1.4397	0.0383	0.0127667
308	47	13	2014-04-04	Uninfected	Anabasine	CA	2014-04-12	8	3	7.3678	0.2733	4.7162	0.2411	2.6516	0.0322	0.0107333
309	47	13	2014-04-04	Uninfected	Anabasine	CA	2014-04-13	9	3	7.3898	0.26	6.0924	0.2503	1.2974	0.0097	0.00323333
310	47	13	2014-04-04	Uninfected	Anabasine	CA	2014-04-14	10	3	6.3574	0.2538	4.5929	0.2388	1.7645	0.015	0.005
311	47	13	2014-04-04	Uninfected	Anabasine	CA	2014-04-15	11	3	7.2159	0.2492	4.9559	0.2466	2.26	0.0026	0.000866667
312	47	13	2014-04-04	Uninfected	Anabasine	CA	2014-04-16	12	3	7.5286	0.2186	5.4644	0.1883	2.0642	0.0303	0.0101
313	47	13	2014-04-04	Uninfected	Anabasine	CA	2014-04-17	13	3	7.4177	0.1858	5.1937	0.188	2.224	-0.0022	-0.000733333
314	47	13	2014-04-04	Uninfected	Anabasine	CA	2014-04-18	14	3	8.9441	0.2558	6.4724	0.2525	2.4717	0.0033	0.0011
315	47	13	2014-04-04	Uninfected	Anabasine	CA	2014-04-19	15	3	6.8706	0.1981	4.7112	0.1781	2.1594	0.02	0.00666667
316	47	13	2014-04-04	Uninfected	Anabasine	CA	2014-04-20	16	3	6.0165	0.18	4.4985	0.1238	1.518	0.0562	0.0187333
317	47	13	2014-04-04	Uninfected	Anabasine	CA	2014-04-21	17	3	7.2618	0.3111	5.4122	0.2845	1.8496	0.0266	0.00886667
318	47	13	2014-04-04	Uninfected	Anabasine	CA	2014-04-22	18	3	8.3575	0.4395	6.8977	0.3813	1.4598	0.0582	0.0194
320	47	13	2014-04-04	Uninfected	Anabasine	CA	2014-04-24	20	3	7.4188	0.3704	5.1321	0.3157	2.2867	0.0547	0.0182333
321	47	13	2014-04-04	Uninfected	Anabasine	CA	2014-04-25	21	3	7.8765	0.3473	5.8752	0.3231	2.0013	0.0242	0.00806667
322	46	14	2014-04-06	Uninfected	Anabasine	CA	2014-04-06	0	3	6.8862	0.2868	5.1827	0.1293	1.7035	0.1575	0.0525
323	46	14	2014-04-06	Uninfected	Anabasine	CA	2014-04-07	1	3	6.9237	0.3912	4.4205	0.2975	2.5032	0.0937	0.0312333
324	46	14	2014-04-06	Uninfected	Anabasine	CA	2014-04-08	2	3	7.7119	0.3293	4.713	0.2715	2.9989	0.0578	0.0192667
325	46	14	2014-04-06	Uninfected	Anabasine	CA	2014-04-09	3	3	6.7394	0.2214	4.7006	0.1899	2.0388	0.0315	0.0105
326	46	14	2014-04-06	Uninfected	Anabasine	CA	2014-04-10	4	3	7.4353	0.2356	4.8651	0.183	2.5702	0.0526	0.0175333
327	46	14	2014-04-06	Uninfected	Anabasine	CA	2014-04-11	5	3	6.9881	0.248	4.6886	0.2195	2.2995	0.0285	0.0095
328	46	14	2014-04-06	Uninfected	Anabasine	CA	2014-04-12	6	3	6.8582	0.203	4.0191	0.2589	2.8391	-0.0559	-0.0186333
329	46	14	2014-04-06	Uninfected	Anabasine	CA	2014-04-13	7	3	5.7767	0.1835	4.2053	0.1524	1.5714	0.0311	0.0103667
330	46	14	2014-04-06	Uninfected	Anabasine	CA	2014-04-14	8	3	6.9666	0.2436	4.6991	0.1927	2.2675	0.0509	0.0169667
331	46	14	2014-04-06	Uninfected	Anabasine	CA	2014-04-15	9	3	6.9737	0.2092	4.2049	0.1921	2.7688	0.0171	0.0057
332	46	14	2014-04-06	Uninfected	Anabasine	CA	2014-04-16	10	3	7.8404	0.2027	4.9453	0.1737	2.8951	0.029	0.00966667
333	46	14	2014-04-06	Uninfected	Anabasine	CA	2014-04-17	11	3	6.8568	0.3268	4.4009	0.2939	2.4559	0.0329	0.0109667
334	46	14	2014-04-06	Uninfected	Anabasine	CA	2014-04-18	12	3	7.2866	0.2569	5.4399	0.2216	1.8467	0.0353	0.0117667
335	46	14	2014-04-06	Uninfected	Anabasine	CA	2014-04-19	13	3	6.0903	0.2336	4.3213	0.2145	1.769	0.0191	0.00636667
336	46	14	2014-04-06	Uninfected	Anabasine	CA	2014-04-20	14	3	7.0345	0.307	4.1839	0.2888	2.8506	0.0182	0.00606667
337	46	14	2014-04-06	Uninfected	Anabasine	CA	2014-04-21	15	3	8.7275	0.2346	5.3302	0.2138	3.3973	0.0208	0.00693333
338	46	14	2014-04-06	Uninfected	Anabasine	CA	2014-04-22	16	3	6.5361	0.364	5.1261	0.2766	1.41	0.0874	0.0291333
339	46	14	2014-04-06	Uninfected	Anabasine	CA	2014-04-23	17	3	9.5257	0.2977	6.6427	0.2781	2.883	0.0196	0.00653333
340	46	14	2014-04-06	Uninfected	Anabasine	CA	2014-04-24	18	3	6.4944	0.2729	4.364	0.23	2.1304	0.0429	0.0143
341	46	14	2014-04-06	Uninfected	Anabasine	CA	2014-04-25	19	3	6.869	0.4138	4.6078	0.3767	2.2612	0.0371	0.0123667
342	46	14	2014-04-06	Uninfected	Anabasine	CA	2014-04-26	20	3	8.3644	0.3475	5.9705	0.3309	2.3939	0.0166	0.00553333
343	46	14	2014-04-06	Uninfected	Anabasine	CA	2014-04-27	21	3	6.734	0.3398	4.38	0.2818	2.354	0.058	0.0193333
344	46	14	2014-04-06	Uninfected	Anabasine	CA	2014-04-28	22	3	8.5063	0.3544	5.068	0.3323	3.4383	0.0221	0.00736667
345	46	14	2014-04-06	Uninfected	Anabasine	CA	2014-04-29	23	3	8.8348	0.3462	6.2748	0.3007	2.56	0.0455	0.0151667
346	46	14	2014-04-06	Uninfected	Anabasine	CA	2014-04-30	24	3	8.9053	0.3067	7.4389	0.2876	1.4664	0.0191	0.00636667
347	46	14	2014-04-06	Uninfected	Anabasine	CA	2014-05-01	25	3	8.1789	0.4291	5.6028	0.4133	2.5761	0.0158	0.00526667
348	46	14	2014-04-06	Uninfected	Anabasine	CA	2014-05-02	26	3	7.7789	0.2488	5.0092	0.2322	2.7697	0.0166	0.00553333
349	46	14	2014-04-06	Uninfected	Anabasine	CA	2014-05-03	27	3	7.9921	0.2993	5.4521	0.2769	2.54	0.0224	0.00746667
350	45	15	2014-04-05	Uninfected	Anabasine	CA	2014-04-05	0	3	6.1925	0.3715	4.5877	0.246	1.6048	0.1255	0.0418333
352	45	15	2014-04-05	Uninfected	Anabasine	CA	2014-04-07	2	3	6.8647	0.4113	4.4974	0.3027	2.3673	0.1086	0.0362
353	45	15	2014-04-05	Uninfected	Anabasine	CA	2014-04-08	3	3	6.7152	0.377	4.7589	0.3684	1.9563	0.0086	0.00286667
354	45	15	2014-04-05	Uninfected	Anabasine	CA	2014-04-09	4	3	8.0485	0.1771	5.6683	0.1462	2.3802	0.0309	0.0103
355	45	15	2014-04-05	Uninfected	Anabasine	CA	2014-04-10	5	3	7.1262	0.3949	5.4221	0.3559	1.7041	0.039	0.013
356	45	15	2014-04-05	Uninfected	Anabasine	CA	2014-04-11	6	3	7.0446	0.2858	5.2718	0.2389	1.7728	0.0469	0.0156333
357	45	15	2014-04-05	Uninfected	Anabasine	CA	2014-04-12	7	3	7.294	0.2851	4.6388	0.2711	2.6552	0.014	0.00466667
359	45	15	2014-04-05	Uninfected	Anabasine	CA	2014-04-14	9	3	6.3289	0.277	4.624	0.2724	1.7049	0.0046	0.00153333
360	45	15	2014-04-05	Uninfected	Anabasine	CA	2014-04-15	10	3	8.5728	0.2179	6.1995	0.2174	2.3733	0.0005	0.000166667
361	45	15	2014-04-05	Uninfected	Anabasine	CA	2014-04-16	11	3	6.8078	0.319	4.8555	0.2977	1.9523	0.0213	0.0071
362	45	15	2014-04-05	Uninfected	Anabasine	CA	2014-04-17	12	3	6.8947	0.2777	4.6944	0.2463	2.2003	0.0314	0.0104667
363	45	15	2014-04-05	Uninfected	Anabasine	CA	2014-04-18	13	3	7.487	0.3508	5.4204	0.3279	2.0666	0.0229	0.00763333
364	45	15	2014-04-05	Uninfected	Anabasine	CA	2014-04-19	14	3	7.0945	0.199	5.4553	0.2001	1.6392	-0.0011	-0.000366667
365	45	15	2014-04-05	Uninfected	Anabasine	CA	2014-04-20	15	3	8.229	0.3009	6.063	0.2737	2.166	0.0272	0.00906667
366	45	15	2014-04-05	Uninfected	Anabasine	CA	2014-04-21	16	3	8.5304	0.283	6.6146	0.2624	1.9158	0.0206	0.00686667
367	45	15	2014-04-05	Uninfected	Anabasine	CA	2014-04-22	17	3	8.4324	0.4392	5.5454	0.3536	2.887	0.0856	0.0285333
368	45	15	2014-04-05	Uninfected	Anabasine	CA	2014-04-23	18	3	7.1043	0.3252	5.3076	0.2996	1.7967	0.0256	0.00853333
369	45	15	2014-04-05	Uninfected	Anabasine	CA	2014-04-24	19	3	7.4822	0.2882	5.012	0.286	2.4702	0.0022	0.000733333
370	45	15	2014-04-05	Uninfected	Anabasine	CA	2014-04-25	20	3	6.9145	0.4265	5.1272	0.4013	1.7873	0.0252	0.0084
371	45	16	2014-04-10	Uninfected	Anabasine	CA	2014-04-10	0	3	5.8593	0.2926	4.6909	0.1893	1.1684	0.1033	0.0344333
372	45	16	2014-04-10	Uninfected	Anabasine	CA	2014-04-11	1	3	7.2533	0.2926	5.8922	0.2196	1.3611	0.073	0.0243333
373	45	16	2014-04-10	Uninfected	Anabasine	CA	2014-04-12	2	3	7.7197	0.3011	5.166	0.2507	2.5537	0.0504	0.0168
374	45	16	2014-04-10	Uninfected	Anabasine	CA	2014-04-13	3	3	6.5949	0.2472	5.0981	0.2273	1.4968	0.0199	0.00663333
375	45	16	2014-04-10	Uninfected	Anabasine	CA	2014-04-14	4	3	6.9985	0.2376	5.4773	0.2222	1.5212	0.0154	0.00513333
376	45	16	2014-04-10	Uninfected	Anabasine	CA	2014-04-15	5	3	7.6199	0.2453	5.3057	0.1545	2.3142	0.0908	0.0302667
377	45	16	2014-04-10	Uninfected	Anabasine	CA	2014-04-16	6	3	7.3208	0.2132	4.8984	0.1665	2.4224	0.0467	0.0155667
378	45	16	2014-04-10	Uninfected	Anabasine	CA	2014-04-17	7	3	7.7295	0.2601	5.139	0.1998	2.5905	0.0603	0.0201
379	45	16	2014-04-10	Uninfected	Anabasine	CA	2014-04-18	8	3	7.7131	0.3471	5.6504	0.3256	2.0627	0.0215	0.00716667
380	45	16	2014-04-10	Uninfected	Anabasine	CA	2014-04-19	9	3	6.7338	0.3789	4.5493	0.2734	2.1845	0.1055	0.0351667
381	45	16	2014-04-10	Uninfected	Anabasine	CA	2014-04-20	10	3	5.8584	0.2835	4.725	0.2596	1.1334	0.0239	0.00796667
382	45	16	2014-04-10	Uninfected	Anabasine	CA	2014-04-21	11	3	7.3686	0.2579	5.2051	0.2443	2.1635	0.0136	0.00453333
383	45	16	2014-04-10	Uninfected	Anabasine	CA	2014-04-22	12	3	7.8489	0.3322	6.1083	0.2272	1.7406	0.105	0.035
384	45	16	2014-04-10	Uninfected	Anabasine	CA	2014-04-23	13	3	8.946	0.2303	6.8977	0.2068	2.0483	0.0235	0.00783333
385	45	16	2014-04-10	Uninfected	Anabasine	CA	2014-04-24	14	3	7.9519	0.349	5.7586	0.2742	2.1933	0.0748	0.0249333
387	45	16	2014-04-10	Uninfected	Anabasine	CA	2014-04-26	16	3	8.5393	0.3007	6.513	0.2948	2.0263	0.0059	0.00196667
388	45	16	2014-04-10	Uninfected	Anabasine	CA	2014-04-27	17	3	6.8012	0.314	4.842	0.2864	1.9592	0.0276	0.0092
390	45	16	2014-04-10	Uninfected	Anabasine	CA	2014-04-29	19	3	7.7177	0.3303	4.5289	0.2566	3.1888	0.0737	0.0245667
392	45	16	2014-04-10	Uninfected	Anabasine	CA	2014-05-01	21	3	7.7161	0.3572	6.1031	0.34	1.613	0.0172	0.00573333
394	45	16	2014-04-10	Uninfected	Anabasine	CA	2014-05-03	23	3	7.8265	0.3759	6.6928	0.3726	1.1337	0.0033	0.0011
395	45	16	2014-04-10	Uninfected	Anabasine	CA	2014-05-04	24	3	5.9321	0.3039	4.6878	0.2842	1.2443	0.0197	0.00656667
396	45	16	2014-04-10	Uninfected	Anabasine	CA	2014-05-05	25	3	7.8869	0.3318	6.8394	0.3278	1.0475	0.004	0.00133333
397	45	16	2014-04-10	Uninfected	Anabasine	CA	2014-05-06	26	3	8.4004	0.294	6.4969	0.2784	1.9035	0.0156	0.0052
398	45	16	2014-04-10	Uninfected	Anabasine	CA	2014-05-07	27	3	7.9294	0.2533	6.6915	0.2204	1.2379	0.0329	0.0109667
399	47	17	2014-04-17	Uninfected	Anabasine	CA	2014-04-17	0	3	8.1098	0.4168	7.2758	0.3744	0.834	0.0424	0.0141333
400	47	17	2014-04-17	Uninfected	Anabasine	CA	2014-04-18	1	3	7.1604	0.3395	5.7409	0.2338	1.4195	0.1057	0.0352333
401	47	17	2014-04-17	Uninfected	Anabasine	CA	2014-04-19	2	3	6.664	0.223	5.116	0.2012	1.548	0.0218	0.00726667
403	47	17	2014-04-17	Uninfected	Anabasine	CA	2014-04-21	4	3	6.7662	0.2828	4.9559	0.2544	1.8103	0.0284	0.00946667
405	47	17	2014-04-17	Uninfected	Anabasine	CA	2014-04-23	6	3	7.2074	0.3401	5.3704	0.3283	1.837	0.0118	0.00393333
406	47	17	2014-04-17	Uninfected	Anabasine	CA	2014-04-24	7	3	8.7072	0.2459	6.0308	0.2104	2.6764	0.0355	0.0118333
407	47	17	2014-04-17	Uninfected	Anabasine	CA	2014-04-25	8	3	6.1173	0.3588	4.3835	0.3288	1.7338	0.03	0.01
408	47	17	2014-04-17	Uninfected	Anabasine	CA	2014-04-26	9	3	8.5813	0.4348	7.0795	0.422	1.5018	0.0128	0.00426667
409	47	17	2014-04-17	Uninfected	Anabasine	CA	2014-04-27	10	3	6.1106	0.3714	4.3586	0.3439	1.752	0.0275	0.00916667
410	47	17	2014-04-17	Uninfected	Anabasine	CA	2014-04-28	11	3	8.1493	0.3953	5.9896	0.3553	2.1597	0.04	0.0133333
411	47	17	2014-04-17	Uninfected	Anabasine	CA	2014-04-29	12	3	8.1669	0.2613	6.4255	0.252	1.7414	0.0093	0.0031
412	47	17	2014-04-17	Uninfected	Anabasine	CA	2014-04-30	13	3	7.3401	0.4394	6.0068	0.4162	1.3333	0.0232	0.00773333
413	47	17	2014-04-17	Uninfected	Anabasine	CA	2014-05-01	14	3	8.1675	0.2465	5.8948	0.219	2.2727	0.0275	0.00916667
414	47	17	2014-04-17	Uninfected	Anabasine	CA	2014-05-02	15	3	7.7841	0.258	5.9023	0.2392	1.8818	0.0188	0.00626667
415	47	17	2014-04-17	Uninfected	Anabasine	CA	2014-05-03	16	3	8.3579	0.2375	6.9055	0.2324	1.4524	0.0051	0.0017
416	47	17	2014-04-17	Uninfected	Anabasine	CA	2014-05-04	17	3	6.961	0.3326	5.5308	0.3249	1.4302	0.0077	0.00256667
417	47	17	2014-04-17	Uninfected	Anabasine	CA	2014-05-05	18	3	8.27	0.302	6.9064	0.293	1.3636	0.009	0.003
418	47	17	2014-04-17	Uninfected	Anabasine	CA	2014-05-06	19	3	7.0707	0.2268	5.1235	0.222	1.9472	0.0048	0.0016
419	47	17	2014-04-17	Uninfected	Anabasine	CA	2014-05-07	20	3	8.1321	0.2713	6.7753	0.2465	1.3568	0.0248	0.00826667
420	47	17	2014-04-17	Uninfected	Anabasine	CA	2014-05-08	21	3	7.0094	0.3101	5.1834	0.2844	1.826	0.0257	0.00856667
421	47	17	2014-04-17	Uninfected	Anabasine	CA	2014-05-09	22	3	7.8883	0.2978	6.2234	0.2896	1.6649	0.0082	0.00273333
422	47	17	2014-04-17	Uninfected	Anabasine	CA	2014-05-10	23	3	6.7356	0.2387	4.9643	0.2212	1.7713	0.0175	0.00583333
423	47	17	2014-04-17	Uninfected	Anabasine	CA	2014-05-11	24	3	6.5182	0.2342	5.1509	0.2246	1.3673	0.0096	0.0032
424	49	18	2014-04-19	Uninfected	Anabasine	CA	2014-04-19	0	3	7.7006	0.2476	6.398	0.17	1.3026	0.0776	0.0258667
425	49	18	2014-04-19	Uninfected	Anabasine	CA	2014-04-20	1	3	7.1237	0.2685	5.9439	0.1789	1.1798	0.0896	0.0298667
426	49	18	2014-04-19	Uninfected	Anabasine	CA	2014-04-21	2	3	8.1759	0.2563	6.7821	0.1809	1.3938	0.0754	0.0251333
427	49	18	2014-04-19	Uninfected	Anabasine	CA	2014-04-22	3	3	7.0393	0.2648	5.4414	0.1799	1.5979	0.0849	0.0283
428	49	18	2014-04-19	Uninfected	Anabasine	CA	2014-04-23	4	3	8.5392	0.3358	6.9822	0.2816	1.557	0.0542	0.0180667
429	49	18	2014-04-19	Uninfected	Anabasine	CA	2014-04-24	5	3	7	0.2255	4.9941	0.1894	2.0059	0.0361	0.0120333
430	49	18	2014-04-19	Uninfected	Anabasine	CA	2014-04-25	6	3	7.7467	0.4294	6.2137	0.3529	1.533	0.0765	0.0255
432	49	18	2014-04-19	Uninfected	Anabasine	CA	2014-04-27	8	3	6.4278	0.2901	4.5255	0.2732	1.9023	0.0169	0.00563333
433	49	18	2014-04-19	Uninfected	Anabasine	CA	2014-04-28	9	3	7.8501	0.3282	5.8715	0.2865	1.9786	0.0417	0.0139
434	49	18	2014-04-19	Uninfected	Anabasine	CA	2014-04-29	10	3	7.1539	0.3042	4.9035	0.3009	2.2504	0.0033	0.0011
435	49	18	2014-04-19	Uninfected	Anabasine	CA	2014-04-30	11	3	7.7786	0.3068	6.4175	0.3027	1.3611	0.0041	0.00136667
436	49	18	2014-04-19	Uninfected	Anabasine	CA	2014-05-01	12	3	7.5447	0.4358	5.4394	0.3866	2.1053	0.0492	0.0164
437	49	18	2014-04-19	Uninfected	Anabasine	CA	2014-05-02	13	3	7.2286	0.2986	5.2232	0.2932	2.0054	0.0054	0.0018
438	49	18	2014-04-19	Uninfected	Anabasine	CA	2014-05-03	14	3	8.4087	0.2765	6.9853	0.2606	1.4234	0.0159	0.0053
439	49	18	2014-04-19	Uninfected	Anabasine	CA	2014-05-04	15	3	7.2584	0.2931	5.487	0.2891	1.7714	0.004	0.00133333
440	49	18	2014-04-19	Uninfected	Anabasine	CA	2014-05-05	16	3	8.6744	0.3266	7.3235	0.3292	1.3509	-0.0026	-0.000866667
441	49	18	2014-04-19	Uninfected	Anabasine	CA	2014-05-06	17	3	8.7218	0.3751	6.8121	0.3509	1.9097	0.0242	0.00806667
442	49	18	2014-04-19	Uninfected	Anabasine	CA	2014-05-07	18	3	7.0092	0.3368	5.6286	0.3171	1.3806	0.0197	0.00656667
443	49	18	2014-04-19	Uninfected	Anabasine	CA	2014-05-08	19	3	7.14	0.323	5.4764	0.3108	1.6636	0.0122	0.00406667
444	49	18	2014-04-19	Uninfected	Anabasine	CA	2014-05-09	20	3	9.6805	0.2329	8.0582	0.2153	1.6223	0.0176	0.00586667
445	49	18	2014-04-19	Uninfected	Anabasine	CA	2014-05-10	21	3	6.7988	0.24	4.9971	0.1915	1.8017	0.0485	0.0161667
446	49	18	2014-04-19	Uninfected	Anabasine	CA	2014-05-11	22	3	7.7865	0.2766	6.2368	0.2643	1.5497	0.0123	0.0041
447	49	18	2014-04-19	Uninfected	Anabasine	CA	2014-05-12	23	3	9.0608	0.2794	7.7899	0.2648	1.2709	0.0146	0.00486667
448	51	19	2014-05-12	Uninfected	Anabasine	CA	2014-05-12	0	3	7.6013	0.2946	6.6546	0.2028	0.9467	0.0918	0.0306
449	51	19	2014-05-12	Uninfected	Anabasine	CA	2014-05-13	1	3	6.6651	0.3497	4.8169	0.2118	1.8482	0.1379	0.0459667
450	51	19	2014-05-12	Uninfected	Anabasine	CA	2014-05-14	2	3	7.4596	0.3058	5.982	0.2346	1.4776	0.0712	0.0237333
451	51	19	2014-05-12	Uninfected	Anabasine	CA	2014-05-15	3	2	6.5147	0.2823	4.6738	0.264	1.8409	0.0183	0.00915
452	51	19	2014-05-12	Uninfected	Anabasine	CA	2014-05-16	4	2	9.7822	0.326	7.6184	0.2905	2.1638	0.0355	0.01775
453	51	19	2014-05-12	Uninfected	Anabasine	CA	2014-05-17	5	2	7.6082	0.2957	5.4999	0.2507	2.1083	0.045	0.0225
454	51	19	2014-05-12	Uninfected	Anabasine	CA	2014-05-18	6	2	8.0165	0.2565	6.2259	0.2327	1.7906	0.0238	0.0119
455	51	19	2014-05-12	Uninfected	Anabasine	CA	2014-05-19	7	2	8.3463	0.3238	6.126	0.2446	2.2203	0.0792	0.0396
456	51	19	2014-05-12	Uninfected	Anabasine	CA	2014-05-20	8	2	8.873	0.33	7.2341	0.2941	1.6389	0.0359	0.01795
457	51	19	2014-05-12	Uninfected	Anabasine	CA	2014-05-21	9	2	7.0827	0.2928	5.1243	0.2771	1.9584	0.0157	0.00785
458	51	19	2014-05-12	Uninfected	Anabasine	CA	2014-05-22	10	2	7.3159	0.3701	5.2905	0.3253	2.0254	0.0448	0.0224
459	51	19	2014-05-12	Uninfected	Anabasine	CA	2014-05-23	11	2	7.4	0.3723	5.5917	0.3561	1.8083	0.0162	0.0081
460	51	19	2014-05-12	Uninfected	Anabasine	CA	2014-05-24	12	2	7.3309	0.2988	5.4245	0.2634	1.9064	0.0354	0.0177
461	48	20	2014-04-18	Uninfected	Anabasine	CA	2014-04-18	0	3	8.0584	0.2155	6.3878	0.0864	1.6706	0.1291	0.0430333
463	48	20	2014-04-18	Uninfected	Anabasine	CA	2014-04-20	2	3	6.1778	0.3183	4.2633	0.2396	1.9145	0.0787	0.0262333
466	48	20	2014-04-18	Uninfected	Anabasine	CA	2014-04-23	5	3	9.0629	0.1909	6.6352	0.1849	2.4277	0.006	0.002
467	48	20	2014-04-18	Uninfected	Anabasine	CA	2014-04-24	6	3	8.0248	0.273	5.3945	0.1842	2.6303	0.0888	0.0296
468	48	20	2014-04-18	Uninfected	Anabasine	CA	2014-04-25	7	3	6.7272	0.3547	4.6184	0.325	2.1088	0.0297	0.0099
469	48	20	2014-04-18	Uninfected	Anabasine	CA	2014-04-26	8	3	8.6915	0.33	5.8556	0.3725	2.8359	-0.0425	-0.0141667
470	48	20	2014-04-18	Uninfected	Anabasine	CA	2014-04-27	9	3	8.012	0.3345	5.6522	0.3217	2.3598	0.0128	0.00426667
471	48	20	2014-04-18	Uninfected	Anabasine	CA	2014-04-28	10	3	7.3676	0.2674	4.744	0.264	2.6236	0.0034	0.00113333
472	48	20	2014-04-18	Uninfected	Anabasine	CA	2014-04-29	11	3	8.8505	0.3149	5.0933	0.2977	3.7572	0.0172	0.00573333
473	48	20	2014-04-18	Uninfected	Anabasine	CA	2014-04-30	12	3	7.4717	0.2946	5.3927	0.2973	2.079	-0.0027	-0.0009
474	48	20	2014-04-18	Uninfected	Anabasine	CA	2014-05-01	13	3	7.5983	0.3078	5.247	0.2618	2.3513	0.046	0.0153333
475	48	20	2014-04-18	Uninfected	Anabasine	CA	2014-05-02	14	3	7.9829	0.2756	5.6616	0.217	2.3213	0.0586	0.0195333
476	48	20	2014-04-18	Uninfected	Anabasine	CA	2014-05-03	15	3	9.0827	0.2736	6.6841	0.2773	2.3986	-0.0037	-0.00123333
477	48	20	2014-04-18	Uninfected	Anabasine	CA	2014-05-04	16	3	7.0599	0.2697	5.0525	0.2661	2.0074	0.0036	0.0012
478	48	20	2014-04-18	Uninfected	Anabasine	CA	2014-05-05	17	3	7.6532	0.4079	5.172	0.3993	2.4812	0.0086	0.00286667
479	48	20	2014-04-18	Uninfected	Anabasine	CA	2014-05-06	18	3	8.2024	0.306	5.1991	0.2083	3.0033	0.0977	0.0325667
480	46	21	2014-04-05	Uninfected	Control	CC	2014-04-05	0	3	7.1521	0.3477	5.0347	0.1817	2.1174	0.166	0.0553333
482	46	21	2014-04-05	Uninfected	Control	CC	2014-04-07	2	3	5.9578	0.3666	4.0231	0.254	1.9347	0.1126	0.0375333
483	46	21	2014-04-05	Uninfected	Control	CC	2014-04-08	3	3	7.5888	0.4048	4.8608	0.2727	2.728	0.1321	0.0440333
484	46	21	2014-04-05	Uninfected	Control	CC	2014-04-09	4	3	7.7548	0.1739	5.0603	0.1175	2.6945	0.0564	0.0188
485	46	21	2014-04-05	Uninfected	Control	CC	2014-04-10	5	3	8.1786	0.3257	5.4349	0.2771	2.7437	0.0486	0.0162
486	46	21	2014-04-05	Uninfected	Control	CC	2014-04-11	6	3	6.9366	0.227	4.7399	0.1934	2.1967	0.0336	0.0112
487	46	21	2014-04-05	Uninfected	Control	CC	2014-04-12	7	3	6.998	0.2391	4.8008	0.2004	2.1972	0.0387	0.0129
488	46	21	2014-04-05	Uninfected	Control	CC	2014-04-13	8	2	6.7772	0.3231	4.8891	0.3102	1.8881	0.0129	0.00645
489	46	21	2014-04-05	Uninfected	Control	CC	2014-04-14	9	2	6.5303	0.2349	4.5975	0.1944	1.9328	0.0405	0.02025
490	46	21	2014-04-05	Uninfected	Control	CC	2014-04-15	10	2	7.7554	0.2301	4.9015	0.2006	2.8539	0.0295	0.01475
491	46	21	2014-04-05	Uninfected	Control	CC	2014-04-16	11	2	7.6007	0.2828	4.6989	0.2188	2.9018	0.064	0.032
492	46	21	2014-04-05	Uninfected	Control	CC	2014-04-17	12	2	7.4645	0.3952	5.4641	0.3889	2.0004	0.0063	0.00315
493	46	21	2014-04-05	Uninfected	Control	CC	2014-04-18	13	2	8.2939	0.2152	6.11	0.177	2.1839	0.0382	0.0191
494	46	21	2014-04-05	Uninfected	Control	CC	2014-04-19	14	2	7.4119	0.2384	5.097	0.2382	2.3149	0.0002	0.0001
495	46	21	2014-04-05	Uninfected	Control	CC	2014-04-20	15	1	7.5182	0.3205	6.2212	0.3007	1.297	0.0198	0.0198
496	44	22	2014-04-05	Uninfected	Control	CC	2014-04-05	0	3	6.2576	0.3174	5.2454	0.2449	1.0122	0.0725	0.0241667
497	44	22	2014-04-05	Uninfected	Control	CC	2014-04-06	1	3	6.9512	0.2598	5.6911	0.1442	1.2601	0.1156	0.0385333
498	44	22	2014-04-05	Uninfected	Control	CC	2014-04-07	2	3	7.0021	0.3863	5.4009	0.2977	1.6012	0.0886	0.0295333
499	44	22	2014-04-05	Uninfected	Control	CC	2014-04-08	3	3	6.6296	0.3494	5.2669	0.3213	1.3627	0.0281	0.00936667
500	44	22	2014-04-05	Uninfected	Control	CC	2014-04-09	4	3	8.3918	0.2032	5.7603	0.1179	2.6315	0.0853	0.0284333
501	44	22	2014-04-05	Uninfected	Control	CC	2014-04-10	5	3	7.3675	0.3007	5.0772	0.2005	2.2903	0.1002	0.0334
502	44	22	2014-04-05	Uninfected	Control	CC	2014-04-11	6	3	6.0838	0.2683	4.425	0.2038	1.6588	0.0645	0.0215
503	44	22	2014-04-05	Uninfected	Control	CC	2014-04-12	7	3	7.315	0.241	5.8109	0.2004	1.5041	0.0406	0.0135333
504	44	22	2014-04-05	Uninfected	Control	CC	2014-04-13	8	3	8.0032	0.3329	5.9993	0.2993	2.0039	0.0336	0.0112
505	44	22	2014-04-05	Uninfected	Control	CC	2014-04-14	9	3	7.4229	0.2537	5.7667	0.2375	1.6562	0.0162	0.0054
506	44	22	2014-04-05	Uninfected	Control	CC	2014-04-15	10	3	6.4181	0.2505	4.3119	0.2519	2.1062	-0.0014	-0.000466667
507	44	22	2014-04-05	Uninfected	Control	CC	2014-04-16	11	3	8.0788	0.1932	5.9282	0.1867	2.1506	0.0065	0.00216667
508	44	22	2014-04-05	Uninfected	Control	CC	2014-04-17	12	3	6.6289	0.3628	4.56	0.3054	2.0689	0.0574	0.0191333
509	44	22	2014-04-05	Uninfected	Control	CC	2014-04-18	13	3	6.941	0.2582	4.5996	0.2398	2.3414	0.0184	0.00613333
510	44	22	2014-04-05	Uninfected	Control	CC	2014-04-19	14	3	7.8267	0.2826	5.408	0.2762	2.4187	0.0064	0.00213333
511	44	22	2014-04-05	Uninfected	Control	CC	2014-04-20	15	3	6.2602	0.3788	5.0005	0.3435	1.2597	0.0353	0.0117667
512	44	22	2014-04-05	Uninfected	Control	CC	2014-04-21	16	3	8.6545	0.2577	6.725	0.2568	1.9295	0.0009	0.0003
513	44	22	2014-04-05	Uninfected	Control	CC	2014-04-22	17	3	7.8955	0.3346	5.7856	0.2437	2.1099	0.0909	0.0303
514	44	22	2014-04-05	Uninfected	Control	CC	2014-04-23	18	3	8.2949	0.2772	6.6631	0.2294	1.6318	0.0478	0.0159333
515	44	22	2014-04-05	Uninfected	Control	CC	2014-04-24	19	3	6.432	0.2614	4.3357	0.1978	2.0963	0.0636	0.0212
516	44	22	2014-04-05	Uninfected	Control	CC	2014-04-25	20	3	8.9175	0.29	7.1167	0.2709	1.8008	0.0191	0.00636667
517	44	22	2014-04-05	Uninfected	Control	CC	2014-04-26	21	3	6.9452	0.3239	4.9982	0.2993	1.947	0.0246	0.0082
528	45	23	2014-04-16	Infected	Control	IC	2014-04-16	0	3	8.1912	0.1935	6.6141	0.1784	1.5771	0.0151	0.00503333
529	45	23	2014-04-16	Infected	Control	IC	2014-04-17	1	3	7.1387	0.21	5.3765	0.1781	1.7622	0.0319	0.0106333
530	45	23	2014-04-16	Infected	Control	IC	2014-04-18	2	3	7.8407	0.3005	4.8739	0.2014	2.9668	0.0991	0.0330333
531	45	23	2014-04-16	Infected	Control	IC	2014-04-19	3	2	7.5737	0.2212	6.1427	0.2121	1.431	0.0091	0.00455
532	45	23	2014-04-16	Infected	Control	IC	2014-04-20	4	2	7.2568	0.3404	5.7988	0.3278	1.458	0.0126	0.0063
533	45	23	2014-04-16	Infected	Control	IC	2014-04-21	5	2	8.037	0.3117	6.5925	0.2785	1.4445	0.0332	0.0166
534	45	23	2014-04-16	Infected	Control	IC	2014-04-22	6	2	7.9476	0.2919	6.0625	0.2651	1.8851	0.0268	0.0134
535	45	23	2014-04-16	Infected	Control	IC	2014-04-23	7	2	7.9093	0.2913	6.5251	0.2718	1.3842	0.0195	0.00975
537	45	23	2014-04-16	Infected	Control	IC	2014-04-25	9	2	8.3114	0.352	6.7347	0.3379	1.5767	0.0141	0.00705
538	45	23	2014-04-16	Infected	Control	IC	2014-04-26	10	2	8.8201	0.2835	7.4536	0.2631	1.3665	0.0204	0.0102
539	45	23	2014-04-16	Infected	Control	IC	2014-04-27	11	2	7.637	0.2098	5.5443	0.2094	2.0927	0.0004	0.0002
540	45	23	2014-04-16	Infected	Control	IC	2014-04-28	12	2	7.9316	0.2889	5.95	0.2872	1.9816	0.0017	0.00085
541	45	23	2014-04-16	Infected	Control	IC	2014-04-29	13	2	8.0134	0.2522	5.9102	0.2529	2.1032	-0.0007	-0.00035
542	45	23	2014-04-16	Infected	Control	IC	2014-04-30	14	2	7.3729	0.2544	5.9477	0.255	1.4252	-0.0006	-0.0003
543	45	23	2014-04-16	Infected	Control	IC	2014-05-01	15	2	6.9315	0.3109	4.7174	0.2924	2.2141	0.0185	0.00925
544	45	23	2014-04-16	Infected	Control	IC	2014-05-02	16	2	7.448	0.3363	5.6833	0.3229	1.7647	0.0134	0.0067
545	45	23	2014-04-16	Infected	Control	IC	2014-05-03	17	2	8.7959	0.3615	7.4208	0.3462	1.3751	0.0153	0.00765
546	45	23	2014-04-16	Infected	Control	IC	2014-05-04	18	1	7.14	0.3666	5.8355	0.3588	1.3045	0.0078	0.0078
547	47	24	2014-04-09	Infected	Control	IC	2014-04-09	0	3	7.9551	0.2621	6.3815	0.1656	1.5736	0.0965	0.0321667
548	47	24	2014-04-09	Infected	Control	IC	2014-04-10	1	3	6.4667	0.3104	4.4208	0.1413	2.0459	0.1691	0.0563667
549	47	24	2014-04-09	Infected	Control	IC	2014-04-11	2	3	7.6642	0.2602	5.8204	0.2402	1.8438	0.02	0.00666667
550	47	24	2014-04-09	Infected	Control	IC	2014-04-12	3	3	7.4368	0.2764	4.5166	0.2498	2.9202	0.0266	0.00886667
551	47	24	2014-04-09	Infected	Control	IC	2014-04-13	4	3	6.4414	0.2697	4.8773	0.249	1.5641	0.0207	0.0069
552	47	24	2014-04-09	Infected	Control	IC	2014-04-14	5	3	7.9415	0.2799	5.7426	0.2722	2.1989	0.0077	0.00256667
553	47	24	2014-04-09	Infected	Control	IC	2014-04-15	6	3	6.3024	0.2726	4.5509	0.258	1.7515	0.0146	0.00486667
554	47	24	2014-04-09	Infected	Control	IC	2014-04-16	7	3	7.9244	0.2359	6.2118	0.2449	1.7126	-0.009	-0.003
555	47	24	2014-04-09	Infected	Control	IC	2014-04-17	8	2	6.7209	0.1937	4.8583	0.1771	1.8626	0.0166	0.0083
556	47	24	2014-04-09	Infected	Control	IC	2014-04-18	9	2	7.6229	0.2228	5.7734	0.2112	1.8495	0.0116	0.0058
557	47	24	2014-04-09	Infected	Control	IC	2014-04-19	10	2	6.5852	0.2394	4.7073	0.214	1.8779	0.0254	0.0127
558	47	24	2014-04-09	Infected	Control	IC	2014-04-20	11	2	7.182	0.3616	5.5367	0.3332	1.6453	0.0284	0.0142
559	47	24	2014-04-09	Infected	Control	IC	2014-04-21	12	2	6.8158	0.3335	4.943	0.3081	1.8728	0.0254	0.0127
560	47	24	2014-04-09	Infected	Control	IC	2014-04-22	13	2	7.082	0.338	4.9813	0.2945	2.1007	0.0435	0.02175
561	47	24	2014-04-09	Infected	Control	IC	2014-04-23	14	2	8.0205	0.2799	6.3792	0.2602	1.6413	0.0197	0.00985
562	47	24	2014-04-09	Infected	Control	IC	2014-04-24	15	2	6.4687	0.2314	4.5711	0.2078	1.8976	0.0236	0.0118
563	47	24	2014-04-09	Infected	Control	IC	2014-04-25	16	2	7.7919	0.4486	6.0112	0.4318	1.7807	0.0168	0.0084
564	47	24	2014-04-09	Infected	Control	IC	2014-04-26	17	2	7.1406	0.2928	5.7622	0.2843	1.3784	0.0085	0.00425
565	47	24	2014-04-09	Infected	Control	IC	2014-04-27	18	2	6.5674	0.29	4.6927	0.2706	1.8747	0.0194	0.0097
566	47	24	2014-04-09	Infected	Control	IC	2014-04-28	19	2	7.6606	0.3512	5.8922	0.34	1.7684	0.0112	0.0056
567	47	24	2014-04-09	Infected	Control	IC	2014-04-29	20	2	8.9221	0.3922	7.1127	0.4001	1.8094	-0.0079	-0.00395
568	47	24	2014-04-09	Infected	Control	IC	2014-04-30	21	2	6.9386	0.2577	5.7415	0.2418	1.1971	0.0159	0.00795
569	47	24	2014-04-09	Infected	Control	IC	2014-05-01	22	2	7.8377	0.3245	5.7737	0.2851	2.064	0.0394	0.0197
570	47	24	2014-04-09	Infected	Control	IC	2014-05-02	23	2	6.2887	0.2869	4.7227	0.2661	1.566	0.0208	0.0104
571	47	24	2014-04-09	Infected	Control	IC	2014-05-03	24	2	9.6747	0.2468	8.5373	0.2126	1.1374	0.0342	0.0171
572	47	24	2014-04-09	Infected	Control	IC	2014-05-04	25	2	7.6424	0.2463	6.2743	0.2481	1.3681	-0.0018	-0.0009
573	44	25	2014-04-09	Infected	Control	IC	2014-04-09	0	3	7.6284	0.2381	6.3877	0.1771	1.2407	0.061	0.0203333
574	44	25	2014-04-09	Infected	Control	IC	2014-04-10	1	3	8.1286	0.3175	7.5677	0.26	0.5609	0.0575	0.0191667
576	44	25	2014-04-09	Infected	Control	IC	2014-04-12	3	3	6.7503	0.2352	4.672	0.2232	2.0783	0.012	0.004
577	44	25	2014-04-09	Infected	Control	IC	2014-04-13	4	3	6.2031	0.2142	4.8183	0.2111	1.3848	0.0031	0.00103333
578	44	25	2014-04-09	Infected	Control	IC	2014-04-14	5	3	6.8165	0.3343	5.192	0.3088	1.6245	0.0255	0.0085
579	44	25	2014-04-09	Infected	Control	IC	2014-04-15	6	3	6.4771	0.2159	4.7603	0.1974	1.7168	0.0185	0.00616667
580	44	25	2014-04-09	Infected	Control	IC	2014-04-16	7	2	6.9393	0.2802	5.2758	0.2515	1.6635	0.0287	0.01435
581	44	25	2014-04-09	Infected	Control	IC	2014-04-17	8	2	7.5138	0.3139	5.9976	0.2492	1.5162	0.0647	0.03235
582	44	25	2014-04-09	Infected	Control	IC	2014-04-18	9	2	8.1535	0.3647	6.5441	0.2896	1.6094	0.0751	0.03755
583	44	25	2014-04-09	Infected	Control	IC	2014-04-19	10	2	6.9142	0.2271	5.3964	0.2302	1.5178	-0.0031	-0.00155
584	44	25	2014-04-09	Infected	Control	IC	2014-04-20	11	2	8.5152	0.2333	7.1174	0.2102	1.3978	0.0231	0.01155
585	44	25	2014-04-09	Infected	Control	IC	2014-04-21	12	2	7.4815	0.2153	5.7963	0.2174	1.6852	-0.0021	-0.00105
586	44	25	2014-04-09	Infected	Control	IC	2014-04-22	13	2	7.3648	0.3199	5.4074	0.2843	1.9574	0.0356	0.0178
587	44	25	2014-04-09	Infected	Control	IC	2014-04-23	14	2	6.9823	0.3345	5.7748	0.3286	1.2075	0.0059	0.00295
588	44	25	2014-04-09	Infected	Control	IC	2014-04-24	15	2	7.3477	0.3185	5.2493	0.2625	2.0984	0.056	0.028
589	44	25	2014-04-09	Infected	Control	IC	2014-04-25	16	2	5.7234	0.3457	4.5466	0.3423	1.1768	0.0034	0.0017
590	44	25	2014-04-09	Infected	Control	IC	2014-04-26	17	2	7.5332	0.2914	6.248	0.2671	1.2852	0.0243	0.01215
591	44	25	2014-04-09	Infected	Control	IC	2014-04-27	18	2	6.6489	0.399	5.0065	0.3945	1.6424	0.0045	0.00225
592	44	25	2014-04-09	Infected	Control	IC	2014-04-28	19	2	7.9084	0.3941	6.1401	0.3711	1.7683	0.023	0.0115
593	44	25	2014-04-09	Infected	Control	IC	2014-04-29	20	2	8.1021	0.2583	6.5525	0.2699	1.5496	-0.0116	-0.0058
594	44	25	2014-04-09	Infected	Control	IC	2014-04-30	21	2	7.5234	0.2935	6.3419	0.28	1.1815	0.0135	0.00675
595	44	25	2014-04-09	Infected	Control	IC	2014-05-01	22	2	8.5186	0.3007	6.6411	0.2739	1.8775	0.0268	0.0134
596	44	25	2014-04-09	Infected	Control	IC	2014-05-02	23	2	6.729	0.2906	5.0533	0.2652	1.6757	0.0254	0.0127
597	44	25	2014-04-09	Infected	Control	IC	2014-05-03	24	2	9.0464	0.3375	7.7156	0.3278	1.3308	0.0097	0.00485
598	44	25	2014-04-09	Infected	Control	IC	2014-05-04	25	2	7.9245	0.3133	#N/A	0.3223	#N/A	-0.009	-0.0045
599	47	27	2014-04-11	Uninfected	Anabasine	CA	2014-04-11	0	3	7.0541	0.2357	6.3287	0.2785	0.7254	-0.0428	-0.0142667
600	47	27	2014-04-11	Uninfected	Anabasine	CA	2014-04-12	1	3	6.4435	0.2738	5.119	0.2181	1.3245	0.0557	0.0185667
601	47	27	2014-04-11	Uninfected	Anabasine	CA	2014-04-13	2	3	6.1744	0.269	5.0396	0.2107	1.1348	0.0583	0.0194333
603	47	27	2014-04-11	Uninfected	Anabasine	CA	2014-04-15	4	3	7.9272	0.2682	6.476	0.2638	1.4512	0.0044	0.00146667
604	47	27	2014-04-11	Uninfected	Anabasine	CA	2014-04-16	5	3	6.8696	0.2105	5.5316	0.1845	1.338	0.026	0.00866667
605	47	27	2014-04-11	Uninfected	Anabasine	CA	2014-04-17	6	3	6.6368	0.396	5.167	0.3577	1.4698	0.0383	0.0127667
606	47	27	2014-04-11	Uninfected	Anabasine	CA	2014-04-18	7	3	7.1786	0.3103	5.7064	0.2918	1.4722	0.0185	0.00616667
607	47	27	2014-04-11	Uninfected	Anabasine	CA	2014-04-19	8	3	6.8375	0.23	5.3526	0.2368	1.4849	-0.0068	-0.00226667
608	47	27	2014-04-11	Uninfected	Anabasine	CA	2014-04-20	9	3	5.8187	0.2505	4.7904	0.2372	1.0283	0.0133	0.00443333
609	47	27	2014-04-11	Uninfected	Anabasine	CA	2014-04-21	10	3	7.6971	0.2348	6.2831	0.2201	1.414	0.0147	0.0049
610	47	27	2014-04-11	Uninfected	Anabasine	CA	2014-04-22	11	3	7.2252	0.2881	5.7661	0.283	1.4591	0.0051	0.0017
611	47	27	2014-04-11	Uninfected	Anabasine	CA	2014-04-23	12	2	7.3616	0.3468	6.3016	0.3077	1.06	0.0391	0.01955
612	47	27	2014-04-11	Uninfected	Anabasine	CA	2014-04-24	13	2	6.6543	0.3016	5.0572	0.2654	1.5971	0.0362	0.0181
613	47	27	2014-04-11	Uninfected	Anabasine	CA	2014-04-25	14	2	7.1592	0.3168	5.615	0.3037	1.5442	0.0131	0.00655
614	47	27	2014-04-11	Uninfected	Anabasine	CA	2014-04-26	15	2	7.1724	0.3224	6.0582	0.3112	1.1142	0.0112	0.0056
615	47	27	2014-04-11	Uninfected	Anabasine	CA	2014-04-27	16	2	8.1644	0.2945	5.0086	0.2886	3.1558	0.0059	0.00295
616	47	27	2014-04-11	Uninfected	Anabasine	CA	2014-04-28	17	2	8.8314	0.4163	7.162	0.4138	1.6694	0.0025	0.00125
617	47	27	2014-04-11	Uninfected	Anabasine	CA	2014-04-29	18	2	9.0839	0.5558	7.5096	0.5449	1.5743	0.0109	0.00545
618	47	27	2014-04-11	Uninfected	Anabasine	CA	2014-04-30	19	2	8.9336	0.3752	7.9834	0.3595	0.9502	0.0157	0.00785
619	47	27	2014-04-11	Uninfected	Anabasine	CA	2014-05-01	20	2	6.4771	0.3052	5.0098	0.3	1.4673	0.0052	0.0026
620	47	27	2014-04-11	Uninfected	Anabasine	CA	2014-05-02	21	2	6.3423	0.2572	5.1036	0.2552	1.2387	0.002	0.001
621	47	27	2014-04-11	Uninfected	Anabasine	CA	2014-05-03	22	2	8.098	0.3168	7.1098	0.3113	0.9882	0.0055	0.00275
622	47	27	2014-04-11	Uninfected	Anabasine	CA	2014-05-04	23	2	7.2387	0.2412	6.0351	0.2115	1.2036	0.0297	0.01485
623	47	27	2014-04-11	Uninfected	Anabasine	CA	2014-05-05	24	2	8.2628	0.3281	7.304	0.3164	0.9588	0.0117	0.00585
624	47	27	2014-04-11	Uninfected	Anabasine	CA	2014-05-06	25	2	7.7394	0.2413	6.6043	0.2412	1.1351	0.0001	5e-05
625	47	27	2014-04-11	Uninfected	Anabasine	CA	2014-05-07	26	2	7.5397	0.2602	6.5718	0.2395	0.9679	0.0207	0.01035
626	47	27	2014-04-11	Uninfected	Anabasine	CA	2014-05-08	27	2	7.2516	0.2841	5.9557	0.2652	1.2959	0.0189	0.00945
627	47	27	2014-04-11	Uninfected	Anabasine	CA	2014-05-09	28	2	9.158	0.2158	8.1738	0.2153	0.9842	0.0005	0.00025
628	47	27	2014-04-11	Uninfected	Anabasine	CA	2014-05-10	29	2	7.5353	0.2479	6.376	0.2344	1.1593	0.0135	0.00675
629	47	27	2014-04-11	Uninfected	Anabasine	CA	2014-05-11	30	2	6.9946	0.2786	5.9466	0.2672	1.048	0.0114	0.0057
630	47	27	2014-04-11	Uninfected	Anabasine	CA	2014-05-12	31	2	6.4822	0.2227	5.7269	0.2091	0.7553	0.0136	0.0068
631	47	27	2014-04-11	Uninfected	Anabasine	CA	2014-05-13	32	2	7.4652	0.2336	6.3207	0.2323	1.1445	0.0013	0.00065
632	47	27	2014-04-11	Uninfected	Anabasine	CA	2014-05-14	33	2	7.7431	0.3094	6.8347	0.2981	0.9084	0.0113	0.00565
633	47	27	2014-04-11	Uninfected	Anabasine	CA	2014-05-15	34	2	7.844	0.4868	6.8429	0.4626	1.0011	0.0242	0.0121
634	47	27	2014-04-11	Uninfected	Anabasine	CA	2014-05-16	35	2	7.7899	0.2486	6.8559	0.2329	0.934	0.0157	0.00785
635	45	28	2014-04-11	Uninfected	Anabasine	CA	2014-04-11	0	3	6.4909	0.3196	5.6842	0.2799	0.8067	0.0397	0.0132333
636	45	28	2014-04-11	Uninfected	Anabasine	CA	2014-04-12	1	3	7.2478	0.2776	4.3301	0.216	2.9177	0.0616	0.0205333
637	45	28	2014-04-11	Uninfected	Anabasine	CA	2014-04-13	2	3	6.6791	0.2292	5.7435	0.198	0.9356	0.0312	0.0104
639	45	28	2014-04-11	Uninfected	Anabasine	CA	2014-04-15	4	3	6.8758	0.2501	5.2744	0.2222	1.6014	0.0279	0.0093
640	45	28	2014-04-11	Uninfected	Anabasine	CA	2014-04-16	5	3	7.1499	0.2029	7.2791	0.1993	-0.1292	0.0036	0.0012
641	45	28	2014-04-11	Uninfected	Anabasine	CA	2014-04-17	6	2	6.7218	0.263	5.4673	0.2436	1.2545	0.0194	0.0097
642	45	28	2014-04-11	Uninfected	Anabasine	CA	2014-04-18	7	2	7.4043	0.2548	6.0669	0.2317	1.3374	0.0231	0.01155
643	45	28	2014-04-11	Uninfected	Anabasine	CA	2014-04-19	8	2	7.319	0.2267	6.0748	0.2107	1.2442	0.016	0.008
644	45	28	2014-04-11	Uninfected	Anabasine	CA	2014-04-20	9	2	6.6825	0.2483	5.5848	0.2156	1.0977	0.0327	0.01635
645	45	28	2014-04-11	Uninfected	Anabasine	CA	2014-04-21	10	2	8.6204	0.285	7.4154	0.2434	1.205	0.0416	0.0208
646	45	28	2014-04-11	Uninfected	Anabasine	CA	2014-04-22	11	2	6.7969	0.3486	5.6786	0.2924	1.1183	0.0562	0.0281
647	45	28	2014-04-11	Uninfected	Anabasine	CA	2014-04-23	12	2	6.4804	0.3621	5.3995	0.3573	1.0809	0.0048	0.0024
648	45	28	2014-04-11	Uninfected	Anabasine	CA	2014-04-24	13	2	7.4895	0.2396	5.9696	0.2158	1.5199	0.0238	0.0119
649	45	28	2014-04-11	Uninfected	Anabasine	CA	2014-04-25	14	2	6.7629	0.3764	5.6796	0.343	1.0833	0.0334	0.0167
650	45	28	2014-04-11	Uninfected	Anabasine	CA	2014-04-26	15	2	8.1044	0.3444	7.0312	0.3371	1.0732	0.0073	0.00365
651	45	28	2014-04-11	Uninfected	Anabasine	CA	2014-04-27	16	2	7.0475	0.3501	5.6376	0.3144	1.4099	0.0357	0.01785
652	45	28	2014-04-11	Uninfected	Anabasine	CA	2014-04-28	17	2	8.9476	0.2727	7.5355	0.2711	1.4121	0.0016	0.0008
653	45	28	2014-04-11	Uninfected	Anabasine	CA	2014-04-29	18	2	8.4912	0.303	7.0079	0.2839	1.4833	0.0191	0.00955
654	45	28	2014-04-11	Uninfected	Anabasine	CA	2014-04-30	19	2	7.8614	0.2591	7.9701	0.3104	-0.1087	-0.0513	-0.02565
655	45	28	2014-04-11	Uninfected	Anabasine	CA	2014-05-01	20	2	7.1936	0.3176	5.6589	0.303	1.5347	0.0146	0.0073
656	45	28	2014-04-11	Uninfected	Anabasine	CA	2014-05-02	21	2	7.4925	0.2713	6.9946	0.2492	0.4979	0.0221	0.01105
657	45	28	2014-04-11	Uninfected	Anabasine	CA	2014-05-03	22	2	7.8069	0.238	6.8365	0.2257	0.9704	0.0123	0.00615
658	45	28	2014-04-11	Uninfected	Anabasine	CA	2014-05-04	23	2	6.0753	0.2673	4.8787	0.2572	1.1966	0.0101	0.00505
659	45	28	2014-04-11	Uninfected	Anabasine	CA	2014-05-05	24	2	8.2347	0.2096	7.2239	0.2017	1.0108	0.0079	0.00395
660	45	28	2014-04-11	Uninfected	Anabasine	CA	2014-05-06	25	2	7.4347	0.316	5.9644	0.3014	1.4703	0.0146	0.0073
661	45	28	2014-04-11	Uninfected	Anabasine	CA	2014-05-07	26	2	6.9559	0.2566	5.9251	0.2441	1.0308	0.0125	0.00625
662	45	28	2014-04-11	Uninfected	Anabasine	CA	2014-05-08	27	2	6.8814	0.3084	5.5135	0.2946	1.3679	0.0138	0.0069
663	45	28	2014-04-11	Uninfected	Anabasine	CA	2014-05-09	28	2	9.1061	0.2566	7.8811	0.2427	1.225	0.0139	0.00695
664	45	28	2014-04-11	Uninfected	Anabasine	CA	2014-05-10	29	2	6.6413	0.2694	5.525	0.2523	1.1163	0.0171	0.00855
665	45	28	2014-04-11	Uninfected	Anabasine	CA	2014-05-11	30	2	6.1921	0.2714	4.9391	0.2583	1.253	0.0131	0.00655
666	45	28	2014-04-11	Uninfected	Anabasine	CA	2014-05-12	31	2	8.7959	0.2881	7.918	0.2841	0.8779	0.004	0.002
667	45	28	2014-04-11	Uninfected	Anabasine	CA	2014-05-13	32	2	8.28	0.1941	6.9282	0.1932	1.3518	0.0009	0.00045
668	45	28	2014-04-11	Uninfected	Anabasine	CA	2014-05-14	33	2	7.617	0.3469	6.6848	0.3258	0.9322	0.0211	0.01055
669	45	28	2014-04-11	Uninfected	Anabasine	CA	2014-05-15	34	2	7.6169	0.2978	6.5204	0.2751	1.0965	0.0227	0.01135
670	45	28	2014-04-11	Uninfected	Anabasine	CA	2014-05-16	35	2	9.0181	0.3212	8.0177	0.3049	1.0004	0.0163	0.00815
671	46	29	2014-04-13	Infected	Control	IC	2014-04-13	0	3	7.0973	0.2551	6.2758	0.2072	0.8215	0.0479	0.0159667
672	46	29	2014-04-13	Infected	Control	IC	2014-04-14	1	3	8.0684	0.2561	6.6442	0.1409	1.4242	0.1152	0.0384
673	46	29	2014-04-13	Infected	Control	IC	2014-04-15	2	3	6.9219	0.2213	5.1661	0.1851	1.7558	0.0362	0.0120667
674	46	29	2014-04-13	Infected	Control	IC	2014-04-16	3	3	7.9837	0.2282	6.3483	0.2135	1.6354	0.0147	0.0049
675	46	29	2014-04-13	Infected	Control	IC	2014-04-17	4	3	7.0075	0.2483	5.1044	0.1833	1.9031	0.065	0.0216667
676	46	29	2014-04-13	Infected	Control	IC	2014-04-18	5	3	6.3718	0.269	4.6511	0.2594	1.7207	0.0096	0.0032
677	46	29	2014-04-13	Infected	Control	IC	2014-04-19	6	3	6.455	0.2459	4.7493	0.2357	1.7057	0.0102	0.0034
678	46	29	2014-04-13	Infected	Control	IC	2014-04-20	7	3	6.3661	0.3015	4.7501	0.2584	1.616	0.0431	0.0143667
679	46	29	2014-04-13	Infected	Control	IC	2014-04-21	8	3	6.7111	0.2756	5.0736	0.2182	1.6375	0.0574	0.0191333
680	46	29	2014-04-13	Infected	Control	IC	2014-04-22	9	3	6.7929	0.3486	5.6786	0.2924	1.1143	0.0562	0.0187333
681	46	29	2014-04-13	Infected	Control	IC	2014-04-23	10	3	7.8684	0.3667	5.9107	0.3601	1.9577	0.0066	0.0022
682	46	29	2014-04-13	Infected	Control	IC	2014-04-24	11	3	8.283	0.3078	6.1963	0.2476	2.0867	0.0602	0.0200667
683	46	29	2014-04-13	Infected	Control	IC	2014-04-25	12	2	8.4816	0.3291	6.9538	0.3083	1.5278	0.0208	0.0104
684	46	29	2014-04-13	Infected	Control	IC	2014-04-26	13	2	7.1905	0.3172	5.9352	0.2963	1.2553	0.0209	0.01045
685	46	29	2014-04-13	Infected	Control	IC	2014-04-27	14	2	6.2898	0.2952	4.3985	0.2648	1.8913	0.0304	0.0152
686	46	29	2014-04-13	Infected	Control	IC	2014-04-28	15	2	8.6637	0.3414	6.8801	0.3373	1.7836	0.0041	0.00205
687	46	29	2014-04-13	Infected	Control	IC	2014-04-30	17	2	8.0898	0.2546	6.921	0.2368	1.1688	0.0178	0.0089
688	45	30	2014-04-13	Infected	Control	IC	2014-04-13	0	3	6.8542	0.1996	6.4219	0.1766	0.4323	0.023	0.00766667
689	45	30	2014-04-13	Infected	Control	IC	2014-04-14	1	3	6.8891	0.3053	5.7702	0.238	1.1189	0.0673	0.0224333
690	45	30	2014-04-13	Infected	Control	IC	2014-04-15	2	3	6.9425	0.2199	6.0015	0.1925	0.941	0.0274	0.00913333
691	45	30	2014-04-13	Infected	Control	IC	2014-04-16	3	3	7.6032	0.2496	6.1685	0.1913	1.4347	0.0583	0.0194333
692	45	30	2014-04-13	Infected	Control	IC	2014-04-17	4	3	6.5948	0.2441	4.8756	0.2158	1.7192	0.0283	0.00943333
693	45	30	2014-04-13	Infected	Control	IC	2014-04-18	5	3	6.953	0.237	5.3661	0.1829	1.5869	0.0541	0.0180333
694	45	30	2014-04-13	Infected	Control	IC	2014-04-19	6	3	7.5265	0.2366	5.8441	0.2247	1.6824	0.0119	0.00396667
695	45	30	2014-04-13	Infected	Control	IC	2014-04-20	7	3	7.181	0.2953	5.7294	0.2575	1.4516	0.0378	0.0126
696	45	30	2014-04-13	Infected	Control	IC	2014-04-21	8	3	7.7557	0.2277	6.246	0.2048	1.5097	0.0229	0.00763333
697	45	30	2014-04-13	Infected	Control	IC	2014-04-22	9	3	6.6722	0.3534	5.0717	0.2743	1.6005	0.0791	0.0263667
698	45	30	2014-04-13	Infected	Control	IC	2014-04-23	10	3	8.0616	0.3361	6.0706	0.2872	1.991	0.0489	0.0163
700	45	30	2014-04-13	Infected	Control	IC	2014-04-25	12	3	9.0236	0.388	7.5697	0.371	1.4539	0.017	0.00566667
701	45	30	2014-04-13	Infected	Control	IC	2014-04-26	13	3	7.1345	0.3226	5.8365	0.3153	1.298	0.0073	0.00243333
702	45	30	2014-04-13	Infected	Control	IC	2014-04-27	14	3	6.3969	0.282	4.5039	0.2575	1.893	0.0245	0.00816667
703	45	30	2014-04-13	Infected	Control	IC	2014-04-28	15	3	8.392	0.2722	6.5566	0.2511	1.8354	0.0211	0.00703333
704	45	30	2014-04-13	Infected	Control	IC	2014-04-30	17	3	6.055	0.2736	4.8076	0.2618	1.2474	0.0118	0.00393333
705	45	30	2014-04-13	Infected	Control	IC	2014-05-01	18	3	7.1552	0.3036	5.2615	0.3002	1.8937	0.0034	0.00113333
706	45	30	2014-04-13	Infected	Control	IC	2014-05-02	19	3	7.2819	0.297	5.6244	0.2764	1.6575	0.0206	0.00686667
707	45	30	2014-04-13	Infected	Control	IC	2014-05-03	20	3	7.4011	0.3279	6.3006	0.301	1.1005	0.0269	0.00896667
708	45	30	2014-04-13	Infected	Control	IC	2014-05-04	21	3	6.3798	0.3277	4.7257	0.3223	1.6541	0.0054	0.0018
709	45	30	2014-04-13	Infected	Control	IC	2014-05-05	22	3	7.985	0.272	6.7172	0.2022	1.2678	0.0698	0.0232667
710	45	30	2014-04-13	Infected	Control	IC	2014-05-06	23	3	6.629	0.2835	4.8713	0.2413	1.7577	0.0422	0.0140667
711	45	30	2014-04-13	Infected	Control	IC	2014-05-07	24	3	7.6754	0.3212	6.301	0.2923	1.3744	0.0289	0.00963333
713	45	30	2014-04-13	Infected	Control	IC	2014-05-09	26	3	7.2066	0.2631	5.8356	0.2328	1.371	0.0303	0.0101
714	45	30	2014-04-13	Infected	Control	IC	2014-05-10	27	3	6.8001	0.2863	4.9673	0.2553	1.8328	0.031	0.0103333
715	45	30	2014-04-13	Infected	Control	IC	2014-05-11	28	3	7.3059	0.2408	5.8566	0.2255	1.4493	0.0153	0.0051
716	44	31	2014-04-05	Infected	Control	IC	2014-04-05	0	3	6.5646	0.3105	5.5069	0.2234	1.0577	0.0871	0.0290333
717	44	31	2014-04-05	Infected	Control	IC	2014-04-06	1	3	7.0125	0.2071	5.7948	0.1279	1.2177	0.0792	0.0264
719	44	31	2014-04-05	Infected	Control	IC	2014-04-08	3	3	7.0633	0.4486	5.5763	0.4319	1.487	0.0167	0.00556667
720	44	31	2014-04-05	Infected	Control	IC	2014-04-09	4	3	6.8181	0.2448	4.7078	0.2285	2.1103	0.0163	0.00543333
721	44	31	2014-04-05	Infected	Control	IC	2014-04-10	5	3	6.8416	0.283	5.1176	0.2703	1.724	0.0127	0.00423333
722	44	31	2014-04-05	Infected	Control	IC	2014-04-11	6	3	7.1061	0.3094	5.4322	0.3091	1.6739	0.0003	0.0001
724	44	31	2014-04-05	Infected	Control	IC	2014-04-13	8	3	6.9279	0.258	5.4778	0.259	1.4501	-0.001	-0.000333333
725	44	31	2014-04-05	Infected	Control	IC	2014-04-14	9	3	7.8698	0.2485	6.2143	0.2333	1.6555	0.0152	0.00506667
726	44	31	2014-04-05	Infected	Control	IC	2014-04-15	10	3	7.2614	0.2342	4.5107	0.2296	2.7507	0.0046	0.00153333
727	44	31	2014-04-05	Infected	Control	IC	2014-04-16	11	3	8.4726	0.2233	5.1773	0.2062	3.2953	0.0171	0.0057
728	44	31	2014-04-05	Infected	Control	IC	2014-04-17	12	3	6.9036	0.3841	5.0473	0.3441	1.8563	0.04	0.0133333
729	44	31	2014-04-05	Infected	Control	IC	2014-04-18	13	3	7.4722	0.346	5.228	0.3115	2.2442	0.0345	0.0115
730	44	31	2014-04-05	Infected	Control	IC	2014-04-19	14	3	6.8293	0.2259	5.453	0.22	1.3763	0.0059	0.00196667
731	44	31	2014-04-05	Infected	Control	IC	2014-04-20	15	3	7.2738	0.2616	5.6248	0.2566	1.649	0.005	0.00166667
732	44	31	2014-04-05	Infected	Control	IC	2014-04-21	16	3	7.1852	0.3606	5.3811	0.3489	1.8041	0.0117	0.0039
733	44	31	2014-04-05	Infected	Control	IC	2014-04-22	17	3	7.5369	0.2997	5.5417	0.2928	1.9952	0.0069	0.0023
736	44	31	2014-04-05	Infected	Control	IC	2014-04-25	20	3	7.0129	0.2918	4.8193	0.2795	2.1936	0.0123	0.0041
737	44	31	2014-04-05	Infected	Control	IC	2014-04-26	21	3	7.4923	0.3264	5.9172	0.2656	1.5751	0.0608	0.0202667
738	44	31	2014-04-05	Infected	Control	IC	2014-04-27	22	3	6.4067	0.3585	4.5773	0.3317	1.8294	0.0268	0.00893333
739	46	32	2014-04-05	Uninfected	Anabasine	CA	2014-04-05	0	3	7.9314	0.3925	6.0148	0.2453	1.9166	0.1472	0.0490667
742	46	32	2014-04-05	Uninfected	Anabasine	CA	2014-04-08	3	3	6.8733	0.3575	4.6588	0.3424	2.2145	0.0151	0.00503333
743	46	32	2014-04-05	Uninfected	Anabasine	CA	2014-04-09	4	3	7.3676	0.1713	5.0197	0.139	2.3479	0.0323	0.0107667
744	46	32	2014-04-05	Uninfected	Anabasine	CA	2014-04-10	5	3	6.1676	0.24	4.3826	0.1985	1.785	0.0415	0.0138333
745	46	32	2014-04-05	Uninfected	Anabasine	CA	2014-04-11	6	3	6.9751	0.2981	5.0196	0.2881	1.9555	0.01	0.00333333
746	46	32	2014-04-05	Uninfected	Anabasine	CA	2014-04-12	7	3	7.3285	0.266	4.6646	0.2594	2.6639	0.0066	0.0022
747	46	32	2014-04-05	Uninfected	Anabasine	CA	2014-04-13	8	3	7.318	0.2638	5.7601	0.2633	1.5579	0.0005	0.000166667
748	46	32	2014-04-05	Uninfected	Anabasine	CA	2014-04-14	9	3	8.1683	0.2911	6.1277	0.2702	2.0406	0.0209	0.00696667
749	46	32	2014-04-05	Uninfected	Anabasine	CA	2014-04-15	10	3	7.0701	0.2312	4.515	0.2359	2.5551	-0.0047	-0.00156667
750	46	32	2014-04-05	Uninfected	Anabasine	CA	2014-04-16	11	3	7.7833	0.2513	5.4653	0.2371	2.318	0.0142	0.00473333
751	46	32	2014-04-05	Uninfected	Anabasine	CA	2014-04-17	12	3	8.2511	0.2411	5.7652	0.2099	2.4859	0.0312	0.0104
752	46	32	2014-04-05	Uninfected	Anabasine	CA	2014-04-18	13	3	7.2825	0.2472	4.682	0.2256	2.6005	0.0216	0.0072
753	46	32	2014-04-05	Uninfected	Anabasine	CA	2014-04-19	14	3	6.5402	0.231	4.3035	0.2306	2.2367	0.0004	0.000133333
754	46	32	2014-04-05	Uninfected	Anabasine	CA	2014-04-20	15	3	6.0111	0.2187	4.4504	0.2039	1.5607	0.0148	0.00493333
755	46	32	2014-04-05	Uninfected	Anabasine	CA	2014-04-21	16	3	7.9186	0.2569	5.7219	0.1946	2.1967	0.0623	0.0207667
756	46	32	2014-04-05	Uninfected	Anabasine	CA	2014-04-22	17	3	6.9344	0.3379	5.3947	0.2633	1.5397	0.0746	0.0248667
757	46	32	2014-04-05	Uninfected	Anabasine	CA	2014-04-23	18	3	9.022	0.3044	6.6774	0.2202	2.3446	0.0842	0.0280667
758	46	32	2014-04-05	Uninfected	Anabasine	CA	2014-04-24	19	3	7.6706	0.2295	5.0742	0.126	2.5964	0.1035	0.0345
759	46	32	2014-04-05	Uninfected	Anabasine	CA	2014-04-25	20	3	8.8306	0.3497	6.7775	0.3368	2.0531	0.0129	0.0043
760	46	32	2014-04-05	Uninfected	Anabasine	CA	2014-04-26	21	3	7.0018	0.2473	5.0112	0.2107	1.9906	0.0366	0.0122
761	45	33	2014-04-07	Infected	Anabasine	IA	2014-04-07	0	3	6.7885	0.3614	5.0667	0.259	1.7218	0.1024	0.0341333
762	45	33	2014-04-07	Infected	Anabasine	IA	2014-04-08	1	3	5.9934	0.3371	4.5778	0.279	1.4156	0.0581	0.0193667
763	45	33	2014-04-07	Infected	Anabasine	IA	2014-04-09	2	3	7.2264	0.1843	4.9264	0.1111	2.3	0.0732	0.0244
764	45	33	2014-04-07	Infected	Anabasine	IA	2014-04-10	3	3	6.7716	0.3181	5.1183	0.2369	1.6533	0.0812	0.0270667
766	45	33	2014-04-07	Infected	Anabasine	IA	2014-04-12	5	3	6.9866	0.2826	5.0003	0.2648	1.9863	0.0178	0.00593333
767	45	33	2014-04-07	Infected	Anabasine	IA	2014-04-13	6	3	7.0217	0.192	4.9963	0.1375	2.0254	0.0545	0.0181667
768	45	33	2014-04-07	Infected	Anabasine	IA	2014-04-14	7	3	6.7391	0.2307	5.003	0.2355	1.7361	-0.0048	-0.0016
769	45	33	2014-04-07	Infected	Anabasine	IA	2014-04-15	8	3	6.5366	0.2362	4.4921	0.2251	2.0445	0.0111	0.0037
770	45	33	2014-04-07	Infected	Anabasine	IA	2014-04-16	9	3	8.4576	0.2188	6.4898	0.1955	1.9678	0.0233	0.00776667
771	45	33	2014-04-07	Infected	Anabasine	IA	2014-04-17	10	3	6.5412	0.3111	4.5013	0.2227	2.0399	0.0884	0.0294667
772	45	33	2014-04-07	Infected	Anabasine	IA	2014-04-18	11	3	7.7871	0.2203	6.2412	0.1988	1.5459	0.0215	0.00716667
773	45	33	2014-04-07	Infected	Anabasine	IA	2014-04-19	12	2	6.8079	0.2015	5.4328	0.1696	1.3751	0.0319	0.01595
774	45	33	2014-04-07	Infected	Anabasine	IA	2014-04-20	13	2	5.8723	0.2421	4.5719	0.216	1.3004	0.0261	0.01305
775	45	33	2014-04-07	Infected	Anabasine	IA	2014-04-21	14	2	8.0902	0.2111	6.5973	0.1946	1.4929	0.0165	0.00825
776	45	33	2014-04-07	Infected	Anabasine	IA	2014-04-22	15	2	6.8996	0.3201	5.2005	0.2599	1.6991	0.0602	0.0301
777	45	33	2014-04-07	Infected	Anabasine	IA	2014-04-23	16	2	9.54	0.3439	8.1204	0.3349	1.4196	0.009	0.0045
778	45	33	2014-04-07	Infected	Anabasine	IA	2014-04-24	17	2	8.1534	0.3276	6.3331	0.2887	1.8203	0.0389	0.01945
779	45	33	2014-04-07	Infected	Anabasine	IA	2014-04-25	18	2	7.134	0.3088	5.6174	0.3	1.5166	0.0088	0.0044
780	45	33	2014-04-07	Infected	Anabasine	IA	2014-04-26	19	2	7.1249	0.2779	5.8079	0.2706	1.317	0.0073	0.00365
781	45	33	2014-04-07	Infected	Anabasine	IA	2014-04-27	20	2	7.3521	0.3709	5.8841	0.3472	1.468	0.0237	0.01185
782	45	33	2014-04-07	Infected	Anabasine	IA	2014-04-28	21	2	6.934	0.389	5.2887	0.377	1.6453	0.012	0.006
783	45	33	2014-04-07	Infected	Anabasine	IA	2014-04-29	22	2	7.51	0.3253	5.9006	0.3121	1.6094	0.0132	0.0066
784	45	33	2014-04-07	Infected	Anabasine	IA	2014-04-30	23	2	8.8774	0.3104	7.9052	0.3047	0.9722	0.0057	0.00285
785	45	33	2014-04-07	Infected	Anabasine	IA	2014-05-01	24	2	7.1119	0.3409	5.8431	0.324	1.2688	0.0169	0.00845
786	45	33	2014-04-07	Infected	Anabasine	IA	2014-05-02	25	2	7.4034	0.3555	5.894	0.3221	1.5094	0.0334	0.0167
787	45	33	2014-04-07	Infected	Anabasine	IA	2014-05-03	26	2	8.8642	0.3024	7.7945	0.2922	1.0697	0.0102	0.0051
788	45	33	2014-04-07	Infected	Anabasine	IA	2014-05-04	27	2	6.8495	0.3172	5.8915	0.2988	0.958	0.0184	0.0092
789	45	33	2014-04-07	Infected	Anabasine	IA	2014-05-05	28	2	7.3829	0.3899	6.4221	0.3629	0.9608	0.027	0.0135
790	45	33	2014-04-07	Infected	Anabasine	IA	2014-05-06	29	2	7.3886	0.2218	6.2947	0.2001	1.0939	0.0217	0.01085
791	47	34	2014-04-07	Infected	Anabasine	IA	2014-04-07	0	3	7.8654	0.38	6.0257	0.275	1.8397	0.105	0.035
792	47	34	2014-04-07	Infected	Anabasine	IA	2014-04-08	1	3	7.2933	0.4124	5.7616	0.3267	1.5317	0.0857	0.0285667
793	47	34	2014-04-07	Infected	Anabasine	IA	2014-04-09	2	3	7.2595	0.2919	4.608	0.2536	2.6515	0.0383	0.0127667
794	47	34	2014-04-07	Infected	Anabasine	IA	2014-04-10	3	3	8.137	0.1952	5.8169	0.1767	2.3201	0.0185	0.00616667
795	47	34	2014-04-07	Infected	Anabasine	IA	2014-04-11	4	3	7.0866	0.2868	5.4738	0.222	1.6128	0.0648	0.0216
796	47	34	2014-04-07	Infected	Anabasine	IA	2014-04-12	5	3	6.8715	0.2992	4.989	0.2108	1.8825	0.0884	0.0294667
797	47	34	2014-04-07	Infected	Anabasine	IA	2014-04-13	6	3	8.0001	0.2816	5.7702	0.2222	2.2299	0.0594	0.0198
798	47	34	2014-04-07	Infected	Anabasine	IA	2014-04-14	7	3	7.6551	0.2387	5.9919	0.232	1.6632	0.0067	0.00223333
799	47	34	2014-04-07	Infected	Anabasine	IA	2014-04-15	8	3	6.6906	0.2889	4.6806	0.2398	2.01	0.0491	0.0163667
800	47	34	2014-04-07	Infected	Anabasine	IA	2014-04-16	9	3	6.5042	0.2072	4.8023	0.1609	1.7019	0.0463	0.0154333
801	47	34	2014-04-07	Infected	Anabasine	IA	2014-04-17	10	3	7.7903	0.3003	5.7439	0.2595	2.0464	0.0408	0.0136
802	47	34	2014-04-07	Infected	Anabasine	IA	2014-04-18	11	3	6.9977	0.3172	4.9459	0.3125	2.0518	0.0047	0.00156667
803	47	34	2014-04-07	Infected	Anabasine	IA	2014-04-19	12	3	6.3546	0.1959	4.6437	0.1873	1.7109	0.0086	0.00286667
804	47	34	2014-04-07	Infected	Anabasine	IA	2014-04-20	13	3	6.7927	0.3534	5.1156	0.3176	1.6771	0.0358	0.0119333
805	47	34	2014-04-07	Infected	Anabasine	IA	2014-04-21	14	3	8.108	0.2328	6.1387	0.2237	1.9693	0.0091	0.00303333
806	47	34	2014-04-07	Infected	Anabasine	IA	2014-04-22	15	3	6.5607	0.3521	5.3618	0.3281	1.1989	0.024	0.008
807	47	34	2014-04-07	Infected	Anabasine	IA	2014-04-23	16	2	7.0341	0.4304	5.6608	0.4073	1.3733	0.0231	0.01155
808	47	34	2014-04-07	Infected	Anabasine	IA	2014-04-24	17	2	6.0461	0.2071	4.5543	0.2026	1.4918	0.0045	0.00225
809	47	34	2014-04-07	Infected	Anabasine	IA	2014-04-25	18	2	7.7257	0.408	6.4022	0.3916	1.3235	0.0164	0.0082
810	47	34	2014-04-07	Infected	Anabasine	IA	2014-04-26	19	2	8.3362	0.2847	7.1128	0.2678	1.2234	0.0169	0.00845
811	47	34	2014-04-07	Infected	Anabasine	IA	2014-04-27	20	2	7.1166	0.3218	5.8614	0.3092	1.2552	0.0126	0.0063
812	45	35	2014-04-08	Infected	Anabasine	IA	2014-04-08	0	3	6.4651	0.3559	5.2457	0.2932	1.2194	0.0627	0.0209
813	45	35	2014-04-08	Infected	Anabasine	IA	2014-04-09	1	3	8.4815	0.2357	5.9825	0.0617	2.499	0.174	0.058
814	45	35	2014-04-08	Infected	Anabasine	IA	2014-04-10	2	3	6.7338	0.3177	4.7675	0.1596	1.9663	0.1581	0.0527
815	45	35	2014-04-08	Infected	Anabasine	IA	2014-04-11	3	3	6.4485	0.2749	4.6822	0.2403	1.7663	0.0346	0.0115333
816	45	35	2014-04-08	Infected	Anabasine	IA	2014-04-12	4	3	7.7844	0.3008	5.6999	0.2611	2.0845	0.0397	0.0132333
817	45	35	2014-04-08	Infected	Anabasine	IA	2014-04-13	5	3	6.4798	0.2171	4.8899	0.1667	1.5899	0.0504	0.0168
818	45	35	2014-04-08	Infected	Anabasine	IA	2014-04-14	6	2	6.4165	0.2282	4.737	0.2008	1.6795	0.0274	0.0137
819	45	35	2014-04-08	Infected	Anabasine	IA	2014-04-15	7	2	6.8872	0.2929	7.1183	0.2733	-0.2311	0.0196	0.0098
820	44	36	2014-04-08	Infected	Anabasine	IA	2014-04-08	0	3	8.2158	0.3494	7.7091	0.3244	0.5067	0.025	0.00833333
821	44	36	2014-04-08	Infected	Anabasine	IA	2014-04-09	1	3	7.3194	0.2359	6.1816	0.1876	1.1378	0.0483	0.0161
822	44	36	2014-04-08	Infected	Anabasine	IA	2014-04-10	2	3	6.4257	0.2148	5.1839	0.1315	1.2418	0.0833	0.0277667
823	44	36	2014-04-08	Infected	Anabasine	IA	2014-04-11	3	3	6.4377	0.2585	5.3571	0.2105	1.0806	0.048	0.016
824	44	36	2014-04-08	Infected	Anabasine	IA	2014-04-12	4	3	6.8282	0.2618	4.5516	0.2331	2.2766	0.0287	0.00956667
825	44	36	2014-04-08	Infected	Anabasine	IA	2014-04-13	5	3	6.7154	0.2667	4.9987	0.2321	1.7167	0.0346	0.0115333
826	44	36	2014-04-08	Infected	Anabasine	IA	2014-04-14	6	3	7.0818	0.2162	5.5627	0.2129	1.5191	0.0033	0.0011
827	44	36	2014-04-08	Infected	Anabasine	IA	2014-04-15	7	3	7.5195	0.2178	5.8741	0.1588	1.6454	0.059	0.0196667
828	44	36	2014-04-08	Infected	Anabasine	IA	2014-04-16	8	3	7.2216	0.2289	5.593	0.223	1.6286	0.0059	0.00196667
829	44	36	2014-04-08	Infected	Anabasine	IA	2014-04-17	9	3	7.8132	0.263	6.1246	0.2555	1.6886	0.0075	0.0025
830	44	36	2014-04-08	Infected	Anabasine	IA	2014-04-18	10	3	8.1252	0.3475	6.3669	0.2851	1.7583	0.0624	0.0208
831	44	36	2014-04-08	Infected	Anabasine	IA	2014-04-19	11	3	6.4415	0.3047	4.8144	0.2666	1.6271	0.0381	0.0127
832	44	36	2014-04-08	Infected	Anabasine	IA	2014-04-20	12	3	8.73	0.2498	7.1965	0.2482	1.5335	0.0016	0.000533333
833	44	36	2014-04-08	Infected	Anabasine	IA	2014-04-21	13	3	6.7849	0.262	5.15	0.2488	1.6349	0.0132	0.0044
834	44	36	2014-04-08	Infected	Anabasine	IA	2014-04-22	14	3	8.1393	0.4094	6.549	0.3499	1.5903	0.0595	0.0198333
835	44	36	2014-04-08	Infected	Anabasine	IA	2014-04-23	15	3	7.0245	0.3492	5.6792	0.317	1.3453	0.0322	0.0107333
836	44	36	2014-04-08	Infected	Anabasine	IA	2014-04-24	16	3	7.1975	0.2556	5.2575	0.2336	1.94	0.022	0.00733333
837	44	36	2014-04-08	Infected	Anabasine	IA	2014-04-25	17	3	7.4797	0.3327	5.8736	0.3171	1.6061	0.0156	0.0052
838	44	36	2014-04-08	Infected	Anabasine	IA	2014-04-26	18	3	7.0083	0.2911	5.5515	0.2795	1.4568	0.0116	0.00386667
839	44	36	2014-04-08	Infected	Anabasine	IA	2014-04-27	19	3	6.2738	0.2522	4.5793	0.2248	1.6945	0.0274	0.00913333
840	44	36	2014-04-08	Infected	Anabasine	IA	2014-04-28	20	3	7.6967	0.3556	5.8288	0.3491	1.8679	0.0065	0.00216667
841	44	36	2014-04-08	Infected	Anabasine	IA	2014-04-29	21	3	8.1971	0.2406	6.3396	0.217	1.8575	0.0236	0.00786667
842	44	36	2014-04-08	Infected	Anabasine	IA	2014-04-30	22	3	8.5667	0.2778	7.3926	0.2675	1.1741	0.0103	0.00343333
843	44	36	2014-04-08	Infected	Anabasine	IA	2014-05-01	23	3	7.2814	0.2363	5.7445	0.2165	1.5369	0.0198	0.0066
844	44	36	2014-04-08	Infected	Anabasine	IA	2014-05-02	24	3	6.775	0.3519	4.927	0.3293	1.848	0.0226	0.00753333
845	44	36	2014-04-08	Infected	Anabasine	IA	2014-05-03	25	3	7.614	0.3277	6.5722	0.3155	1.0418	0.0122	0.00406667
846	44	36	2014-04-08	Infected	Anabasine	IA	2014-05-04	26	3	5.8916	0.383	4.8088	0.3606	1.0828	0.0224	0.00746667
847	44	36	2014-04-08	Infected	Anabasine	IA	2014-05-05	27	3	7.9873	0.3622	6.8872	0.3477	1.1001	0.0145	0.00483333
848	44	36	2014-04-08	Infected	Anabasine	IA	2014-05-06	28	3	8.8892	0.2503	6.9811	0.2308	1.9081	0.0195	0.0065
849	44	36	2014-04-08	Infected	Anabasine	IA	2014-05-07	29	3	6.9982	0.2281	6.0002	0.1983	0.998	0.0298	0.00993333
850	45	37	2014-04-09	Infected	Anabasine	IA	2014-04-09	0	3	6.459	0.2515	4.8983	0.18	1.5607	0.0715	0.0238333
851	45	37	2014-04-09	Infected	Anabasine	IA	2014-04-10	1	3	8.5105	0.3281	6.5222	0.2544	1.9883	0.0737	0.0245667
852	45	37	2014-04-09	Infected	Anabasine	IA	2014-04-11	2	3	7.6163	0.2176	6.2066	0.1473	1.4097	0.0703	0.0234333
853	45	37	2014-04-09	Infected	Anabasine	IA	2014-04-12	3	3	6.6393	0.2616	4.4014	0.2023	2.2379	0.0593	0.0197667
854	45	37	2014-04-09	Infected	Anabasine	IA	2014-04-13	4	3	5.9999	0.2007	4.6006	0.1507	1.3993	0.05	0.0166667
855	45	37	2014-04-09	Infected	Anabasine	IA	2014-04-14	5	3	6.433	0.2234	4.6178	0.2146	1.8152	0.0088	0.00293333
856	45	37	2014-04-09	Infected	Anabasine	IA	2014-04-15	6	3	6.2334	0.1854	4.007	0.1731	2.2264	0.0123	0.0041
857	45	37	2014-04-09	Infected	Anabasine	IA	2014-04-16	7	3	8.7672	0.2483	6.6552	0.1912	2.112	0.0571	0.0190333
858	45	37	2014-04-09	Infected	Anabasine	IA	2014-04-17	8	3	8.3189	0.413	6.0602	0.3483	2.2587	0.0647	0.0215667
859	45	37	2014-04-09	Infected	Anabasine	IA	2014-04-18	9	3	7.6104	0.2396	6.0924	0.2195	1.518	0.0201	0.0067
860	45	37	2014-04-09	Infected	Anabasine	IA	2014-04-19	10	3	8.062	0.2898	5.9731	0.2553	2.0889	0.0345	0.0115
861	45	37	2014-04-09	Infected	Anabasine	IA	2014-04-20	11	3	6.8922	0.3535	5.5693	0.3444	1.3229	0.0091	0.00303333
862	45	37	2014-04-09	Infected	Anabasine	IA	2014-04-21	12	3	7.3615	0.2361	5.3074	0.2265	2.0541	0.0096	0.0032
863	45	37	2014-04-09	Infected	Anabasine	IA	2014-04-22	13	3	7.6788	0.3037	5.1716	0.2004	2.5072	0.1033	0.0344333
864	45	37	2014-04-09	Infected	Anabasine	IA	2014-04-23	14	3	7.6761	0.3152	5.7749	0.2499	1.9012	0.0653	0.0217667
865	45	37	2014-04-09	Infected	Anabasine	IA	2014-04-24	15	3	7.8407	0.2546	5.1033	0.1508	2.7374	0.1038	0.0346
866	45	37	2014-04-09	Infected	Anabasine	IA	2014-04-25	16	3	7.2452	0.2619	5.0656	0.255	2.1796	0.0069	0.0023
867	45	37	2014-04-09	Infected	Anabasine	IA	2014-04-26	17	3	8.3438	0.307	5.7749	0.287	2.5689	0.02	0.00666667
868	45	37	2014-04-09	Infected	Anabasine	IA	2014-04-27	18	3	7.4811	0.3261	5.5815	0.2687	1.8996	0.0574	0.0191333
869	45	37	2014-04-09	Infected	Anabasine	IA	2014-04-28	19	3	7.3609	0.2672	5.4635	0.2299	1.8974	0.0373	0.0124333
870	45	37	2014-04-09	Infected	Anabasine	IA	2014-04-29	20	3	7.065	0.3869	4.9404	0.3744	2.1246	0.0125	0.00416667
871	45	37	2014-04-09	Infected	Anabasine	IA	2014-04-30	21	3	7.0847	0.2899	5.5384	0.2811	1.5463	0.0088	0.00293333
872	45	37	2014-04-09	Infected	Anabasine	IA	2014-05-01	22	3	7.137	0.2274	5.0059	0.1707	2.1311	0.0567	0.0189
874	45	37	2014-04-09	Infected	Anabasine	IA	2014-05-03	24	3	8.9206	0.3376	7.5037	0.3214	1.4169	0.0162	0.0054
876	45	37	2014-04-09	Infected	Anabasine	IA	2014-05-05	26	3	6.9809	0.3135	5.6493	0.306	1.3316	0.0075	0.0025
877	45	37	2014-04-09	Infected	Anabasine	IA	2014-05-06	27	3	7.008	0.3076	5.4541	0.3045	1.5539	0.0031	0.00103333
878	45	37	2014-04-09	Infected	Anabasine	IA	2014-05-07	28	3	9.3778	0.3059	7.6273	0.2946	1.7505	0.0113	0.00376667
879	45	37	2014-04-09	Infected	Anabasine	IA	2014-05-08	29	3	6.6309	0.3182	5.0104	0.3081	1.6205	0.0101	0.00336667
880	45	37	2014-04-09	Infected	Anabasine	IA	2014-05-09	30	3	7.9893	0.2913	6.3381	0.2881	1.6512	0.0032	0.00106667
881	45	37	2014-04-09	Infected	Anabasine	IA	2014-05-10	31	3	8.1198	0.2201	6.5825	0.2091	1.5373	0.011	0.00366667
882	45	37	2014-04-09	Infected	Anabasine	IA	2014-05-11	32	3	7.9221	0.3921	6.2232	0.3831	1.6989	0.009	0.003
883	45	37	2014-04-09	Infected	Anabasine	IA	2014-05-12	33	3	8.1932	0.2334	6.4549	0.2244	1.7383	0.009	0.003
884	45	37	2014-04-09	Infected	Anabasine	IA	2014-05-13	34	3	8.5534	0.2984	6.6683	0.2903	1.8851	0.0081	0.0027
885	46	38	2014-04-11	Uninfected	Control	CC	2014-04-11	0	3	8.9644	0.2974	8.1267	0.1965	0.8377	0.1009	0.0336333
886	46	38	2014-04-11	Uninfected	Control	CC	2014-04-12	1	3	7.1342	0.3094	5.8807	0.2109	1.2535	0.0985	0.0328333
887	46	38	2014-04-11	Uninfected	Control	CC	2014-04-13	2	3	7.5448	0.3072	6.2212	0.2483	1.3236	0.0589	0.0196333
888	46	38	2014-04-11	Uninfected	Control	CC	2014-04-14	3	3	6.2674	0.2137	5.0134	0.2089	1.254	0.0048	0.0016
889	46	38	2014-04-11	Uninfected	Control	CC	2014-04-15	4	3	7.694	0.2465	5.3588	0.2122	2.3352	0.0343	0.0114333
890	46	38	2014-04-11	Uninfected	Control	CC	2014-04-16	5	3	7.7894	0.2546	6.346	0.197	1.4434	0.0576	0.0192
891	46	38	2014-04-11	Uninfected	Control	CC	2014-04-17	6	3	7.4529	0.2995	5.8556	0.2683	1.5973	0.0312	0.0104
892	46	38	2014-04-11	Uninfected	Control	CC	2014-04-18	7	3	6.9593	0.3845	4.9174	0.3429	2.0419	0.0416	0.0138667
893	46	38	2014-04-11	Uninfected	Control	CC	2014-04-19	8	3	7.3744	0.3682	5.5526	0.3144	1.8218	0.0538	0.0179333
894	46	38	2014-04-11	Uninfected	Control	CC	2014-04-20	9	3	6.8919	0.2406	5.532	0.2298	1.3599	0.0108	0.0036
895	46	38	2014-04-11	Uninfected	Control	CC	2014-04-21	10	3	7.1865	0.2808	5.2489	0.2726	1.9376	0.0082	0.00273333
897	46	38	2014-04-11	Uninfected	Control	CC	2014-04-23	12	3	7.9315	0.2365	6.3697	0.1804	1.5618	0.0561	0.0187
898	46	38	2014-04-11	Uninfected	Control	CC	2014-04-24	13	3	7.9107	0.3263	5.6306	0.2802	2.2801	0.0461	0.0153667
899	46	38	2014-04-11	Uninfected	Control	CC	2014-04-25	14	3	7.4665	0.4384	5.0991	0.4179	2.3674	0.0205	0.00683333
900	46	38	2014-04-11	Uninfected	Control	CC	2014-04-26	15	3	7.0304	0.2395	5.3781	0.2328	1.6523	0.0067	0.00223333
901	46	38	2014-04-11	Uninfected	Control	CC	2014-04-27	16	3	6.9179	0.3484	5.2402	0.2885	1.6777	0.0599	0.0199667
902	46	38	2014-04-11	Uninfected	Control	CC	2014-04-28	17	3	6.1904	0.2749	4.4542	0.2297	1.7362	0.0452	0.0150667
904	46	38	2014-04-11	Uninfected	Control	CC	2014-04-30	19	3	6.4448	0.2326	5.4157	0.2265	1.0291	0.0061	0.00203333
906	46	38	2014-04-11	Uninfected	Control	CC	2014-05-02	21	3	7.1629	0.3633	#N/A	0.3399	#N/A	0.0234	0.0078
907	46	38	2014-04-11	Uninfected	Control	CC	2014-05-03	22	3	6.962	0.322	5.3927	0.301	1.5693	0.021	0.007
908	46	38	2014-04-11	Uninfected	Control	CC	2014-05-04	23	3	6.039	0.3526	4.5092	0.2813	1.5298	0.0713	0.0237667
909	46	38	2014-04-11	Uninfected	Control	CC	2014-05-05	24	3	6.7346	0.26	5.3353	0.2335	1.3993	0.0265	0.00883333
910	46	38	2014-04-11	Uninfected	Control	CC	2014-05-06	25	3	6.947	0.353	5.0527	0.3368	1.8943	0.0162	0.0054
911	46	38	2014-04-11	Uninfected	Control	CC	2014-05-07	26	3	7.5325	0.253	6.4028	0.2503	1.1297	0.0027	0.0009
912	46	38	2014-04-11	Uninfected	Control	CC	2014-05-08	27	3	7.7262	0.2769	5.8039	0.2723	1.9223	0.0046	0.00153333
913	46	38	2014-04-11	Uninfected	Control	CC	2014-05-09	28	3	8.9736	0.2841	7.6996	0.2705	1.274	0.0136	0.00453333
914	46	38	2014-04-11	Uninfected	Control	CC	2014-05-10	29	3	7.8045	0.2394	6.5261	0.2262	1.2784	0.0132	0.0044
915	46	38	2014-04-11	Uninfected	Control	CC	2014-05-11	30	3	7.9407	0.3215	6.5581	0.3099	1.3826	0.0116	0.00386667
916	46	38	2014-04-11	Uninfected	Control	CC	2014-05-12	31	3	9.9404	0.2407	8.7596	0.2315	1.1808	0.0092	0.00306667
917	46	38	2014-04-11	Uninfected	Control	CC	2014-05-13	32	3	6.4113	0.2908	4.8867	0.284	1.5246	0.0068	0.00226667
918	46	38	2014-04-11	Uninfected	Control	CC	2014-05-14	33	3	9.3925	0.297	7.9603	0.2826	1.4322	0.0144	0.0048
919	46	38	2014-04-11	Uninfected	Control	CC	2014-05-15	34	3	8.4065	0.275	6.509	0.2226	1.8975	0.0524	0.0174667
920	46	38	2014-04-11	Uninfected	Control	CC	2014-05-16	35	3	9.9099	0.3449	7.7436	0.3227	2.1663	0.0222	0.0074
921	46	39	2014-04-13	Infected	Anabasine	IA	2014-04-13	0	3	7.98	0.1941	7.2877	0.1889	0.6923	0.0052	0.00173333
922	46	39	2014-04-13	Infected	Anabasine	IA	2014-04-14	1	3	7.1318	0.2565	6.0291	0.2502	1.1027	0.0063	0.0021
923	46	39	2014-04-13	Infected	Anabasine	IA	2014-04-15	2	3	7.0175	0.2535	5.9731	0.2317	1.0444	0.0218	0.00726667
924	46	39	2014-04-13	Infected	Anabasine	IA	2014-04-16	3	3	8.3544	0.2742	6.8101	0.2561	1.5443	0.0181	0.00603333
925	46	39	2014-04-13	Infected	Anabasine	IA	2014-04-17	4	3	7.2044	0.3108	5.63	0.2754	1.5744	0.0354	0.0118
926	46	39	2014-04-13	Infected	Anabasine	IA	2014-04-18	5	3	7.7138	0.3678	5.9763	0.3192	1.7375	0.0486	0.0162
927	46	39	2014-04-13	Infected	Anabasine	IA	2014-04-19	6	3	6.9295	0.2725	4.9087	0.2282	2.0208	0.0443	0.0147667
928	46	39	2014-04-13	Infected	Anabasine	IA	2014-04-20	7	3	6.1404	0.2677	4.8808	0.2604	1.2596	0.0073	0.00243333
929	46	39	2014-04-13	Infected	Anabasine	IA	2014-04-21	8	3	8.2424	0.2343	6.66	0.2163	1.5824	0.018	0.006
930	46	39	2014-04-13	Infected	Anabasine	IA	2014-04-22	9	2	6.7285	0.314	5.5355	0.2888	1.193	0.0252	0.0126
931	46	39	2014-04-13	Infected	Anabasine	IA	2014-04-23	10	2	6.6051	0.3222	5.4689	0.2943	1.1362	0.0279	0.01395
932	46	39	2014-04-13	Infected	Anabasine	IA	2014-04-24	11	2	7.8419	0.312	5.949	0.3	1.8929	0.012	0.006
933	46	39	2014-04-13	Infected	Anabasine	IA	2014-04-25	12	2	6.9922	0.3185	5.8161	0.2983	1.1761	0.0202	0.0101
934	46	39	2014-04-13	Infected	Anabasine	IA	2014-04-26	13	2	7.4419	0.373	6.1686	0.3716	1.2733	0.0014	0.0007
935	46	39	2014-04-13	Infected	Anabasine	IA	2014-04-27	14	2	7.2638	0.2732	5.5288	0.2555	1.735	0.0177	0.00885
936	46	39	2014-04-13	Infected	Anabasine	IA	2014-04-28	15	2	8.2303	0.3245	6.6103	0.3199	1.62	0.0046	0.0023
937	46	39	2014-04-13	Infected	Anabasine	IA	2014-04-29	16	2	9.3455	0.3266	7.593	0.3258	1.7525	0.0008	0.0004
938	46	39	2014-04-13	Infected	Anabasine	IA	2014-04-30	17	2	8.1434	0.2413	7.0264	0.2416	1.117	-0.0003	-0.00015
939	46	39	2014-04-13	Infected	Anabasine	IA	2014-05-01	18	1	7.9085	0.3313	6.7177	0.3346	1.1908	-0.0033	-0.0033
940	45	40	2014-04-13	Infected	Anabasine	IA	2014-04-13	0	3	6.2329	0.2607	5.5456	0.2359	0.6873	0.0248	0.00826667
941	45	40	2014-04-13	Infected	Anabasine	IA	2014-04-14	1	3	6.9119	0.2532	5.6248	0.217	1.2871	0.0362	0.0120667
942	45	40	2014-04-13	Infected	Anabasine	IA	2014-04-15	2	3	6.5635	0.2794	5.2429	0.2239	1.3206	0.0555	0.0185
943	45	40	2014-04-13	Infected	Anabasine	IA	2014-04-16	3	3	7.4298	0.2137	5.9942	0.1754	1.4356	0.0383	0.0127667
944	45	40	2014-04-13	Infected	Anabasine	IA	2014-04-17	4	3	6.6133	0.3329	4.9048	0.2988	1.7085	0.0341	0.0113667
945	45	40	2014-04-13	Infected	Anabasine	IA	2014-04-18	5	2	8.5069	0.3119	7.1325	0.2663	1.3744	0.0456	0.0228
947	45	40	2014-04-13	Infected	Anabasine	IA	2014-04-20	7	2	6.3099	0.2947	5.1631	0.2881	1.1468	0.0066	0.0033
948	45	40	2014-04-13	Infected	Anabasine	IA	2014-04-21	8	2	7.131	0.2226	5.8107	0.2048	1.3203	0.0178	0.0089
949	45	40	2014-04-13	Infected	Anabasine	IA	2014-04-22	9	2	6.8001	0.3836	5.4149	0.346	1.3852	0.0376	0.0188
950	45	40	2014-04-13	Infected	Anabasine	IA	2014-04-23	10	2	8.6568	0.3903	6.1261	0.3563	2.5307	0.034	0.017
951	49	41	2014-04-19	Uninfected	Control	CC	2014-04-19	0	3	6.9109	0.3217	5.609	0.223	1.3019	0.0987	0.0329
952	49	41	2014-04-19	Uninfected	Control	CC	2014-04-20	1	3	6.7699	0.2114	5.5115	0.1218	1.2584	0.0896	0.0298667
953	49	41	2014-04-19	Uninfected	Control	CC	2014-04-21	2	3	9.0267	0.319	7.5255	0.2356	1.5012	0.0834	0.0278
954	49	41	2014-04-19	Uninfected	Control	CC	2014-04-22	3	3	7.8169	0.497	5.6155	0.2678	2.2014	0.2292	0.0764
955	49	41	2014-04-19	Uninfected	Control	CC	2014-04-23	4	3	9.2204	0.3865	7.7081	0.3104	1.5123	0.0761	0.0253667
956	49	41	2014-04-19	Uninfected	Control	CC	2014-04-24	5	3	8.8618	0.2962	6.205	0.2188	2.6568	0.0774	0.0258
957	49	41	2014-04-19	Uninfected	Control	CC	2014-04-25	6	3	7.6707	0.3882	5.7062	0.3174	1.9645	0.0708	0.0236
958	49	41	2014-04-19	Uninfected	Control	CC	2014-04-26	7	3	9.2194	0.3193	7.7983	0.3026	1.4211	0.0167	0.00556667
959	49	41	2014-04-19	Uninfected	Control	CC	2014-04-27	8	3	7.7025	0.2333	5.558	0.2021	2.1445	0.0312	0.0104
961	49	41	2014-04-19	Uninfected	Control	CC	2014-04-29	10	3	9.404	0.3659	7.2034	0.3036	2.2006	0.0623	0.0207667
962	49	41	2014-04-19	Uninfected	Control	CC	2014-04-30	11	3	9.7716	0.269	8.3743	0.2481	1.3973	0.0209	0.00696667
964	49	41	2014-04-19	Uninfected	Control	CC	2014-05-02	13	3	8.3753	0.2755	5.9749	0.2535	2.4004	0.022	0.00733333
965	49	41	2014-04-19	Uninfected	Control	CC	2014-05-03	14	3	7.0601	0.2859	5.719	0.2877	1.3411	-0.0018	-0.0006
966	49	41	2014-04-19	Uninfected	Control	CC	2014-05-04	15	3	6.4884	0.3054	4.8815	0.2955	1.6069	0.0099	0.0033
967	49	41	2014-04-19	Uninfected	Control	CC	2014-05-05	16	3	7.813	0.2765	6.7901	0.3518	1.0229	-0.0753	-0.0251
968	49	41	2014-04-19	Uninfected	Control	CC	2014-05-06	17	3	7.5121	0.3333	5.9381	0.3221	1.574	0.0112	0.00373333
969	49	41	2014-04-19	Uninfected	Control	CC	2014-05-07	18	3	8.443	0.2993	7.3646	0.2888	1.0784	0.0105	0.0035
970	49	41	2014-04-19	Uninfected	Control	CC	2014-05-08	19	3	6.3829	0.2639	5.0064	0.2613	1.3765	0.0026	0.000866667
971	49	41	2014-04-19	Uninfected	Control	CC	2014-05-09	20	3	7.4525	0.2359	6.2803	0.2045	1.1722	0.0314	0.0104667
972	49	41	2014-04-19	Uninfected	Control	CC	2014-05-10	21	3	7.0372	0.263	5.6326	0.2372	1.4046	0.0258	0.0086
973	49	41	2014-04-19	Uninfected	Control	CC	2014-05-11	22	3	6.4956	0.2397	5.0462	0.2035	1.4494	0.0362	0.0120667
974	49	41	2014-04-19	Uninfected	Control	CC	2014-05-12	23	3	9.5733	0.2635	8.5986	0.248	0.9747	0.0155	0.00516667
975	49	41	2014-04-19	Uninfected	Control	CC	2014-05-13	24	3	7.1482	0.2393	5.7933	0.2121	1.3549	0.0272	0.00906667
976	49	41	2014-04-19	Uninfected	Control	CC	2014-05-14	25	3	8.6736	0.2777	7.5487	0.2453	1.1249	0.0324	0.0108
977	49	41	2014-04-19	Uninfected	Control	CC	2014-05-15	26	3	7.4115	0.3209	5.8651	0.2513	1.5464	0.0696	0.0232
978	49	42	2014-04-22	Uninfected	Control	CC	2014-04-22	0	3	8.6616	0.316	7.3651	0.1894	1.2965	0.1266	0.0422
979	49	42	2014-04-22	Uninfected	Control	CC	2014-04-23	1	3	7.7713	0.2565	6.2214	0.1989	1.5499	0.0576	0.0192
981	49	42	2014-04-22	Uninfected	Control	CC	2014-04-25	3	3	6.5982	0.4032	4.994	0.3691	1.6042	0.0341	0.0113667
982	49	42	2014-04-22	Uninfected	Control	CC	2014-04-26	4	3	7.3304	0.2883	5.6651	0.2416	1.6653	0.0467	0.0155667
983	49	42	2014-04-22	Uninfected	Control	CC	2014-04-27	5	3	7.309	0.2898	4.9123	0.2474	2.3967	0.0424	0.0141333
985	49	42	2014-04-22	Uninfected	Control	CC	2014-04-29	7	3	8.8971	0.3268	6.4729	0.3117	2.4242	0.0151	0.00503333
986	49	42	2014-04-22	Uninfected	Control	CC	2014-04-30	8	3	8.3573	0.3308	6.8484	0.308	1.5089	0.0228	0.0076
988	49	42	2014-04-22	Uninfected	Control	CC	2014-05-02	10	3	7.8687	0.2779	5.2657	0.2499	2.603	0.028	0.00933333
989	49	42	2014-04-22	Uninfected	Control	CC	2014-05-03	11	3	7.8939	0.2581	6.1262	0.2805	1.7677	-0.0224	-0.00746667
990	49	42	2014-04-22	Uninfected	Control	CC	2014-05-04	12	3	6.3842	0.33	4.2788	0.3202	2.1054	0.0098	0.00326667
991	49	42	2014-04-22	Uninfected	Control	CC	2014-05-05	13	3	8.4684	0.2535	6.8856	0.2219	1.5828	0.0316	0.0105333
992	49	42	2014-04-22	Uninfected	Control	CC	2014-05-06	14	3	6.5481	0.3448	4.5042	0.3263	2.0439	0.0185	0.00616667
993	49	42	2014-04-22	Uninfected	Control	CC	2014-05-07	15	3	9.4213	0.2726	7.6428	0.2382	1.7785	0.0344	0.0114667
994	49	42	2014-04-22	Uninfected	Control	CC	2014-05-08	16	3	7.6201	0.3365	5.344	0.314	2.2761	0.0225	0.0075
996	49	42	2014-04-22	Uninfected	Control	CC	2014-05-10	18	3	6.8584	0.2649	4.6938	0.2581	2.1646	0.0068	0.00226667
997	49	42	2014-04-22	Uninfected	Control	CC	2014-05-11	19	3	6.3222	0.2482	4.4777	0.195	1.8445	0.0532	0.0177333
998	49	42	2014-04-22	Uninfected	Control	CC	2014-05-12	20	3	8.9609	0.2377	7.3544	0.2171	1.6065	0.0206	0.00686667
999	49	42	2014-04-22	Uninfected	Control	CC	2014-05-13	21	3	6.2349	0.272	5.3245	0.2611	0.9104	0.0109	0.00363333
1000	45	43	2014-04-22	Uninfected	Control	CC	2014-04-22	0	3	7.6134	0.3456	6.6628	0.2813	0.9506	0.0643	0.0214333
1001	45	43	2014-04-22	Uninfected	Control	CC	2014-04-23	1	3	7.2399	0.327	5.3616	0.2693	1.8783	0.0577	0.0192333
1003	45	43	2014-04-22	Uninfected	Control	CC	2014-04-25	3	3	8.1129	0.3629	6.6397	0.3159	1.4732	0.047	0.0156667
1004	45	43	2014-04-22	Uninfected	Control	CC	2014-04-26	4	2	6.4295	0.3166	5.2192	0.2981	1.2103	0.0185	0.00925
1005	45	43	2014-04-22	Uninfected	Control	CC	2014-04-27	5	2	6.2014	0.3237	4.4443	0.2678	1.7571	0.0559	0.02795
1006	45	43	2014-04-22	Uninfected	Control	CC	2014-04-28	6	2	6.6105	0.205	4.9418	0.1694	1.6687	0.0356	0.0178
1007	45	43	2014-04-22	Uninfected	Control	CC	2014-04-29	7	2	7.9354	0.2743	5.9681	0.2659	1.9673	0.0084	0.0042
1008	45	43	2014-04-22	Uninfected	Control	CC	2014-04-30	8	2	7.0425	0.3143	5.9423	0.291	1.1002	0.0233	0.01165
1010	45	43	2014-04-22	Uninfected	Control	CC	2014-05-02	10	2	6.0026	0.3131	4.6451	0.2879	1.3575	0.0252	0.0126
1011	45	43	2014-04-22	Uninfected	Control	CC	2014-05-03	11	2	9.0824	0.3276	7.8035	0.322	1.2789	0.0056	0.0028
1012	45	43	2014-04-22	Uninfected	Control	CC	2014-05-04	12	2	7.3278	0.3817	5.8072	0.3638	1.5206	0.0179	0.00895
1013	45	43	2014-04-22	Uninfected	Control	CC	2014-05-05	13	2	6.9924	0.2773	5.8858	0.3238	1.1066	-0.0465	-0.02325
1014	45	43	2014-04-22	Uninfected	Control	CC	2014-05-06	14	2	7.7391	0.3409	6.1427	0.3154	1.5964	0.0255	0.01275
1015	45	43	2014-04-22	Uninfected	Control	CC	2014-05-07	15	2	8.5462	0.2963	7.4761	0.2871	1.0701	0.0092	0.0046
1016	45	43	2014-04-22	Uninfected	Control	CC	2014-05-08	16	2	8.0433	0.2944	6.4837	0.2934	1.5596	0.001	0.0005
1017	45	43	2014-04-22	Uninfected	Control	CC	2014-05-09	17	2	7.6939	0.2582	6.5178	0.2468	1.1761	0.0114	0.0057
1018	45	43	2014-04-22	Uninfected	Control	CC	2014-05-10	18	2	6.7855	0.3393	5.4125	0.3252	1.373	0.0141	0.00705
1019	45	43	2014-04-22	Uninfected	Control	CC	2014-05-11	19	2	8.1305	0.2756	6.7824	0.2615	1.3481	0.0141	0.00705
1020	45	43	2014-04-22	Uninfected	Control	CC	2014-05-12	20	2	8.8895	0.1891	7.9622	0.1701	0.9273	0.019	0.0095
1021	45	43	2014-04-22	Uninfected	Control	CC	2014-05-13	21	2	7.1994	0.2355	5.8829	0.2288	1.3165	0.0067	0.00335
1022	45	43	2014-04-22	Uninfected	Control	CC	2014-05-14	22	2	7.9296	0.3251	6.9597	0.2978	0.9699	0.0273	0.01365
1023	45	43	2014-04-22	Uninfected	Control	CC	2014-05-15	23	2	8.1224	0.3182	6.9689	0.2994	1.1535	0.0188	0.0094
1024	45	43	2014-04-22	Uninfected	Control	CC	2014-05-16	24	2	8.2173	0.3915	7.0792	0.3751	1.1381	0.0164	0.0082
1025	46	44	2014-04-25	Uninfected	Control	CC	2014-04-25	0	3	7.6117	0.358	6.5183	0.3333	1.0934	0.0247	0.00823333
1026	46	44	2014-04-25	Uninfected	Control	CC	2014-04-26	1	3	7.4611	0.345	6.3849	0.3198	1.0762	0.0252	0.0084
1027	46	44	2014-04-25	Uninfected	Control	CC	2014-04-27	2	3	5.755	0.3061	5.2043	0.271	0.5507	0.0351	0.0117
1028	46	44	2014-04-25	Uninfected	Control	CC	2014-04-28	3	3	8.0802	0.2794	6.2856	0.2331	1.7946	0.0463	0.0154333
1029	46	44	2014-04-25	Uninfected	Control	CC	2014-04-29	4	3	7.3518	0.3134	6.0717	0.3014	1.2801	0.012	0.004
1030	46	44	2014-04-25	Uninfected	Control	CC	2014-04-30	5	3	9.1922	0.3283	8.1331	0.3045	1.0591	0.0238	0.00793333
1031	46	44	2014-04-25	Uninfected	Control	CC	2014-05-01	6	3	7.97	0.2994	6.3456	0.2799	1.6244	0.0195	0.0065
1032	46	44	2014-04-25	Uninfected	Control	CC	2014-05-02	7	3	8.6335	0.3269	6.5492	0.2584	2.0843	0.0685	0.0228333
1033	46	44	2014-04-25	Uninfected	Control	CC	2014-05-03	8	3	7.6612	0.2856	6.5505	0.2808	1.1107	0.0048	0.0016
1034	46	44	2014-04-25	Uninfected	Control	CC	2014-05-04	9	3	6.2331	0.372	4.6218	0.3654	1.6113	0.0066	0.0022
1035	46	44	2014-04-25	Uninfected	Control	CC	2014-05-05	10	3	8.686	0.3748	7.4622	0.3125	1.2238	0.0623	0.0207667
1036	46	44	2014-04-25	Uninfected	Control	CC	2014-05-06	11	3	8.2848	0.2909	6.4763	0.2601	1.8085	0.0308	0.0102667
1037	46	44	2014-04-25	Uninfected	Control	CC	2014-05-07	12	2	9.8944	0.3037	8.6504	0.2828	1.244	0.0209	0.01045
1038	46	44	2014-04-25	Uninfected	Control	CC	2014-05-08	13	2	7.7886	0.3233	6.0308	0.2888	1.7578	0.0345	0.01725
1039	46	44	2014-04-25	Uninfected	Control	CC	2014-05-09	14	2	9.7173	0.3103	8.2463	0.2943	1.471	0.016	0.008
1040	46	44	2014-04-25	Uninfected	Control	CC	2014-05-10	15	2	7.8646	0.2458	6.044	0.2202	1.8206	0.0256	0.0128
1041	46	44	2014-04-25	Uninfected	Control	CC	2014-05-11	16	2	6.9147	0.2735	5.2867	0.2622	1.628	0.0113	0.00565
1042	46	44	2014-04-25	Uninfected	Control	CC	2014-05-12	17	2	9.0966	0.1937	7.9851	0.191	1.1115	0.0027	0.00135
1043	46	44	2014-04-25	Uninfected	Control	CC	2014-05-13	18	2	7.7048	0.2523	6.1933	0.2441	1.5115	0.0082	0.0041
1044	46	44	2014-04-25	Uninfected	Control	CC	2014-05-14	19	2	8.119	0.3158	6.8316	0.289	1.2874	0.0268	0.0134
1045	46	44	2014-04-25	Uninfected	Control	CC	2014-05-15	20	2	7.3221	0.2947	5.798	0.2448	1.5241	0.0499	0.02495
1046	46	44	2014-04-25	Uninfected	Control	CC	2014-05-16	21	2	8.9591	0.2088	7.3745	0.1948	1.5846	0.014	0.007
1047	49	45	2014-04-25	Uninfected	Control	CC	2014-04-25	0	3	8.351	0.3583	7.5108	0.3357	0.8402	0.0226	0.00753333
1048	49	45	2014-04-25	Uninfected	Control	CC	2014-04-26	1	3	7.7285	0.2498	6.6328	0.209	1.0957	0.0408	0.0136
1049	49	45	2014-04-25	Uninfected	Control	CC	2014-04-27	2	3	5.6382	0.2762	4.1292	0.2621	1.509	0.0141	0.0047
1050	49	45	2014-04-25	Uninfected	Control	CC	2014-04-28	3	3	9.5392	0.3612	7.659	0.3449	1.8802	0.0163	0.00543333
1051	49	45	2014-04-25	Uninfected	Control	CC	2014-04-29	4	3	8.1814	0.3543	6.5235	0.3363	1.6579	0.018	0.006
1052	49	45	2014-04-25	Uninfected	Control	CC	2014-04-30	5	3	6.5108	0.3245	6.1667	0.3581	0.3441	-0.0336	-0.0112
1053	49	45	2014-04-25	Uninfected	Control	CC	2014-05-01	6	3	8.379	0.2158	6.5213	0.2128	1.8577	0.003	0.001
1054	49	45	2014-04-25	Uninfected	Control	CC	2014-05-02	7	3	7.2821	0.2568	5.2945	0.2287	1.9876	0.0281	0.00936667
1055	49	45	2014-04-25	Uninfected	Control	CC	2014-05-03	8	2	8.8076	0.2248	7.7159	0.2078	1.0917	0.017	0.0085
1056	49	45	2014-04-25	Uninfected	Control	CC	2014-05-04	9	2	7.983	0.3133	6.2511	0.2798	1.7319	0.0335	0.01675
1057	49	45	2014-04-25	Uninfected	Control	CC	2014-05-05	10	2	7.7607	0.3675	6.5468	0.2837	1.2139	0.0838	0.0419
1058	49	45	2014-04-25	Uninfected	Control	CC	2014-05-06	11	2	6.89	0.2566	5.2031	0.2334	1.6869	0.0232	0.0116
1059	49	45	2014-04-25	Uninfected	Control	CC	2014-05-07	12	2	8.9729	0.266	7.7701	0.2486	1.2028	0.0174	0.0087
1060	49	45	2014-04-25	Uninfected	Control	CC	2014-05-08	13	2	8.2786	0.3072	6.5487	0.2975	1.7299	0.0097	0.00485
1061	49	45	2014-04-25	Uninfected	Control	CC	2014-05-09	14	2	8.456	0.3201	6.9893	0.3068	1.4667	0.0133	0.00665
1062	49	45	2014-04-25	Uninfected	Control	CC	2014-05-10	15	2	7.0338	0.2745	5.3173	0.2441	1.7165	0.0304	0.0152
1063	49	45	2014-04-25	Uninfected	Control	CC	2014-05-11	16	2	6.3459	0.2911	4.9547	0.262	1.3912	0.0291	0.01455
1064	49	45	2014-04-25	Uninfected	Control	CC	2014-05-12	17	2	9.3987	0.3344	8.3135	0.3111	1.0852	0.0233	0.01165
1065	49	45	2014-04-25	Uninfected	Control	CC	2014-05-13	18	2	8.3717	0.2432	6.8115	0.2319	1.5602	0.0113	0.00565
1066	49	45	2014-04-25	Uninfected	Control	CC	2014-05-14	19	2	7.8322	0.2856	6.6224	0.2721	1.2098	0.0135	0.00675
1067	49	45	2014-04-25	Uninfected	Control	CC	2014-05-15	20	2	8.2296	0.2857	6.6369	0.2546	1.5927	0.0311	0.01555
1068	49	45	2014-04-25	Uninfected	Control	CC	2014-05-16	21	2	7.4961	0.2499	6.1125	0.2221	1.3836	0.0278	0.0139
1069	49	46	2014-04-25	Uninfected	Control	CC	2014-04-25	0	3	7.5263	0.3895	6.4873	0.3352	1.039	0.0543	0.0181
1070	49	46	2014-04-25	Uninfected	Control	CC	2014-04-26	1	3	7.44	0.3398	6.224	0.2526	1.216	0.0872	0.0290667
1071	49	46	2014-04-25	Uninfected	Control	CC	2014-04-27	2	3	7.4216	0.3776	5.1245	0.3638	2.2971	0.0138	0.0046
1072	49	46	2014-04-25	Uninfected	Control	CC	2014-04-28	3	3	8.3038	0.3117	5.9374	0.2963	2.3664	0.0154	0.00513333
1073	49	46	2014-04-25	Uninfected	Control	CC	2014-04-29	4	3	7.7617	0.3244	6.6279	0.3117	1.1338	0.0127	0.00423333
1074	49	46	2014-04-25	Uninfected	Control	CC	2014-04-30	5	3	6.4099	0.2769	4.8677	0.295	1.5422	-0.0181	-0.00603333
1076	49	46	2014-04-25	Uninfected	Control	CC	2014-05-02	7	3	6.6676	0.2904	4.6319	0.2423	2.0357	0.0481	0.0160333
1077	49	46	2014-04-25	Uninfected	Control	CC	2014-05-03	8	3	6.8711	0.394	4.9946	0.3719	1.8765	0.0221	0.00736667
1078	49	46	2014-04-25	Uninfected	Control	CC	2014-05-04	9	3	6.1032	0.2756	4.7407	0.2531	1.3625	0.0225	0.0075
1079	49	46	2014-04-25	Uninfected	Control	CC	2014-05-05	10	3	7.7747	0.2832	5.9984	0.3698	1.7763	-0.0866	-0.0288667
1080	49	46	2014-04-25	Uninfected	Control	CC	2014-05-06	11	3	6.6224	0.231	5.0532	0.1988	1.5692	0.0322	0.0107333
1081	49	46	2014-04-25	Uninfected	Control	CC	2014-05-07	12	3	8.4415	0.2413	6.4734	0.2241	1.9681	0.0172	0.00573333
1082	49	46	2014-04-25	Uninfected	Control	CC	2014-05-08	13	3	6.2848	0.237	4.5433	0.2163	1.7415	0.0207	0.0069
1083	49	46	2014-04-25	Uninfected	Control	CC	2014-05-09	14	3	8.7167	0.2599	6.5235	0.2585	2.1932	0.0014	0.000466667
1084	49	46	2014-04-25	Uninfected	Control	CC	2014-05-10	15	3	7.8943	0.2431	5.6574	0.2348	2.2369	0.0083	0.00276667
1085	49	46	2014-04-25	Uninfected	Control	CC	2014-05-11	16	3	7.0736	0.2279	5.467	0.2243	1.6066	0.0036	0.0012
1086	49	46	2014-04-25	Uninfected	Control	CC	2014-05-12	17	3	8.3362	0.2689	6.5933	0.2688	1.7429	0.0001	3.33333e-05
1087	49	46	2014-04-25	Uninfected	Control	CC	2014-05-13	18	3	8.1141	0.2222	5.9951	0.2032	2.119	0.019	0.00633333
1088	49	46	2014-04-25	Uninfected	Control	CC	2014-05-14	19	3	8.8449	0.3131	6.7615	0.2804	2.0834	0.0327	0.0109
1089	49	46	2014-04-25	Uninfected	Control	CC	2014-05-15	20	3	7.1144	0.3482	4.7614	0.332	2.353	0.0162	0.0054
1090	49	46	2014-04-25	Uninfected	Control	CC	2014-05-16	21	3	7.8845	0.2666	5.8724	0.2352	2.0121	0.0314	0.0104667
1091	49	46	2014-04-25	Uninfected	Control	CC	2014-05-17	22	3	8.1194	0.2683	6.0902	0.2442	2.0292	0.0241	0.00803333
1092	49	46	2014-04-25	Uninfected	Control	CC	2014-05-18	23	3	8.923	0.2256	6.772	0.1993	2.151	0.0263	0.00876667
1093	49	46	2014-04-25	Uninfected	Control	CC	2014-05-19	24	3	8.2281	0.2813	6.2218	0.2708	2.0063	0.0105	0.0035
1094	49	46	2014-04-25	Uninfected	Control	CC	2014-05-20	25	3	7.8989	0.283	5.8999	0.2629	1.999	0.0201	0.0067
1095	49	46	2014-04-25	Uninfected	Control	CC	2014-05-21	26	3	6.9829	0.2215	5.1198	0.2077	1.8631	0.0138	0.0046
1096	48	47	2014-04-19	Uninfected	Control	CC	2014-04-19	0	3	7.2221	0.3174	5.6043	0.1616	1.6178	0.1558	0.0519333
1097	48	47	2014-04-19	Uninfected	Control	CC	2014-04-20	1	3	5.7921	0.2373	4.3632	0.1347	1.4289	0.1026	0.0342
1098	48	47	2014-04-19	Uninfected	Control	CC	2014-04-21	2	3	8.3202	0.2658	6.4546	0.1796	1.8656	0.0862	0.0287333
1101	48	47	2014-04-19	Uninfected	Control	CC	2014-04-24	5	3	6.3133	0.2742	4.1378	0.1805	2.1755	0.0937	0.0312333
1102	48	47	2014-04-19	Uninfected	Control	CC	2014-04-25	6	3	6.4776	0.2915	4.3418	0.2205	2.1358	0.071	0.0236667
1104	48	47	2014-04-19	Uninfected	Control	CC	2014-04-27	8	3	6.6926	0.3128	4.6169	0.2779	2.0757	0.0349	0.0116333
1105	48	47	2014-04-19	Uninfected	Control	CC	2014-04-28	9	3	7.2739	0.1819	5.9175	0.1227	1.3564	0.0592	0.0197333
1106	48	47	2014-04-19	Uninfected	Control	CC	2014-04-29	10	3	9.9678	0.2343	7.0082	0.2234	2.9596	0.0109	0.00363333
1107	48	47	2014-04-19	Uninfected	Control	CC	2014-04-30	11	3	6.4108	0.3101	4.6258	0.3061	1.785	0.004	0.00133333
1109	48	47	2014-04-19	Uninfected	Control	CC	2014-05-02	13	3	6.6977	0.3976	4.3708	0.3404	2.3269	0.0572	0.0190667
1110	48	47	2014-04-19	Uninfected	Control	CC	2014-05-03	14	3	7.7927	0.2778	5.9191	0.2313	1.8736	0.0465	0.0155
1111	48	47	2014-04-19	Uninfected	Control	CC	2014-05-04	15	3	5.9711	0.2607	4.1736	0.2118	1.7975	0.0489	0.0163
1112	48	47	2014-04-19	Uninfected	Control	CC	2014-05-05	16	3	8.5033	0.2406	6.3953	0.2546	2.108	-0.014	-0.00466667
1113	48	47	2014-04-19	Uninfected	Control	CC	2014-05-06	17	2	6.3159	0.3387	4.6714	0.3298	1.6445	0.0089	0.00445
1114	48	47	2014-04-19	Uninfected	Control	CC	2014-05-07	18	2	8.6981	0.2598	6.2611	0.2186	2.437	0.0412	0.0206
1115	48	47	2014-04-19	Uninfected	Control	CC	2014-05-08	19	2	6.7898	0.3109	4.9099	0.2993	1.8799	0.0116	0.0058
1117	53	48	2014-05-19	Uninfected	Control	CC	2014-05-19	0	3	7.1023	0.2396	5.4995	0.1242	1.6028	0.1154	0.0384667
1118	53	48	2014-05-19	Uninfected	Control	CC	2014-05-20	1	3	8.5903	0.2922	6.7627	0.2143	1.8276	0.0779	0.0259667
1119	53	48	2014-05-19	Uninfected	Control	CC	2014-05-21	2	3	7.5572	0.288	5.5559	0.2051	2.0013	0.0829	0.0276333
1120	53	48	2014-05-19	Uninfected	Control	CC	2014-05-22	3	3	8.9655	0.2315	7.0338	0.2076	1.9317	0.0239	0.00796667
1121	53	48	2014-05-19	Uninfected	Control	CC	2014-05-23	4	3	6.7944	0.3326	4.9077	0.3053	1.8867	0.0273	0.0091
1122	53	48	2014-05-19	Uninfected	Control	CC	2014-05-24	5	3	7.5961	0.3303	5.8883	0.2917	1.7078	0.0386	0.0128667
1123	53	48	2014-05-19	Uninfected	Control	CC	2014-05-25	6	3	8.4475	0.372	6.8729	0.3358	1.5746	0.0362	0.0120667
1124	53	48	2014-05-19	Uninfected	Control	CC	2014-05-26	7	3	8.4222	0.3415	6.9044	0.2969	1.5178	0.0446	0.0148667
1125	53	48	2014-05-19	Uninfected	Control	CC	2014-05-27	8	3	6.8778	0.2628	4.8315	0.2446	2.0463	0.0182	0.00606667
1126	53	48	2014-05-19	Uninfected	Control	CC	2014-05-28	9	3	6.9541	0.3428	6.0636	0.278	0.8905	0.0648	0.0216
1127	53	48	2014-05-19	Uninfected	Control	CC	2014-05-29	10	3	7.522	0.2965	5.0115	0.2555	2.5105	0.041	0.0136667
1128	53	48	2014-05-19	Uninfected	Control	CC	2014-05-30	11	3	7.8766	0.2964	6.5823	0.2931	1.2943	0.0033	0.0011
1129	53	48	2014-05-19	Uninfected	Control	CC	2014-05-31	12	3	7.1121	0.3156	5.1969	0.2835	1.9152	0.0321	0.0107
1130	53	48	2014-05-19	Uninfected	Control	CC	2014-06-01	13	3	8.7343	0.3055	6.738	0.2746	1.9963	0.0309	0.0103
1131	53	48	2014-05-19	Uninfected	Control	CC	2014-06-02	14	3	7.9005	0.2688	6.0861	0.2621	1.8144	0.0067	0.00223333
1132	53	48	2014-05-19	Uninfected	Control	CC	2014-06-03	15	3	8.2251	0.2984	6.68	0.2688	1.5451	0.0296	0.00986667
1133	53	48	2014-05-19	Uninfected	Control	CC	2014-06-04	16	3	6.8515	0.3056	5.5805	0.2671	1.271	0.0385	0.0128333
1136	53	49	2014-05-19	Infected	Anabasine	IA	2014-05-19	0	3	7.5295	0.374	4.8625	0.2622	2.667	0.1118	0.0372667
1137	53	49	2014-05-19	Infected	Anabasine	IA	2014-05-20	1	3	8.3277	0.3308	6.621	0.1948	1.7067	0.136	0.0453333
1138	53	49	2014-05-19	Infected	Anabasine	IA	2014-05-21	2	3	7.8156	0.2886	5.6404	0.1441	2.1752	0.1445	0.0481667
1139	53	49	2014-05-19	Infected	Anabasine	IA	2014-05-22	3	3	7.4958	0.3184	4.8482	0.1993	2.6476	0.1191	0.0397
1140	53	49	2014-05-19	Infected	Anabasine	IA	2014-05-23	4	3	8.0546	0.3625	5.542	0.2868	2.5126	0.0757	0.0252333
1141	53	49	2014-05-19	Infected	Anabasine	IA	2014-05-24	5	3	8.4472	0.3907	5.9948	0.2899	2.4524	0.1008	0.0336
1142	53	49	2014-05-19	Infected	Anabasine	IA	2014-05-25	6	3	9.0099	0.3323	7.0303	0.2755	1.9796	0.0568	0.0189333
1143	53	49	2014-05-19	Infected	Anabasine	IA	2014-05-26	7	3	6.8306	0.3344	5.2621	0.2752	1.5685	0.0592	0.0197333
1144	53	49	2014-05-19	Infected	Anabasine	IA	2014-05-27	8	3	8.5916	0.2104	5.5978	0.1636	2.9938	0.0468	0.0156
1145	53	49	2014-05-19	Infected	Anabasine	IA	2014-05-28	9	3	8.6069	0.2719	6.8892	0.137	1.7177	0.1349	0.0449667
1146	53	49	2014-05-19	Infected	Anabasine	IA	2014-05-29	10	3	7.5013	0.3329	5.2451	0.28	2.2562	0.0529	0.0176333
1147	53	49	2014-05-19	Infected	Anabasine	IA	2014-05-30	11	3	9.0664	0.3102	7.8996	0.2891	1.1668	0.0211	0.00703333
1148	53	49	2014-05-19	Infected	Anabasine	IA	2014-05-31	12	3	7.2879	0.3178	5.3503	0.2871	1.9376	0.0307	0.0102333
1149	53	49	2014-05-19	Infected	Anabasine	IA	2014-06-01	13	3	7.4726	0.3178	6.0166	0.2811	1.456	0.0367	0.0122333
1150	53	49	2014-05-19	Infected	Anabasine	IA	2014-06-02	14	3	7.7362	0.2828	6.296	0.2375	1.4402	0.0453	0.0151
1151	53	49	2014-05-19	Infected	Anabasine	IA	2014-06-03	15	3	7.4514	0.2814	6.0542	0.2582	1.3972	0.0232	0.00773333
1152	53	49	2014-05-19	Infected	Anabasine	IA	2014-06-04	16	3	7.5398	0.2685	6.2252	0.2327	1.3146	0.0358	0.0119333
1153	53	49	2014-05-19	Infected	Anabasine	IA	2014-06-05	17	3	7.8156	0.3263	6.5777	0.3251	1.2379	0.0012	0.0004
1154	53	49	2014-05-19	Infected	Anabasine	IA	2014-06-06	18	2	8.9625	0.3216	7.8909	0.3126	1.0716	0.009	0.0045
[truncated: 842 more rows]

## Sheet: Microcolony.larvae
	Infection	Anabasine	Microcolony	Colony	1	2	3	4	5	6	7	8	9	10	l.mass.tot	mass.t	bigbee	smallbee	dimorph
[truncated: 33 more rows]

[truncated: 3 more sheets: NoPollen.infection, NoPollen.consumption, NoPollen.survival]
